# Supplementary material for: Monoallelic Heb/Tcf12 Deletion Reduces the Requirement for NOTCH1 Hyperactivation in T-Cell Acute Lymphoblastic Leukemia
Source: Front Immunol. 2022 Mar 24;13:867443. doi: 10.3389/fimmu.2022.867443 (PMC8987207; doi:10.3389/fimmu.2022.867443)
Supplement: Supplementary file 1 [file DataSheet_1.xls]

## Sheet: Immgen (Fig. 1F)
ETP_DN2_UP	ETP_DN2_DOWN	DN2_DN3A_UP	DN2_DN3A_DOWN	DN3A_DN3B_DOWN	DN3A_DN3B_UP	DN3B_DN3-4_UP	DN3B_DN3-4_DOWN	DN3-4_ISP_UP	DN3-4_ISP_DOWN	ISP_DP_UP	ISP_DP_DOWN
ANP32E	GEM	HSD11B1	HINT1	BC021614	SLC3A2	DEK	PLEKHA7	IMPDH2	FAIM	HSD11B1	BTBD1
NEK2	ATF3	RALGPS2	NEK2	HSD11B1	CCT6A	MR1	4930427A07RIK	FV1	PARP8	DGKZ	RPLP1
FYB	IL6ST	SCML4	TYROBP	PARP8	NUDCD2	RORC	H19	AI504432	RPL19	PIP5K1B	TFPI
PPIC	SGPL1	DHCR7	ANTXR2	DHCR7	HINT1	C79407	PLD4	RPL13	RPL28	ARNTL	FAIM
PPT1	NR1D2	NEBL	IFITM1	HINT3	IMPDH2	RAG2	FBXL6	GANAB	PSME1	NFE2	POP4
A630038E17RIK	FOS	GFI1	RPL14	PLEKHA7	NEK2		SEMA4A	DEPDC1A	VPS28	GSN	PARP1
4930427A07RIK	HGF	PTPRF	HK2	PPT1	PPAT		IL2RA	VDAC3	IL2RA	PTPRE	PARP2
H19	ARHGEF3	PPT2	GNG12	H19	PPA1		CCND2	CYCS	CCND2	KLK1B24	ANP32A
PRC1	CCRL2	PPT1	PIP5K1B	IFNGR1	RPL14		NKG7	RPS21	HES1	ABCA1	ANP32B
TCF7	CABLES1	NR3C1	IPO7	GRN	HK2		CORO2A	BUB1	LY6A	NR4A1	ANP32E
HMGCS2	MAFF	ADCY6	DEPDC1A	BST1	IPO7		SCIN	FIGNL1	RBPMS	IGFBP4	CCT6A
ABCG3	IFNGR2	H19	NFE2	ID2	ATP5G3		AKR1C13	COX7C	UBE2D1	PLEKHG2	NUDCD2
ITK	9030617O03RIK	IFNGR1	MELK	TPD52	DEPDC1A		ATP5D	RCBTB2	MRPS26	PLEKHF1	RPGR
CD247	IL12A	PHOSPHO1	PTPRE	GTPBP2	COPS5		H2-K1	CCNG2	1110003E01RIK	ABCG1	SKP1A
RACGAP1	ABCA1	BST1	RFC4	IRF7	MELK		CD53	COX6A1	DAD1	TBX6	QSER1
ATP8A1	NR4A2	HMGCS2	PRC1	HMGCS2	RFC4		RAB1B	ARF6	IGBP1	ITK	ATG3
PLSCR1	NR4A1	CD200	IDE	RNASEL	PRC1		IFITM2	ARSI	MRPS18B	BTG2	HDAC2
ADORA2A	NR4A3	ARMC7	NR4A2	CCPG1	NR4A1		EIF5A	FAS	RPS25	BTG1	HINT1
CAMKV	BIRC3	ABLIM1	NR4A1	ARMC7	CYCS		SOX4	WDR26	IFNZ	CD247	ACAD9
SEMA4A	PLXNC1	ABCG3	CYCS	CD1D1	BIRC5		NOTCH3	ASPM	IL7R	MIDN	IMPDH2
GBP4	EPB4.1L3	ABCC5	BIRC5	ABCG1	MTCH2		IL27RA	RPL23A	RABIF	CD2	ACADL
IL2RA	BTG2	ITK	IRF5	BTG2	DNMT1			LYST	CD53	CD5	MAPRE1
CCNA2	EGFL7	BTG2	IGFBP4	BTG1	CDCA5			RPL31	TMSB10	SEMA7A	TFAM
CCNE1	ARRB1	CD247	CDCA5	PLD3	CDCA3			CDKN2C	CCDC59	PLD3	CUL4B
CCND3	BMPR2	CBL	BUB1	PLD4	2700029M09RIK			CDKN1B	FXYD5	CHST10	FAF1
PLK1	CD7	SEMA7A	HHEX	CD59A	BUB1			COX5A	SEPX1	FOXJ2	MDH1
DCK	PLD4	PLD3	FIGNL1	SEMA4A	FIGNL1			RAG1	EMP3	WSB2	FUS
CLEC2D	VPS37B	PLD4	PSMD1	GBP4	CDC20			CENPE	SUMO1	PLAUR	NEK2
IL17RB	PLEK	CAMK4	MCM3	GBP2	SMYD5			SERF2	HIST2H3C2	EXTL1	ACAT2
IFT80	CSF1R	CAMKV	MCM4	IL2RA	ABCF2			RTTN	ASS1	CKB	PPAT
LY6D	IL2RB	CD59A	MCM5	REPIN1	PSMC1			H2-T22	PCGF1	ANKRD6	VRK1
SCIN	UBL3	CHST10	LACTB	CCNG2	PSMD1			SFRS9	SNRPD1	IL21R	AFG3L2
SEC24D	GSTM5	GBP4	USP33	NKG7	MCM3			4933426I21RIK	HBA-A1	ARHGAP4	AFG3L1
MCM10	PLAUR	BMF	PLSCR1	CLCF1	MCM4			KIF18A	UXT	P2RX1	PPA1
AKR1C13	IL1R2	TRPT1	TACC3	HES1	MCM5			CCR9	MRPL52	GPSM3	1110007A13RIK
MPP4	IL1R1	TGFBR3	CD5	SCIN	RACGAP1			RAD51	RPL11	WDR78	RPL17
NUSAP1	CCND1	REPIN1	BC005685	WDR78	GARS			CD97	LGMN	GTF2H4	BLVRA
BCL11B	PLK2	RAPGEF3	PLEK	4833442J19RIK	GAS5			CDC7	D930014E17RIK	PTK2B	RAI12
RRM2	ANKRD6	ARHGAP9	USP14	WDR45	GART			CCNB1	NUTF2	PNRC1	GFM1
PBK	HOXA9	SPATS2	BLM	WDR13	USP33			VTI1B	AY036118	ZNRF1	PPIA
MNS1	IL17RE	CLDN4	CCNA2	CTLA4	TACC3			MALAT1	ETV5	INADL	PLEKHA1
CENPH	EBI3	CLCN2	CCNB2	FBP1	CAD			BCL2L1	CPA3	SLC37A2	MINA
BACE1	SLC2A3	LY6D	DAP	ENG	CD2			STRN	NDUFB7	NEDD9	PARK7
NCAPG2	EVL	WDR78	ZWILCH	TM6SF1	CD5			RPS8	B2M	UBE2D1	RPL14
FGF3	ACVR2A	CTLA4	PLK4	CDKN1A	SDF2L1			1110002B05RIK	HSBP1	GRN	RPL13
SHCBP1	UBE2L6	MS4A6B	NKG7	TAPBP	BYSL			ASNA1	MAP1LC3B	PVR	ACBD6
2610020H08RIK	BCL11A	OLFR1507	DEK	SMPDL3A	CAMK4			RPL22L1	NTAN1	RAG1	RPL10
CCNE2	RRAD	SPATA6	CLEC4E	CAPN5	USP14			RPS23	DNMT3B	BCAT2	RPL11
RAB27A	PVR	GLCCI1	CAB39L	DDIT4	BLM			IPP	S100A11	EIF4E3	RPL12
IL7R	S100A4	TM6SF1	CPD	GPR56	CCNA2			NDUFB10		FURIN	OPA1
CD3G	S100A6	BCL11B	CKAP5	RAG1	SHMT1			BCL6		DZIP1	MAOA
CCNF	IL18R1	SLC37A1	PLAC8	BC013712	SHMT2			ZDHHC2		SCAND1	UFC1
SPAG5	PYGM	SLC37A2	LYL1	GMFG	CCNB2			RPS4X		PTPN14	RPL41
CDC6	KLRD1	ZBP1	LITAF	SSTR2	ZWILCH			NIPBL		IFNZ	HK2
LAT	MEIS1	CAPN5	SMS	NPC1	PLK4			RORC		DUSP6	RPL37
CDH1	FGD4	LIME1	DTL	TMEM50B	PLK1			TTK		RNF167	RPL39
ATP1B1	FOSL2	PVR	CORO2A	BACH2	DEK			RPA3		GABBR1	RPL30
HMMR	TREM1	RAG1	DUT	DZIP1	NUP93			TUBB2A		CD52	RPL26
LPXN	REL	TSHZ2	SCIN	ARHGEF12	DBI			RPSA		CD53	RPL23
SVIL	DUSP2	TMEM50B	ASPM	RTP4	HIGD1A			MAN1A2		CCR9	RPL22
DGKE	DUSP6	NFATC2	MAD2L1	H2-D1	COX6A1			WBP5		CCM2	GNG10
ARPP21	IL10	KIF21B	KIF20A	TRP53INP1	NOL11			ACTR6		F13A1	4732471D19RIK
2810417H13RIK	H2-OA	EMID1	MCM10	JUN	3200002M19RIK			RPL11		CD97	ATP5J2
SLC25A24	CCL3	5730437N04RIK	SYCE2	SERPINB1A	NUDT5			SP4		TXNIP	IPO8
AP3S1	CCL4	ARHGEF10L	PLCG2	CTLA2A	SNRPE			RPL15		NNT	IPO7
SMC4	CD52	RTKN	MTCH2	LRP1	CSE1L			PHLDA1		FBXL12	IPO4
BDH1	CD44	NPAS2	ERH	BAIAP3	CKAP2			RNF7		TMSB4X	NFYB
HBB-B1	CCR9	PAPSS2	F2R	SMARCA4	CKAP5			PAFAH1B1		LSP1	ATP5G1
HIST2H3C2	CD34	BAIAP3	CREG1	RNF166	LYAR			GSG2		NSG2	NR3C1
FUT8	CD33	SMARCA4	GLIPR1	RNF167	SMS			BARD1		TMSB10	ATP5G3
PRKCA	CD74	TRAF3IP2	NUSAP1	CD53	RPP30			FUNDC2		LTB	RPS18
MARCKS	CXCL2	DYRK1B	KRAS	CD3D	NT5DC2			ETFA		EGR1	ATP5F1
ZDHHC8	CD28	RNF157	NCAPH	CCR9	ARSI			SH2D1A		EGR2	ZFP639
RRAS2	CD86	EHD3	COX5A	CD82	COX7A2			BC005537		BCL2L1	DEPDC1A
RASGRP1	CD82	CD3G	CEP55	TXNIP	DTL			RPS19		RAB6B	COPS2
IL12RB2	CD81	CD3D	GPR97	PTCRA	DUT			YME1L1		SEPP1	COPS5
SYTL2	LBP	CD3E	RRM2	FBXL12	GEMIN6			POLA1		ZDHHC14	COPS3
SYTL3	FLT3	CCR9	RRM1	LSP1	RANGAP1			IFIT2		ZDHHC20	COPS4
TUBB3	EGR1	SLC11A2	PBK	CDH1	NME2			RB1CC1		TMEM71	A630038E17RIK
PDLIM1	PTGER3	NRP1	PYGL	SLC12A7	NME1			STAG2		STX6	RAP1A
ASF1B	MPO	CD28	PI4K2B	STARD10	NAP1L1			SNORD22		DGKA	MECR
ZBTB16	TNFSF11	C630004H02RIK	ECT2	LPP	MTHFD1			CDC25C		GALNT4	NFS1
DPP4	OASL2	CD82	CENPE	LTB	MTHFD2			ESCO1		EPSTI1	GYK
SLAMF6	HAVCR2	TXNIP	CENPH	DAPK1	DDX21			DNAJC10		HBP1	PTPLB
PLXDC2	H2-AA	PTCRA	NCAPG2	TMEM131	ASPM					MTSS1	SLC30A5
E2F8	IFITM3	FBXL12	DBF4	LXN	DDX39					TBXA2R	SLC30A6
COLQ	EMP1	NSG2	AURKB	CASP1	ASNS					ATHL1	LIG3
GNAI3	SULF2	LAT	GPX1	RAB6B	POLG					GRAMD1A	PTPN2
RPS6KA2	GRAMD1A	CDH1	RBBP8	SEPP1	MAD2L1					CERK	ECHDC1
TRAT1	TSPAN32	ATP1B1	DEPDC6	RAB38	UTP20					TSPAN32	GSR
KIF22	SAMHD1	SLC12A7	SHCBP1	CD79B	KIF20A					ITPKB	FTSJ3
KIF2C	RHOQ	DAPK1	OXCT1	GM2A	UTP18					MYLIP	GRN
KIF11	PPP3CA	CDH23	HSPD1	TMEM71	CTAGE5					VAMP2	MELK
ALS2	LMO2	TMEM131	SFRS3	DGKA	PLCL2					VAMP1	ADPGK
TUBA8	IL18RAP	SLC35D1	RAD54L	TSPAN2	MCM10					DHRS3	2410042D21RIK
GATA3	GRAMD3	RAB6B	PTPN12	OASL2	SYCE2					GRAMD3	MTCP1
CPA3	TNFSF8	ZDHHC14	CCNE2	EPSTI1	FEN1					KLF7	PABPC1
ALDH1B1	IFI44	CD79B	KIF18A	CBX4	ERH					KLF3	VDAC2
NOTCH3	KLF6	DGKA	JUN	HBP1	PSAT1					BCL6	VDAC3
RAG2	BCL6	DGKE	HSD17B12	IFITM3	CDKN2C					ZYX	VDAC1
THY1	PRKCE	ARPP21	SLC22A3	SFXN3	NUSAP1					PRKCQ	RPS8
SOCS2	GIMAP4	C1QTNF1	KLHDC2	ZFP36L1	KRAS					GIMAP6	RFC4
NCK2	GIMAP6	WBSCR27	SERPINB1A	ZFP36L2	NCAPH					GIMAP1	EXOC6
MUC13	SLC18A1	CACNB1	CTLA2A	XBP1	COX5A					TRIM12	RPSA
TCF19	SLFN8	ZAP70	CTLA2B	GRAMD1A	GNL3					KCNH2	PRC1
GZMA	ENTPD1	ERRFI1	DUSP2	NUDT16	RRS1					SLFN2	IDE
TIMP2	MEF2C	ZFP36L1	DUSP1	SLC15A2	CEP55					RASGRP1	FDFT1
ANXA2	MEF2A	XBP1	DUSP6	SOCS3	RRM2					NFKBIA	PABPN1
CDC25B	NFKBIA	SLC25A23	RNF141	MYLIP	RRM1					CSNK1E	BST2
CPNE2	NFKBIZ	HDGFRP3	CCL9	VAMP1	PRDX4					A930001N09RIK	KDELC1
	A930001N09RIK	ANGPTL7	EHD4	DHRS3	PBK					TES	ABCB7
	TNF	NFKB2	CD52	IFI44	BCAT1					HBA-A1	CYCS
	FOSB	ITPR2	CD48	ACSS2	GMNN					ELK3	TXNRD1
	ARID5B	SOCS3	CD44	KLHL24	ECT2					PDLIM2	RPL21
	IER2	PGAM2	BC028528	ZYX	CENPA					PRRT1	NSMAF
	IER3	VAMP1	TRIM16	KCNK5	CENPF					4632428N05RIK	GTPBP4
	IER5	DHRS3	CCNF	TRIM12	CENPE					KLC3	SLC31A1
	ITGA9	HPCAL1	RAD50	PQLC3	CENPH					ABTB1	RPS21
	SLCO3A1	KLF3	RAD51	SLFN8	NCAPG2					DENND2D	BIRC5
	FADS3	AGPAT3	KIT	ANKS3	DBF4					SLBP	TMTC4
	GFRA1	ZDHHC8	CD93	NFKBIE	AURKA					ITGB2	TEX10
	TSC22D1	KCNH2	FABP5	SPIB	AURKB					CLK3	MTCH2
	LGMN	SOAT1	CD81	A930001N09RIK	RAN					MXD4	DNMT1
	GPR132	PQLC3	BCAP29	GRINA	RBBP8					DOPEY2	COMMD6
	OAS2	HIVEP3	SPAG5	ERN1	MRPS18C					SLAMF1	DTNBP1
	ZFP36	HIVEP2	2610018G03RIK	BIN1	SHCBP1					RGS14	TCP1
	MYADM	SLFN2	CDC6	TK2	OXCT1					GPR162	RPS2
	DOCK1	RRAS2	FLNA	ELK3	RPS25					ZFP36	XRCC5
	FRMD4B	ENPP5	TMSB10	BCL2L14	HSPD1					ACTN1	CDCA5
	SMAD7	ANKS3	ATP1B3	SYTL2	GOT1					LRIG1	RPS26
	GADD45B	NFKBIE	PRIM1	SYTL3	RAD54L					RB1CC1	ATPIF1
	SPRY2	SPIB	CDT1	SYTL1	SLC25A5					LDHB	SNRPD2
	PRTN3	TXK	CCNB1	TBC1D8	CCNE2					HMHA1	NHP2L1
	ROBO4	GRINA	NT5C	ARID5A	KIF18A					AY036118	HMGCS1
	MYCT1	SNAI3	YAF2	TCIRG1	TIMM8A1					RAG2	HADHB
	SIRPA	KCTD2	D17H6S56E-5	PRRT1	SDAD1					ETS2	CDK2AP1
	TLR7	SYTL3	HIST1H2BC	RAPGEF3	TMED5					TIPARP	2700029M09RIK
	MAP3K8	SYTL1	HELLS	ABTB1	EHD4					YPEL5	BUB1
	RGS1	TBC1D8	CASP1	CISH	AARSD1					YPEL3	CPT1A
	RGS2	ACTN1	SLC43A3	SLC29A3	CCT8					SPSB1	ARMC1
	RGL1	PRRT1	PLA2G4A	MYCN	CCNF					MFHAS1	CFDP1
	WDFY2	LIPG	HMMR	CMAH	RAD51					ST6GAL1	FIGNL1
	PIK3AP1	DEGS2	RAB31	ITGAE	CD28					SP100	CDC42
	LAG3	CMAH	44811	DPP4	BC048355					KLF13	CPSF3
	CREM	DNTT	MPO	MXD4	CD97					NDST4	CPSF2
	RHOB	ITGAE	EIF2S2	TSC22D1	FABP5					ITPR1	RPL36AL
	IFIT1	ITGB4	GALNT1	TSC22D3	CD81					44622	BC016423
	FCRL1	GFRA1	1110002B05RIK	RGS18	LSM3					PCMTD2	GGA2
	LDLRAP1	SLAMF6	ITGA2B	LFNG	SPAG5					S100A11	CDC16
	AB041803	DUSP10	CBX5	TRAFD1	CDC7					S100A10	RBM8A
	ITSN1	PLXDC1	MPP6	PLXDC1	CDC6					TRIM8	CDC20
	H2-DMA	E2F4	PTP4A1	PLXDC2	EXOSC8					SLC12A6	SMYD2
	ELTD1	CTSB	IFITM2	TMC6	EXOSC2					PSTPIP1	SMYD5
	EYA1	TMC6	IFITM3	EPB4.1L4A	LRPPRC						ABCF2
	PDE4B	EPB4.1L4A	2810417H13RIK	HMHA1	PRIM1						TRMT1
	ANXA1	POU6F1	BEX6	LDLR	CDT1						ABCE1
	GCNT2	TRAF1	SLBP	LOC625360	CCNB1						ACTL6A
	MAP4K5	TRAF4	GNPNAT1	RAG2	NT5C						RBM14
	SKIL	RPS6KL1	TSPAN32	PARP14	CDR2						RBM17
	KCTD12	LDHB	SMC5	RASSF2	D17H6S56E-5						PSMA2
	CTSS	LDLR	SAMHD1	CPA3	CHCHD3						PSMA1
	CTSG	LOC625360	SMC6	AW112010	CHCHD4						PSMA6
		RAG2	SMC2	NOTCH3	PDSS1						PSMA5
		HMGN3	SMC3	NOTCH1	TMEM109						PSMA3
		ETS1	ADD3	YPEL5	HIST1H2BC						PSMA7
		ETS2	KPNA3	YPEL3	ME2						PSMB7
		EDEM1	MTX2	TLR6	HELLS						PSMB6
		KREMEN1	44815	NDRG1	PTGES3						PSMB1
		LEF1	ASAH1	DTX1	HMMR						PSMB3
		IGF2R	STMN1	DTX3	TMEM48						PSMB2
		NOTCH3	PPIL5	EZH1	EIF2S1						CLASP2
		NOTCH1	FUT8	TRIM30	EIF2S2						TBL3
		SH2D1A	SNX9	PINK1	SET						PSMB8
		SH2D2A	CYFIP1	TIFA	NCL						PSMC6
		NDRG1	EME1	SOCS2	CBX5						PSMC5
		1190002H23RIK	WEE1	DNAHC8	MPP6						PSMC2
		DTX1	RASGRP2	SFT2D2	ADSL						PSMC1
		THY1	MEF2C	AHR	ZAP70						MCM7
		8430419L09RIK	C79407	SP100	UBE2C						PSMD1
		TRIM46	F730047E07RIK	SLA2	2810417H13RIK						PSMD2
		AHR	2310008H04RIK	IFIT1	PRMT7						PSMD5
		TNFRSF8	PRR13	MUC13	SLBP						PSMD6
		SIT1	SUPT16H	IFIH1	PPM1G						PSMD7
		PDK2	MYO5A	RUNX1	SMC6						MCM2
		ACOT5	TES	PIK3CD	SMC2						MCM3
		TCF12	TTK	MAP1LC3B	KPNA3						MCM4
		GZMA	CKS1B	2010002N04RIK	MTX2						MCM5
		PCNX	PPP4R2	ALOX5AP	44815						MCM6
		GRASP	RPA1	PCMTD2	STMN1						PSME2
		PCMTD1	RAD51AP1	PCMTD1	PPIL5						PEBP1
		GDPD1	TUBB2C	S100A11	IFI30						PSME3
		CTSL	DAPP1	STAT4	UBE2S						COX7C
			C330027C09RIK	CTSE	ORC1L						GARS
			USP1	CTSD	EME1						GAS5
			LIG1	SLC12A6	ORC6L						GART
			MYCN		ORC2L						USP10
			AMD1		C79407						USP16
			IER2		F730047E07RIK						AS3MT
			IER3		TIMM23						USP39
			NRARP		SUPT16H						TXNL4A
			ITGAX		TK1						API5
			ITGB7		MYO5A						TACC3
			ITGA9		TTK						MIB1
			TPX2		CKS1B						CAD
			UCHL5		RPA1						TBCA
			VIM		RPA2						RPS3A
			CENPK		RAD51AP1						VPS29
			B3GNT5		TUBB2C						CEBPZ
			TPM4		C330027C09RIK						VPS35
			RGS18		USP1						DDX18
			MYBL2		SRM						D19BWG1357E
			AZIN1		INCENP						DDX10
			TIMELESS		LIG1						NIP7
			ERCC6L		AMD1						BID
			E2F8		ASF1B						RPL7
			ZFP36		ITGB2						USP14
			ZFP52		TPX2						NIT2
			NAPSA		UCHL5						IFRD2
			OGFRL1		UCHL3						GALK1
			RFWD3		CENPK						BLM
			PIM1		TPI1						FOXK2
			HSP90AA1		UNG						TARS
			KIF5B		MRPL18						RBMX2
			SERPINF1		CKS2						C1D
			KIF23		RCC1						BRE
			KIF22		MYBL2						STOML2
			KIF2C		TIMELESS						CCNA2
			KIF11		ERCC6L						PDIA4
			B230120H23RIK		E2F1						CCND2
			SWAP70		E2F8						FEM1B
			CPA3		TMPO						CSDE1
			ANLN		RFWD3						SHMT1
			ALDH1B1		HSP90AA1						SHMT2
			LCP1		ETF1						MAT2A
			CHEK1		TUBG1						CCNB2
			MACF1		KIF23						ZWILCH
			ANKRD32		KIF22						TAF9
			SPRED1		KIF2C						OAZ1
			RGS2		KIF11						PLK4
			TRIM13		ETV5						PLK1
			RPS27L		ROCK2						DEK
			SOCS2		PHF5A						2900010J23RIK
			LMNB1		SNRPA1						TRPM7
			CST7		ANLN						NUP88
			BRCA2		H2AFX						NUP93
			BRCA1		CHEK1						PLP2
			POLA1		ANKRD32						DBI
			XPO1		C1QBP						HIGD1A
			PGRMC1		2810026P18RIK						HRSP12
			HMGB3		LRRC42						NGFRAP1
			POLE2		RPS27L						COX6B1
			POLD3		UQCRQ						PMF1
			MUC13		LMNB1						COX6A1
			TIPIN		CCDC86						TIMM17A
			CUL2		ADK						1110059E24RIK
			DHFR		NUP133						ATP6V1C1
			PHACTR2		BRCA1						NOL11
			EXO1		PFKP						IFT74
			WDHD1		FOXM1						CAB39L
			FANCA		NUP155						MASP1
			GZMB		HSPA14						3200002M19RIK
			PCNA		POLA1						NUDT5
			ALOX5AP		POLA2						SNRPE
			TRIP13		UBLCP1						PNPT1
			ANXA1		XPO1						CSE1L
			CDC25C		HMGB3						CKAP2
			GGTA1		POLE2						CKAP5
			RFC1		POLD3						BZW2
			RFC2		POLD2						BZW1
			S100A10		NUDC						ARHGAP5
			NASP		NUP43						USP9X
			MAGOH		2610028A01RIK						PLAC8
			CALCRL		POLR2F						SPATS2
			UMPS		POLR2L						NOLC1
					PSMD14						ARF2
					TIPIN						EIF1B
					LAP3						TAF15
					DHFR						IL17RB
					EXO1						KRR1
					WDHD1						USMG5
					TCF19						LYAR
					FANCA						ARL1
					GZMA						FKBP5
					SKP2						FKBP4
					PCNA						SMS
					RASA2						ECD
					TRIP13						EBP
					MBNL3						0610007P22RIK
					CDC25C						RPP30
					CDC25A						NT5DC2
					CDC25B						DLD
					RFC3						TRNT1
					RFC1						RPS24
					NASP						SEH1L
					CTPS						UFD1L
					MAGOH						RPP14
					UMPS						LY6A
											GDI2
											COX7A2
											EIF5B
											EIF5A
											DTL
											DUT
											SMARCAD1
											0610009D07RIK
											GEMIN6
											RANGAP1
											WDR82
											WDR74
											WDR75
											PHTF2
											WDR77
											DPAGT1
											NME2
											NME1
											ILF2
											WDR61
											NAP1L1
											MTHFD1
											MTHFD2
											WDR36
											GTF2H3
											GTF2H2
											WDR43
											NMD3
											PSMA4
											DDX27
											GTF2E2
											DDX24
											DDX21
											ASPM
											RPL23A
											DDX39
											DDX47
											GINS4
											GTF2F1
											DDX52
											DDX51
											SARS
											SEC23B
											MS4A6B
											TERF1
											FBL
											SCFD1
											2610101N10RIK
											U2AF1
											CLNS1A
											MAD2L1
											HUWE1
											TAGLN2
											ATP13A3
											UTP20
											KIF20A
											UTP18
											MTFR1
											CTAGE5
											FASN
											SPATA5
											MCM10
											CASP8AP2
											HDGF
											SYCE2
											HEATR1
											ESD
											FEN1
											IFNAR2
											THYN1
											2310003F16RIK
											ERH
											EIF2AK2
											UBE2L3
											CREG1
											RPL31
											EIF4A2
											EIF4A1
											SSRP1
											PSAT1
											NCBP2
											CDKN2C
											RPL35A
											OAT
											GRSF1
											NUSAP1
											SNX30
											NT5C3
											ALDOA
											KRAS
											ATP5E
											ATP5B
											ZMAT2
											COX17
											STT3B
											NCAPH
											STT3A
											MRPS33
											COX5A
											GNL2
											GNL3
											COX6C
											2410091C18RIK
											MRPS17
											MRPS15
											MRPS14
											NEDD8
											QTRTD1
											SETDB1
											MRPS28
											MRPS22
											MRPS25
											MRPS21
											ALDH2
											RRS1
											JOSD1
											CEP55
											FAM60A
											PHB
											RRN3
											SLMAP
											SRPK1
											RRM2
											RRM1
											GPR65
											MMACHC
											B4GALT1
											SUV39H1
											PRDX4
											PRDX2
											PRDX3
											PRDX1
											PBK
											PRDX6
											SRP68
											ASH2L
											TOMM20
											MOSPD2
											BCAT1
											BCAS2
											GMNN
											DARS
											SLC38A1
											STRAP
											NUP85
											DAP3
											CDCA7L
											NFATC2IP
											NOL7
											ECT2
											GSTP1
											GSTO1
											CENPF
											CENPE
											CENPJ
											CENPH
											TMEM50B
											NCAPG2
											SSSCA1
											1810035L17RIK
											DBF4
											GHITM
											IGBP1
											SUCLA2
											NSUN2
											AURKA
											RAN
											GNB2L1
											GPX1
											WDR55
											RBBP7
											RBBP8
											2010107E04RIK
											LTV1
											MRPS18C
											MRPS18B
											MRPS18A
											NPM1
											B3GALNT2
											DBR1
											RANBP1
											RANBP2
											RTTN
											MATR3
											SHCBP1
											5730437N04RIK
											OXCT1
											SLC39A8
											SLC39A6
											UQCRC2
											2610524H06RIK
											LTA4H
											RPS19
											RPS14
											RPS15
											RPS11
											RTP4
											RPS25
											RPS20
											RNPEP
											BCCIP
											0610007P08RIK
											GPHN
											PITRM1
											NDUFB5
											HSPD1
											RPS4X
											HSPA4
											HSPA5
											2700094K13RIK
											DCPS
											SFRS7
											GOT1
											SFRS9
											SUCLG2
											SUCLG1
											TBRG4
											SFRS1
											SFRS3
											SFRS2
											SERBP1
											LGALS3BP
											RAD54L
											MLH1
											BAG1
											BAG2
											SLC25A3
											SLC25A4
											SLC25A5
											HERC4
											POLR2J
											MORF4L2
											EFTUD2
											RSL1D1
											CCNE2
											RNPS1
											RSU1
											KIF18A
											SYNCRIP
											DHX36
											PTBP2
											RAB27A
											TIMM8A1
											SDAD1
											HSD17B12
											SERF2
											ATP11C
											EI24
											YBX1
											SLC22A3
											MRPL2
											MRPL1
											MRPL3
											MRPL9
											KLHDC2
											IL7R
											SF3B3
											SF3A3
											RNF141
											2310028O11RIK
											FMR1
											SASS6
											RNF130
											RNF138
											SMARCB1
											SMARCC1
											PTMA
											GRWD1
											H2-K1
											TMED5
											TMED2
											EHD4
											HIAT1
											TFB1M
											HSP90B1
											CCT2
											CCT3
											TXNL1
											PTPLAD1
											SLC11A2
											A030009H04RIK
											STX17
											DDX1
											AARSD1
											CCT7
											CCT5
											CCT4
											PTCD2
											CCT8
											CHAF1B
											NRP1
											CCNF
											CCNC
											AW209491
											RAD50
											RAD51
											PYCRL
											BC048355
											BCAP31
											RAD17
											LMAN1
											RIOK2
											FABP5
											9430016H08RIK
											BCAP29
											HIBCH
											LSM7
											LSM5
											LSM3
											SPAG7
											SPAG5
											PUS1
											PUS7
											ATPBD4
											CDC7
											CDC6
											EXOSC8
											EXOSC9
											EXOSC7
											EXOSC2
											EXOSC1
											RAB11A
											PA2G4
											LRPPRC
											CDK8
											CDK6
											CDK4
											CDK2
											SLC12A2
											THOC1
											ATP1B3
											PRIM1
											NOC3L
											TXN1
											NOC4L
											PRKRIR
											2700089E24RIK
											VRK2
											CDT1
											CCNB1
											VTI1B
											TIAL1
											RIPK3
											DENR
											MRRF
											TXNDC12
											LSS
											D17H6S56E-5
											TMEM147
											TMEM14C
											CHORDC1
											RAD23B
											CHCHD1
											CHCHD3
											CHCHD4
											PDSS1
											FKBP3
											TMEM109
											IMP3
											ME2
											HELLS
											PTGES3
											CASP3
											CASP7
											SLC43A3
											SLC35B1
											SLC35A3
											SLC35A4
											RAB18
											CALU
											PLA2G4A
											ATP2A2
											HMMR
											MIF
											IMMT
											44806
											GLO1
											2700060E02RIK
											TMEM93
											BC027231
											KRTCAP2
											TMEM33
											TMEM48
											TMEM165
											1300001I01RIK
											EIF2S1
											EIF2S2
											GNG5
											MYC
											BC003331
											MPHOSPH9
											TSPAN6
											SEC61A1
											SEC61A2
											SET
											NCL
											NF2
											PWP1
											1110002B05RIK
											DRAP1
											OBFC2B
											NMI
											RPL7A
											EIF2B1
											CBX5
											NVL
											SUZ12
											CASD1
											ERO1L
											RPL22L1
											NSF
											MPP5
											MPP6
											MPP7
											ADSL
											ADSS
											DHX9
											0610007P14RIK
											PTP4A1
											1810020D17RIK
											NDUFB6
											RABGGTB
											MBD4
											2810417H13RIK
											PRMT3
											PRMT1
											PRMT7
											PRMT5
											ADH5
											ZBTB8OS
											SLBP
											ADI1
											SCPEP1
											ANAPC5
											BAZ1B
											SFXN1
											1110004F10RIK
											OSGEP
											OCIAD1
											BET1
											EEF1E1
											SLC16A1
											EEF1B2
											ASNSD1
											EEF1A1
											ZW10
											LAS1L
											RPS23
											TUBGCP5
											2410015M20RIK
											TUBGCP2
											RSRC1
											CCBL2
											PPM1G
											VARS
											SMC6
											SMC2
											SMC3
											NUDT19
											IPP
											MRE11A
											GYPC
											PARN
											PARL
											SUMO3
											SUMO2
											SUMO1
											TPRKB
											PHOSPHO2
											TFB2M
											D10WSU52E
											TOMM7
											SCARB1
											KPNB1
											SMU1
											KPNA3
											UTP11L
											NUDT21
											ZWINT
											MTX2
											MTX1
											44815
											ST6GALNAC4
											NDUFB11
											NDUFB10
											DECR1
											MTRR
											ACSL5
											NSFL1C
											PTP4A2
											NDUFAB1
											STMN1
											TTC1
											PPIL5
											1810030O07RIK
											3230401D17RIK
											SC4MOL
											1110031I02RIK
											PLRG1
											2810004N23RIK
											IARS
											MTG1
											MTF2
											MRPL24
											IFI30
											3110001D03RIK
											MTAP
											MTDH
											SOD2
											2610024G14RIK
											PDRG1
											MTO1
											SNX6
											SNX5
											UQCRB
											UQCRFS1
											PRKCI
											UBE2N
											UBE3A
											PRKDC
											SFRS2IP
											KCNK5
											ORC1L
											EME1
											DLAT
											LACTB2
											MARCKS
											SORD
											NUP62
											ELOVL5
											ELOVL6
											SAR1B
											WEE1
											ORC6L
											THUMPD1
											THUMPD3
											RRAS2
											ORC2L
											ORC3L
											IFI203
											ASS1
											MGAT2
											STRA13
											ATAD3A
											1110059G10RIK
											ZCCHC10
											ZCCHC17
											GNPTAB
											PPP1R7
											LASS5
											UBE2J2
											D030056L22RIK
											6330577E15RIK
											WDR5
											PCGF6
											ELP3
											MSH2
											OXA1L
											GNPNAT1
											VKORC1
											C79407
											NUCKS1
											SNRPD3
											SNRPD1
											4632419I22RIK
											DCUN1D5
											F730047E07RIK
											2310008H04RIK
											MPHOSPH10
											WARS
											RPL37A
											SUPT16H
											TK1
											TKT
											IDI1
											MYO5A
											RPIA
											NSDHL
											TTK
											ASRGL1
											TSN
											KCTD5
											SPCS3
											TPR
											CKS1B
											RPA3
											RPA1
											RPA2
											RAD51AP1
											TUBB2C
											RPS9
											RPS5
											SQLE
											ITM2A
											RQCD1
											TBP
											RPN1
											RPN2
											RPL8
											RPL5
											RPL4
											RPS28
											RPS3
											SAMM50
											C330027C09RIK
											GUSB
											LGALS1
											WBP5
											ACTR6
											USP5
											LANCL2
											TBC1D19
											TARDBP
											USP1
											0610009B22RIK
											SRM
											SSB
											ST7
											SMO
											GLRX2
											1500010J02RIK
											INCENP
											JAGN1
											LIG1
											TPT1
											2900064A13RIK
											RPL15
											POLDIP2
											AMD1
											2610029G23RIK
											STIP1
											LIAS
											ASF1B
											ASF1A
											DOHH
											PRPF3
											RPS16
											RNF7
											CLCN5
											EIF2S3X
											CETN3
											CETN2
											TOP1
											CLPP
											APEX1
											CCDC43
											CIRH1A
											CCDC53
											UTP6
											CCDC58
											GSPT1
											ST13
											AAAS
											CCDC99
											DYNLL2
											SPG20
											TPX2
											FADS1
											FADS2
											GFRA1
											SSR2
											RNMT
											NUDT1
											OTUD6B
											TCERG1
											DPH5
											UCHL5
											UCHL3
											AKR1A4
											CENPK
											NUDT9
											PAFAH1B2
											MRPL41
											MRPL32
											MRPL51
											MRPL50
											MRPL48
											MRPL45
											MRPL46
											TPI1
											ZMPSTE24
											TOP2A
											MRPL11
											MRPL13
											MRPL15
											MRPL17
											MRPL18
											AATF
											MRPL23
											STARD4
											STARD7
											PRPS1
											TPP2
											DYNLT3
											CKS2
											2610001J05RIK
											TCFAP4
											RPS6
											IKBKAP
											RCC2
											RCC1
											MYBL2
											PRPSAP2
											AZIN1
											DDX19A
											MRPL19
											RPL35
											SDHA
											SDHB
											SDHD
											D930014E17RIK
											RCL1
											TIMELESS
											ERCC6L
											E2F1
											E2F6
											E2F8
											METTL5
											SSBP1
											BCS1L
											UBE2V2
											HARS
											COIL
											RPL7L1
											MCOLN2
											PELP1
											COQ7
											COQ5
											HAT1
											HCCS
											RDBP
											PAK1IP1
											RPS6KA3
											3110003A17RIK
											NUTF2
											CNBP
											ALG3
											ALG5
											ALG9
											RFWD3
											DRG1
											ALAD
											CNIH
											FUNDC2
											FUNDC1
											GTF2B
											TRAP1
											PAICS
											ANAPC13
											HSP90AB1
											PIGA
											HSP90AA1
											PIGX
											PIGQ
											2610027L16RIK
											TNPO3
											AMPD2
											LDHA
											RAD1
											BTBD10
											PPRC1
											LDLR
											EEF2K
											EEF1G
											EEF1D
											NUFIP1
											ETFB
											ETFA
											UPF2
											ETF1
											TUBG1
											EBNA1BP2
											KIF23
											KIF2C
											KIF2A
											KIF11
											CNIH4
											BLMH
											ALS2
											PHIP
											MBOAT1
											YWHAQ
											RPS17
											TOMM70A
											COX4I1
											PHB2
											AI314180
											INTS4
											INTS7
											ROCK2
											PDIA3
											PDIA6
											PFDN2
											D10WSU102E
											ATP5H
											PHF5A
											RBM7
											HADH
											SNRPA1
											4930455C21RIK
											SNRPB2
											ANLN
											NDUFV1
											NDUFV2
											SKIV2L2
											NDUFS4
											NDUFS1
											LCP1
											BCLAF1
											RPS15A
											TSPAN31
											GRINL1A
											UHRF1
											RARS
											CHEK1
											CHEK2
											SH2D1A
											GDAP10
											LPGAT1
											ANKRD32
											ANKRD49
											DTYMK
											1600012F09RIK
											NDUFC1
											C1QBP
											PSMB10
											NDUFB4
											NDUFB8
											NDUFA4
											NDUFA2
											NDUFA9
											2810026P18RIK
											NDUFA1
											B2M
											MYBBP1A
											ATR
											SFMBT1
											ATM
											EZH2
											PDCL3
											THOC7
											THOC4
											NUP107
											THOC3
											ALDH18A1
											ENY2
											TRIM13
											LRRC40
											LRRC42
											RPL36A
											RPS27L
											LRRC59
											TOPBP1
											CSDA
											IMPA2
											IMPA1
											RPL6
											ZCCHC8
											UQCRH
											OTUD4
											FANCL
											HSPE1
											TXNDC9
											CRIP1
											ZIK1
											ADK
											PPP6C
											NUP133
											TRIM37
											TRIM32
											BRCA2
											AK2
											BRCA1
											PDCD5
											BRCC3
											PFKL
											2610002M06RIK
											NUP160
											TNFRSF8
											NUP153
											NUP155
											YME1L1
											SIP1
											AHCY
											PRPF40A
											1700040I03RIK
											HSPA14
											CRNKL1
											POLA1
											POLA2
											TCEA1
											PIGF
											TCEB1
											PES1
											XPO1
											HMGCR
											XPO4
											IDH3G
											PGRMC1
											PGRMC2
											HMGB3
											POLE4
											POLE2
											XPOT
											IDH3A
											POLD3
											POLD1
											POLD2
											XPO7
											PEX3
											PEX7
											FUCA2
											IFIT2
											NUDC
											NUP37
											NUP35
											NUP43
											2610028A01RIK
											TIPRL
											HTATSF1
											NUP54
											RHEB
											PRPF31
											POLR1A
											PRPF38A
											POLR2H
											POLR2G
											POLR2F
											POLR2L
											SHFM1
											POLR2D
											POLR2B
											PRPF19
											POLR3G
											POLR3E
											PSMD14
											PSMD13
											PSMD12
											PSMD10
											TIPIN
											SAP18
											MKI67IP
											SAP30
											LAP3
											LARS
											CUL2
											STAG2
											CUL1
											MCTS1
											YEATS4
											DHFR
											PDK3
											TFRC
											DNAJC9
											PTRH2
											RPL10A
											DNAJA2
											SPRYD4
											DNAJB6
											EXO1
											RPL13A
											WDHD1
											TCF19
											FANCM
											FANCA
											GZMA
											TGDS
											CENPC1
											4933439F18RIK
											METAP1
											SKP2
											CACYBP
											PCNA
											SEPHS2
											MARCKSL1
											CDC5L
											RUVBL1
											NACA
											REXO2
											TRIP13
											RECQL
											NARG2
											SLC7A6
											XRN2
											MBNL3
											DHDDS
											PDE7A
											6030458C11RIK
											CDC25C
											CDC25A
											RFC3
											RFC1
											RFC2
											BOP1
											AHSA1
											NARS
											DNAJC10
											DNAJC11
											DNAJC19
											NASP
											CTPS
											NANS
											NANP
											MAGOH
											4933434E20RIK
											PCCA
											2310008H09RIK
											POMT2
											UMPS
											CTSC

## Sheet: Fig. 1G
Beta-selection UP	Beta-selection DOWN	Pre-TCR specific UP	Pre-TCR specific DOWN	CD8+ TCR specific UP	CD8+ TCR specific DOWN
1700029F09RIK	1190002H23RIK	2610002D18RIK	1110032A03RIK	0610007P14RIK	1110003E01RIK
2610002D18RIK	1700040L02RIK	2610028A01RIK	1810062O18RIK	1300001I01RIK	1110018J18RIK
2610318N02RIK	1700048O20RIK	2610036L11RIK	2010002N04RIK	1500012F01RIK	1110038D17RIK
2700029M09RIK	1810062O18RIK	2700029M09RIK	2010011I20RIK	1700071K01RIK	1700020O03RIK
2810417H13RIK	2010001M09RIK	2810026P18RIK	2210020M01RIK	1700084J12RIK	1700062I23RIK
3200002M19RIK	2010002N04RIK	3200002M19RIK	6720401G13RIK	1810035L17RIK	2410066E13RIK
4632434I11RIK	2210020M01RIK	4930422G04RIK	9230105E10RIK	1810055G02RIK	2610019F03RIK
4930420K17RIK	4833442J19RIK	4930534B04RIK	A930002I21RIK	2010002N04RIK	2610020H08RIK
4930547N16RIK	4930427A07RIK	4930547N16RIK	AA467197	2010107E04RIK	2810474O19RIK
5730590G19RIK	4930520O04RIK	6330503K22RIK	ABCG1	2010305A19RIK	3110007F17RIK
6330503K22RIK	5730437N04RIK	6720463M24RIK	ABI3	2410127L17RIK	3110052M02RIK
6720463M24RIK	6720401G13RIK	6720489N17RIK	ABTB1	2610027L16RIK	3110057O12RIK
A130023I24RIK	9930111J21RIK2	AB124611	ACY3	2610528E23RIK	4930402H24RIK
A430093F15RIK	A930002I21RIK	ABCB1B	ADAMTSL2	2700097O09RIK	4930523C07RIK
AB124611	AA467197	ACSL3	AHR	2810004N23RIK	4932438A13RIK
ABCB1B	ABCA2	ANKRD32	AI451617	3110082I17RIK	4933407H18RIK
ABI2	ABCG1	ARHGAP11A	ALDOC	4933427G23RIK	5330426P16RIK
ACSL3	ABHD15	ARHGAP19	ALOX5AP	5730408K05RIK	5430411C19RIK
ADAMTS6	ABHD15	ARSI	ANGPT1	A030009H04RIK	6430527G18RIK
ADD3	ABI3	ASPM	ANKS3	A630089N07RIK	9530009G21RIK
AGTPBP1	ABR	ATAD2	AQP11	AA467197	9930111J21RIK2
AIM1	ACOT5	ATP5G3	ARHGEF10L	AARS	A130014H13RIK
AKAP12	ACY3	AURKA	ARHGEF12	AATF	A130049A11RIK
ALMS1	ADAMTS17	AVEN	ARID5A	ACOT7	A430078G23RIK
ANKRD44	ADAMTSL2	BARD1	ARL5C	ACY1	A530040E14RIK
ANLN	ADRBK2	BC030867	ARMC7	ADAP1	A530088E08RIK
ANP32-PS	ADSSL1	BIRC5	AW112010	AGPAT5	A630007B06RIK
ANXA5	AFF3	BLM	BACH2	AHCY	A630033H20RIK
AP1S2	AHR	C79407	BAIAP3	AHR	A630038E17RIK
ARAP2	AI451617	CAMK4	BC013712	AHSA1	A830007P12RIK
ARHGAP11A	AKAP6	CASC5	BC021614	AIFM1	AAK1
ARHGAP19	AKR1C13	CBX5	BCL2L14	AIMP1	AB010352
ARHGAP20	ALDH1B1	CCDC34	BHLHE40	AIMP2	AB041803
ARHGEF3	ALDH2	CCNB2	BMF	AK2	AB124611
ARID5B	ALDOC	CCNE1	BPIL2	AK4	ABCA1
ARL6IP6	ALOX5AP	CD2	BST1	AKAP1	ABCA2
ARNTL	ALPK1	CD28	BTG1	ALAD	ABCA3
ARSI	ANGPT1	CD5	BTG2	ALCAM	ABCA7
ART2A	ANKRD27	CD6	CACNB1	ALDH7A1	ABCD1
ART2B	ANKS1	CD81	CALCOCO1	ALYREF	ABCG3
ASF1B	ANKS3	CD8A	CAMKV	AMICA1	ABLIM1
ASPM	AQP11	CD8B1	CAPN5	ANP32B	ABR
ATAD2	ARHGAP23	CD97	CASP1	ANP32E	ACAA2
ATAD5	ARHGAP26	CDC20	CBFA2T3	APEX1	ACAP1
ATP10A	ARHGAP32	CDC25B	CBLB	ARHGDIG	ACP5
ATP2B1	ARHGEF10L	CDC25C	CBX4	ARL5A	ACPP
AURKA	ARHGEF12	CDC7	CCDC125	ATAD3A	ACSF2
AURKB	ARHGEF5	CDCA2	CD3D	ATF3	ACSS1
BARD1	ARL5C	CDCA3	CD53	ATF6	ACTN1
BC030867	ARMC7	CDKN2C	CD59A	ATP5F1	ACVR1B
BCAT1	ATG4C	CDR2	CD79B	ATP5G1	ADAM6B
BCL6	ATN1	CDT1	CD82	AZIN1	ADAMTS10
BIRC5	ATP2B4	CENPA	CDH1	B4GALT5	ADCY7
BLM	ATP8A1	CENPE	CDH23	BAG2	ADD1
BRCA1	ATP8B4	CENPF	CDKN1A	BANF1	ADD3
BRIP1	ATXN7L1	CENPP	CISH	BATF	ADRB2
BTLA	AW112010	CEP152	CLCN2	BCAP29	ADRBK1
BUB1	BACE1	CHCHD3	CLDN4	BCCIP	AES
BUB1B	BAIAP3	CHTF18	CLDND2	BCL2A1C	AFF1
C330027C09RIK	BC013712	CIT	CLEC2D	BCL2A1D	AGAP2
C79407	BC025920	CKAP2L	CPA3	BCL2L1	AI467606
CAB39L	BC037034	CKAP5	CPNE2	BHLHE40	AKAP13
CALM1	BCL11A	CLTB	CTLA2A	BLOC1S4	AKNA
CAMK4	BCL2L14	COX6A1	CTLA4	BOLA3	AKT3
CAP2	BFSP2	CSE1L	CYP2J6	BOP1	ALDH6A1
CARD11	BHLHE40	CTAGE5	CYP2J9	BSPRY	ALS2CL
CASC5	BMF	D030028M11RIK	CYP4F13	BST2	AMIGO2
CCDC34	BPIL2	D17H6S56E-5	D8ERTD82E	BTG3	AMPD1
CCNA2	BST1	D2ERTD750E	DAPK1	CABLES1	AMPD3
CCNB1	BST2	DBF4	DDIT4	CACYBP	ANKRD12
CCNB2	C1QTNF1	DEK	DDX58	CAR12	ANKRD44
CCNE1	C630004H02RIK	DEPDC1A	DDX60	CARS	ANTXR2
CCNE2	C85492	DEPDC1B	DHCR7	CASP3	ANXA6
CCNF	CACNB1	DNMT1	DHRS3	CASP4	APOL7B
CCR4	CALCOCO1	DONSON	DHX58	CBX3	APOL7E
CCR8	CAMKV	DSCC1	DLG4	CCBL2	APP
CD2	CAPN5	DSN1	DTX3	CCDC41	APPL2
CD200R1	CARKD	E2F2	DTX3L	CCDC50	ARHGAP15
CD226	CARNS1	E2F8	DUXBL	CCL3	ARHGAP18
CD28	CASP1	ECT2	DYRK1B	CCL4	ARHGAP25
CD4	CBFA2T3	EME1	EG634650	CCR5	ARHGAP4
CD40LG	CBLB	ERCC6L	EMID1	CCR8	ARHGAP9
CD5	CCDC109B	ERI1	ENG	CCT3	ARHGEF1
CD52	CCND2	ESPL1	ENPP5	CCT4	ARHGEF11
CD6	CD1D1	ETV5	ENTPD1	CCT5	ARHGEF18
CD69	CD59A	EXOSC8	EPB4.1L4A	CCT7	ARHGEF6
CD7	CD59B	F630043A04RIK	EPCAM	CD200	ARID1A
CD81	CD79B	F730047E07RIK	EPHX3	CD24A	ARID1B
CD8A	CD82	FAM111A	EPSTI1	CD274	ARID4A
CD8B1	CD93	FAM72A	ERG	CD3EAP	ARID5B
CD97	CDH1	FANCA	ERN1	CD83	ARNTL
CDC14A	CDH23	FANCB	ESR1	CDCA7	ARRB1
CDC20	CDK6	FANCI	EYA2	CDK2	ARRB2
CDC25B	CDKN1A	FBXO48	F730043M19RIK	CDK2AP1	ARRDC1
CDC25C	CISH	FBXO5	FADS3	CDK6	ART2A-PS
CDC45	CLCN2	FOXM1	FAM117A	CDKN1A	ART2B
CDC6	CLCN5	GAS2L3	FBP1	CDV3	ATF7IP
CDC7	CLDN4	GCLM	FBXL12	CETN4	ATG13
CDCA3	CLDND2	GEN1	FNDC1	CFDP1	ATP10D
CDCA5	CLEC11A	GINS3	FRMD4A	CHAF1B	ATP1B1
CDCA8	CLEC12A	GM11275	GAB1	CHCHD10	ATP2A3
CDK1	CMAH	GM11277	GATSL2	CHCHD2	ATXN7
CDKN2C	CMTM7	GM12260	GBP2	CHORDC1	AW549877
CDR2	CORO2A	GM12387	GBP4	CHST2	AXIN2
CDT1	COX6B2	GM13310	GBP5	CIRH1A	B3GNT5
CENPA	CPA3	GM13892	GBP6	CISH	B4GALT1
CENPE	CPNE2	GM13895	GBP8	CLIC4	B630005N14RIK
CENPF	CPT1A	GM15470	GBP9	CLNS1A	BACE1
CENPH	CRIP1	GM5452	GM10622	CLPP	BBS9
CENPI	CTLA2A	GM5465	GM10786	CNIH4	BC005685
CENPK	CTLA4	GM5841	GM12258	COPS2	BC032203
CENPL	CTSD	GM6273	GM13894	COPS6	BC043934
CENPM	CUL9	GM6682	GM2A	COQ10B	BCL11B
CENPN	CYBASC3	GM7560	GM5068	COQ7	BCL2
CENPP	CYFIP1	GM8681	GM5111	COX5B	BCL9L
CEP152	CYP2J6	GM8956	GM6545	COX6C	BNIP3L
CEP55	CYP2J9	GMPS	GNG2	COX7B	BTBD11
CHAF1A	CYP4F13	GPD2	GPR133	CPD	C030034I22RIK
CHCHD3	CYP4F16	GPSM2	GPR56	CRABP2	CALCRL
CHEK1	CYSLTR1	GSG2	GRASP	CRELD2	CAMK1D
CHML	CYTH4	GTF2A2	GRINA	CRLS1	CARD11
CHN2	D8ERTD82E	GTSE1	GRN	CRTAM	CBX7
CHTF18	DAPK1	H2-Q2	H19	CSDA	CC2D1B
CIT	DAPP1	H2AFX	H2-D1	CTLA2A	CCDC88C
CKAP2L	DBP	H2AFZ	H2-GS10	CTLA4	CD3G
CKAP5	DHCR7	HAUS6	HDAC4	CTSZ	CD55
CKS1B	DHRS3	HAUS7	HES1	CXCL10	CD7
CLDN10A	DHX58	HEATR5B	HINT3	CYC1	CD72
CLSPN	DKKL1	HIGD1A	HMGCS2	CYP20A1	CD79A
CLTB	DNAJC6	HIST1H2AN	HSF2BP	D030056L22RIK	CD96
CNR2	DNMT3B	HIST1H2BE	I730030J21RIK	D17WSU104E	CD97
COLQ	DPP4	HIST1H2BH	ID2	D830030K20RIK	CDC25B
CTAGE5	DSTYK	HIST1H2BM	IFI44	DCAF13	CDC42EP3
CTPS	DTX1	HIST1H3D	IFIH1	DCTD	CDC42SE2
CYCS	DTX3	HIST1H4H	IFIT1	DDT	CDKN1B
CYP20A1	DTX3L	HIST1H4I	IFITM3	DDX1	CELF2
CYTIP	DUXBL	HIST1H4M	IKZF4	DDX20	CEP350
D030028M11RIK	E430024C06RIK	HIST2H2AB	IL10RA	DDX27	CHD2
D2ERTD750E	EDNRA	HIST2H2BB	IL2RA	DDX3X	CHD3
DAP3	EEF2K	HIST2H3B	IL34	DDX56	CHD6
DBF4	EG634650	HIST2H3C1	IRF7	DENR	CIC
DDX39	EHD3	HIST2H4	IRF9	DFNA5	CKLF
DEK	EMID1	HIST4H4	IRGM2	DGAT2	CLEC2I
DEPDC1A	ENPP5	HMGB2	ITGB4	DHRS13	CNGA1
DEPDC1B	EPB4.1L4A	HMGB3	JUN	DIMT1	CNOT2
DGKD	EPB4.1L4B	HMGN2L6	KCNK5	DKC1	CNP
DHFR	EPCAM	HMGN5	KDM4B	DNAJC11	CNR2
DHRS11	EPHA2	HMMR	KDM5B	DNAJC19	CORO7
DIS3	EPHX3	HPRT	KHDC1A	DNAJC2	CPEB4
DLGAP5	ERG	HSPA14	KHDC1B	DNAJC21	CPM
DNA2	ERN1	ID3	LDHAL6B	DOHH	CPT1A
DNAJB4	ESR1	IFI30	LDLR	DPAGT1	CREBBP
DONSON	ETV6	IKZF3	LOC100041256	DPY30	CREBL2
DSCC1	F730043M19RIK	INCENP	LOC625360	DRG2	CROT
DSN1	FADS2	IQGAP3	LPP	DUS2L	CRTC3
DTL	FADS3	ITGB2	LRP1	DUSP4	CTDSP1
DUSP10	FAM163B	ITIH5	LXN	DUSP5	CTDSP2
DUSP6	FAM167A	KIF14	LY6C1	DYNLL2	CTPS2
DUT	FAM169B	KIF18A	LY6C2	E2F3	CTSA
E2F1	FAM189B	KIF18B	LYN	E2F5	CXCR4
E2F2	FAM65B	KIF20A	LYZ2	EBNA1BP2	CXCR6
E2F8	FBP1	KIF20B	MAP1LC3B	ECD	CXXC5
ECM1	FBXL12	KIF22	MAP3K8	EEA1	CYP3A41B
ECT2	FNDC1	KIF23	MAPK1IP1	EED	D130040H23RIK
EGR1	FOXRED2	KIF24	MCART6	EEF1E1	D18ERTD653E
EGR2	FRMD4A	KIF2C	METTL7A1	EGR2	D330041H03RIK
EIF2S2	FRMD8	KRAS	MPA2L	EIF1A	D3ERTD751E
EIF2S2	GAA	LIN54	MPZL2	EIF2B1	D4WSU53E
EIF4A3	GAB1	LOC100044416	MUC13	EIF2B3	D730005E14RIK
EME1	GBP2	LRDD	MYCN	EIF2B4	DAP
ENDOD1	GBP4	LRPPRC	MYL10	EIF2B5	DAPL1
ENO3	GBP6	LRRC42	MYOF	EIF3B	DDX26B
EPHX1	GBP8	MASTL	NDRG1	EIF3C	DENND1C
ERCC6L	GBP9	MBNL3	NFAM1	EIF3G	DENND2D
ERI1	GLB1L	MDM1	NFATC2	EIF4A1	DENND4C
ESCO2	GM10384	ME2	NFKBIE	EIF4E	DEPDC1B
ESPL1	GM10397	MKI67	NKG7	EIF4H	DIRC2
ETV5	GM10622	MLF1IP	NOTCH1	EIF5A	DNM2
EVL	GM10786	MPP4	NOTCH3	EIF6	DOCK11
EXO1	GM12250	MTHFD1L	NPAS2	ELAC2	DOCK2
F630043A04RIK	GM12258	MYBL1	NPC1	ELP5	DOCK8
F730047E07RIK	GM13894	NAE1	NUDT16	EMC4	DPYSL2
FAM124B	GM2A	NCAPD2	OAS1B	EOMES	DSE
FAM54A	GM4759	NDC80	OASL2	EPRS	DUSP10
FAM72A	GM5111	NEIL3	ODF3B	EPT1	DUSP7
FANCA	GM885	NEK2	OLFR1507	ERO1L	DYRK1A
FANCB	GM8995	NFKBIL2	PAPSS2	EZH2	DYRK2
FANCD2	GNS	NSL1	PARP14	FAM100B	E230001N04RIK
FANCI	GPR133	NT5C	PDK2	FAM108C	EFCAB4B
FANCM	GPR25	NUSAP1	PGPEP1L	FAM129A	EHD3
FAS	GPR56	OIP5	PHOSPHO1	FAM136A	EIF2AK3
FBXO48	GPRC5B	ORC1L	PISD-PS1	FAM162A	ELF4
FBXO5	GPRIN3	ORC2L	PISD-PS2	FAM185A	ELK4
FCRL1	GRASP	ORC6L	PLD3	FAM203A	ELOVL7
FGF13	GRIA3	OXCT1	PLD4	FAM60A	EP300
FIGNL1	GRINA	PFKP	PLEKHA7	FBL	EPHX1
FLNA	GRM4	PGP	PLIN3	FBXW8	ESYT1
FMNL3	GRN	PHF19	PLXDC1	FDX1L	ESYT2
FMR1	GTPBP2	PIF1	PLXDC2	FH1	ETS1
FOLR4	H19	PLCL2	PPP1R9B	FKBP2	EVL
FOXM1	H19	PLK1	PPT1	FKBP4	FAAH
GEN1	H1F0	POC1A	PQLC3	FNIP2	FAM100A
GIMAP3	H2-D1	POLA2	PRRG4	FOS	FAM101B
GIMAP4	H2-K1	POLE2	PRRT1	FOSL1	FAM105A
GIMAP6	HAAO	POLG	PRSS30	FTSJ3	FAM117B
GINS1	HDAC4	POLQ	PTCRA	FURIN	FAM134B
GINS3	HES1	PPIL5	QSOX1	FUS	FAM160A2
GLCCI1	HMGCS2	PPM1G	RAB38	GABARAPL1	FAM160B1
GLCCI1	HMGN3	PRC1	RAB44	GADD45B	FAM169B
GM10673	HSD11B1	PRKAR2A	RAB6B	GADD45G	FAM193B
GM10890	HSDL1	PRMT7	RAG1	GALK1	FAM196B
GM11275	HSF2BP	PRR11	RAG2	GAPDH	FAM46A
GM11277	I830077J02RIK	RACGAP1	RALGPS1	GAR1	FAM46C
GM12260	ICA1	RAD18	RAPGEF3	GEM	FAM49A
GM12387	IFI44	RAD51C	REPIN1	GFI1	FAM63B
GM13310	IFIH1	RAD51L1	RGS18	GFM1	FAM69A
GM13892	IFITM2	RAD54B	RHBDF2	GINS2	FAM78A
GM13895	IFITM3	RANGAP1	RPS6KL1	GM10012	FCGRT
GM13907	IKZF4	RASA2	RTP4	GM10052	FCHO2
GM13949	IL10RA	RBBP8	RXFP1	GM12070	FGD3
GM13949	IL17RB	RECQL4	SCIN	GM12669	FLNA
GM13959	IL2RA	RFC1	SCN4B	GM129	FLT3L
GM13969	IL34	RFWD3	SERPINB1A	GM13034	FMNL1
GM14085	IL7R	RNU73B	SFT2D2	GM13238	FNDC9
GM16494	ITGA5	ROCK2	SLC27A1	GM16494	FOXJ2
GM26	ITGB4	RORC	SLC29A3	GM16516	FOXK1
GM5465	IVD	RPA1	SLFN8	GM5114	FOXO1
GM5666	JUN	RPA2	SMARCA4	GM5177	FRMD8
GM5841	KCNK5	RPL14	SNX15	GM5458	FRY
GM6273	KCTD1	RPP30	SOCS2	GM5523	FRYL
GM701	KHDC1A	RTKN2	SOCS3	GM5643	FYB
GM8681	KHDC1A	SDAD1	SP100	GM5662	FYCO1
GM8736	KHDC1B	SEPT11	SP140	GM5803	GAB3
GM8740	KIT	SGOL2	SPIB	GM6981	GALNT6
GM8956	LDHAL6B	SKA1	SPNS3	GM7520	GAPDHS
GOT1	LDLR	SKP2	SSH3	GM8300	GCAP14
GPD2	LFNG	SLC3A2	SSTR2	GM9104	GDI1
GPSM2	LIMK1	SLFN3	STARD10	GMPPB	GGT1
GRAMD1B	LMAN2L	SMARCA5	STAT4	GNL2	GIMAP7
GSG2	LOC625360	SMC6	SYTL1	GNPNAT1	GIT2
GSN	LPP	SNORA19	SYTL3	GOT2	GLCCI1
GTDC1	LRP1	SNORA69	TAGAP1	GP49A	GLIPR1
GTF2A2	LXN	SNORA73A	TAPBP	GRWD1	GLTSCR1
GTSE1	LY6A	SNORA75	TBC1D8	GSPT1	GM10033
GZMA	LY6C1	SNORD14E	TBC1D9B	GSR	GM10825
H2-Q2	LY6D	SNRPE	TCIRG1	GSTO1	GM12191
H2AFZ	LYN	SPC24	TGFBR3	GTF2E2	GM14085
HAT1	LYPD6B	SUPT16H	TIFA	GTF2H4	GM15800
HAUS6	LYZ2	TAF5	TLR6	GTF3C5	GM614
HEATR5B	MAML3	TCF19	TMEM131	GZMB	GNAI2
HELLS	MAP3K8	TDRKH	TMEM140	GZMC	GNAS
HIST1H1A	MCOLN2	TIMELESS	TMEM154	H2-KE2	GPR114
HIST1H1B	MCTP2	TK1	TMEM176A	HARS	GPR137B-PS
HIST1H2AB	METTL7A1	TMED5	TMEM176B	HAT1	GPR146
HIST1H2AF	MGAT1	TMEM109	TMEM38A	HAX1	GPR21
HIST1H2AK	MGAT4A	TMPO	TNFAIP3	HBA-A1	GPR68
HIST1H2AN	MIB2	TRIM59	TOX3	HCCS	GPRIN3
HIST1H2AO	MIR27B	TRMT11	TPD52	HDGF	GPSM3
HIST1H2BB	MPA2L	TROAP	TRAFD1	HEATR1	GRAMD4
HIST1H2BC	MPZL2	TTF2	TRIM12	HEATR3	GRAP2
HIST1H2BE	MS4A6C	TUBB2C	TRIM30	HIC1	GRK6
HIST1H2BH	MST1R	TUBG1	TRIM46	HIF1A	H2-K2
HIST1H2BM	MUC13	UBE2C	TSC22D1	HIST1H2BR	H2AFV
HIST1H3F	MYCN	UBLCP1	TSHZ2	HIST1H4N	H60B
HIST1H3G	MYL10	USP1	TSPAN2	HMGB1	HAAO
HIST1H4B	MYOF	USP33	UNC93B1	HNRNPA3	HEATR5B
HIST1H4C	NAIP3	UTP20	VWA5A	HNRNPAB	HECA
HIST1H4D	NCKAP5	WDR76	WDFY4	HPDL	HECTD3
HIST1H4F	NDRG1	XPO1	WDR13	HSF2	HERC3
HIST1H4H	NFAM1	ZAP70	WDR78	HSP90AB1	HEXB
HIST1H4M	NFE2	ZCWPW1	XAF1	HSPA4	HIPK1
HIST2H2BB	NFIX	ZFP367	XBP1	HSPA5	HMG20A
HIST2H3B	NFKBIE		YPEL2	HSPA8	HP1BP3
HIST2H3C1	NKG7		ZBP1	HSPE1	HSD17B11
HIST2H4	NOTCH1		ZC3H12A	I830012O16RIK	HVCN1
HIST4H4	NOTCH3		ZCCHC24	IARS	IFNGR2
HMGB2	NPAS2		ZEB2	IDI1	IFT80
HMGB3	NPC1		ZFP36L1	IDI2	IGFBP4
HMGN2L6	NUDT16		ZFP36L2	IER3	IGSF6
HMGN5	OAF		ZFP385A	IFI204	IKBKE
HMMR	OASL2		ZYX	IFI27L2A	IL17RA
HSP90AA1	OCIAD2			IFIT3	IL18R1
HSPD1	ODF3B			IFITM3	IL27RA
HSPH1	OGDHL			IFNG	IL6RA
ICOS	OLFR1507			IFRD1	IL6ST
ID3	OLFR524			IFRD2	IL7R
IFI30	P2RY14			IFT57	ILK
IGFBP4	PADI2			IIGP1	INADL
IKZF2	PARP14			IL12RB2	ING4
IKZF3	PARP8			IL15RA	INPP4A
IL10RB	PATZ1			IL2	INPP5D
IL21R	PATZ1			IL21	INSR
IL2RB	PCK2			IL2RA	IP6K2
IL4RA	PCMTD1			IL3	IQGAP1
IL6ST	PDGFRB			IMP3	IQGAP2
INCENP	PDK2			IMP4	IQSEC1
ITGB2	PDRG1			IPO4	ITFG3
ITGB8	PGAM2			IRAK1BP1	ITGA4
ITIH5	PGPEP1L			IRF4	ITGA6
ITM2A	PHOSPHO1			IRF8	ITGB7
JUP	PIK3CD			ISG15	ITM2B
KIF11	PIK3IP1			ISG20	ITPKB
KIF14	PISD-PS1			JAGN1	ITPR2
KIF15	PISD-PS2			JOSD1	ITPR3
KIF18A	PLAC8			JUN	IZUMO4
KIF18B	PLCB2			KARS	JAK1
KIF20A	PLD4			KCNK5	JAKMIP1
KIF20B	PLEKHA7			KCNQ5	JARID2
KIF22	PLIN2			KDELC1	JMJD1C
KIF23	PLIN3			KDELR2	KANSL1
KIF2C	PLXDC1			KDM2B	KANSL1L
KIF4	PLXDC2			KLHDC4	KAT2B
KIF5B	PNPLA7			KLRC1	KDM3A
KLF10	PPM1H			KRR1	KDM3B
KLHDC2	PPP1R9B			KRTCAP2	KDM6A
KLRB1A	PPT1			KSR1	KHNYN
KNTC1	PQLC3			KTI12	KIF1B
KPNA2	PRAMEL3			L2HGDH	KIF21B
KPNA3	PRKCA			LAD1	KLF13
KRAS	PRODH			LAG3	KLF2
LCP1	PRRG4			LARP4	KLF3
LIG1	PRSS30			LARS	KLF7
LIN54	PRSSL1			LAS1L	KLHDC1
LMNB1	PTCRA			LDHA	KLHL17
LMO4	QSOX2			LIF	KLHL6
LOC547323	RAB11FIP4			LILRB4	KLRD1
LRDD	RAB27A			LIPG	L3MBTL3
LRRC42	RAB38			LLPH	LAPTM5
LSM3	RAB44			LMAN1	LASP1
LSM5	RAB6B			LOC100041256	LATS2
LY9	RABL2A			LONP1	LBH
LYAR	RAG2			LONRF1	LDLRAP1
LYSMD2	RAG2			LRRC59	LEF1
MAD2L1	RAPGEF3			LSM7	LENG8
MAGOH	RAPGEF3			LTA	LEPROTL1
MAPK11	RENBP			LTV1	LGALS8
MASTL	REPIN1			LY6A	LIMD2
MCM10	RGS18			LY6C1	LIME1
MCM3	RHBDF2			LY6C2	LIPA
MCM4	RHOBTB3			LYRM4	LNPEP
MCM5	RNASEL			M6PR	LPIN1
MCTP1	RPS6KL1			MAK16	LRCH4
MDM1	RTKN			MAOA	LRRC8A
ME2	RTP4			MAP2K3	LRRC8C
MEF2A	RUNX1			MAPK6	LYST
MELK	RXFP1			MARCKSL1	MACF1
MIR687	S100A11			MCM2	MADD
MKI67	SCIN			MCM6	MAML1
MNS1	SCN4B			MCM7	MAML2
MPP6	SELL			MDFIC	MAN2A2
MRPL18	SEMA4A			MED7	MAP3K1
MTBP	SERPINB1A			MELA	MAP3K3
MTHFD1L	SH2B2			MEMO1	MAP4K2
MTHFD2	SLA2			METAP1	MAP4K3
MTX2	SLC12A6			METAP2	MAP4K4
MYBL1	SLC12A7			METTL1	MARF1
MYBL2	SLC25A45			METTL16	MARK2
MYO19	SLC27A1			MIF	MARVELD1
MYO1E	SLC29A3			MIR155	MAST3
NAB2	SLC39A11			MIR18	MBLAC2
NASP	SMARCA4			MIR19A	MCTP2
NCAPD2	SNORD15B			MIR19B-1	MED13L
NCAPG	SNX15			MIR20A	MEX3B
NCAPG2	SNX30			MIS18BP1	MGST2
NCAPH	SNX9			MKI67IP	MICAL1
NDC80	SOCS2			MLKL	MID1
NDRG2	SOCS3			MMACHC	MIR202
NEIL3	SP140			MORF4L2	MIR29C
NEK2	SP140			MPHOSPH10	MIR342
NETO2	SPIB			MPHOSPH6	MIRLET7F-1
NFATC3	SPNS3			MRFAP1	MKL1
NFKBIA	SPO11			MRPL1	MKNK2
NFKBID	SSH3			MRPL11	MLL1
NR4A1	SSTR2			MRPL15	MLL2
NR4A2	STARD10			MRPL16	MLL3
NR4A3	STAT4			MRPL19	MLL5
NRGN	STON2			MRPL2	MOB3A
NSL1	SUN2			MRPL20	MOSPD1
NT5C	SUSD1			MRPL36	MPPE1
NT5DC2	SYKB			MRPL40	MR1
NT5E	SYNGR2			MRPL42	MS4A6C
NUDCD2	SYTL1			MRPL45	MTA3
NUF2	SYTL3			MRPL47	MTSS1
NUP133	TAPBP			MRPL50	MYH9
NUP93	TBC1D10C			MRPL51	MYO1F
NUSAP1	TBC1D22A			MRPL54	MYST4
ODC1	TBC1D8			MRPS10	N4BP2L1
OIP5	TBC1D9B			MRPS18A	NA
ORC1L	TBXA2R			MRPS18B	NARF
ORC6L	TCIRG1			MRPS22	NBEAL1
OXCT1	TCN2			MRPS27	NBR1
P2RX7	TCRG-V3			MRPS28	NCF1
PASK	TERT			MRPS33	NCOA2
PBK	TGFBR3			MRPS36	NEDD4L
PCNA	TGIF1			MRPS6	NEURL3
PCYT1A	TGTP1			MTAP	NFATC3
PDCD1	TIFA			MTRR	NIPAL3
PFKP	TIFAB			MX1	NLK
PGP	TK2			MYBBP1A	NLRC3
PHF19	TM6SF1			MYC	NOD1
PHLDA1	TMC5			MYO10	NSG2
PIK3CB	TMC6			N6AMT2	NUMA1
PLA2G4C	TMC8			NA	OPLAH
PLCL2	TMEM121			NAA20	ORAI2
PLK1	TMEM131			NAF1	OTUD1
PLK3	TMEM140			NAMPT	PACS1
PLK4	TMEM176A			NARS	PACS2
POC1A	TMEM176B			NCS1	PAG1
POLA1	TMEM180			NDUFA12	PAIP2
POLD3	TMEM229B			NDUFAB1	PCED1B
POLE	TMEM38A			NDUFAF2	PDE2A
POLE2	TMEM50B			NDUFAF4	PEA15A
POLG	TNS3			NDUFB6	PECAM1
POLQ	TOX3			NDUFC2	PELI1
PPA1	TPD52			NDUFV2	PGAP1
PPIL5	TRIM14			NEK6	PGLYRP2
PRC1	TRIM46			NFKB1	PHC3
PRDX4	TRP53I13			NFKBIB	PHF1
PRIM1	TSC22D1			NFKBID	PHF20L1
PRR11	TSHZ2			NHP2	PHF21A
PRR5L	TSPAN2			NHP2L1	PIAS1
PSAT1	TSPAN31			NIP7	PIGV
PSMC6	TSPAN9			NKAIN1	PIK3CG
PSMD1	UACA			NLGN2	PIK3R1
PSMD14	UBE2L6			NMD3	PIK3R5
PVR	UCK2			NME6	PIP4K2A
RAB19	UNC93B1			NOB1	PITPNC1
RACGAP1	USP11			NOC2L	PITPNM1
RAD51	VWA5A			NOC3L	PJA2
RAD51AP1	VWCE			NOC4L	PKD1
RAD51C	WBSCR27			NOLC1	PKD2L2
RAD51L1	WDFY4			NOP10	PKN1
RAD54B	WDR13			NOP14	PLCG1
RAD54L	WDR78			NOP16	PLEC
RAN	XAF1			NOP2	PLEKHG2
RAP1A	XBP1			NOP56	PLEKHM1
RAPGEF6	YPEL2			NPM1	PLEKHN1
RAPH1	YPEL3			NPM3	PLEKHO1
RASA2	ZC3H6			NPM3-PS1	POLI
RASGRP1	ZCCHC24			NR4A2	POT1B
RB1	ZEB2			NR4A3	PPM1K
RBBP8	ZFP36L2			NSFL1C	PPP1R13B
RFC1	ZFP385A			NSUN2	PPP1R18
RFC3	ZFP652			NTMT1	PPP2R5A
RFC4	ZKSCAN17			NUDT2	PPP3CA
RFWD3				NUFIP1	PPP6R2
RGS10				NUP54	PREX1
RORC				NUP62	PRICKLE3
RPA1				NUTF2	PRKACB
RPL14				OASL2	PRKCZ
RPP30				OLA1	PRKD2
RPS25				OLFR723	PRR12
RRM1				ORC1	PRRC2B
RRM2				ORC2	PSAP
RTKN2				ORC6	PTEN
S1PR1				OTUD6B	PTGER1
SAMHD1				P4HB	PTPRE
SCYL3				PA2G4	PYDC3
SEPT11				PABPC4	QSER1
SEPT7				PAM16	RAB37
SGOL1				PARL	RAC2
SGOL2				PDAP1	RACGAP1
SH2D1A				PDCD11	RAMP1
SHCBP1				PDCD1LG2	RAPGEF2
SKA1				PDCD5	RAPGEF4
SKP2				PDIA6	RAPGEF6
SLA				PDXK	RARG
SLAMF1				PEBP1	RASA3
SLBP				PECR	RASAL3
SLC15A1				PERP	RASGRP1
SLC37A3				PES1	RASGRP2
SMARCA5				PFDN2	RAVER2
SMARCA5				PFKL	RB1CC1
SMC2				PGK1	RBL2
SMC3				PHB	RBM12B2
SMC5				PHB2	RBM33
SMC6				PHF6	RCBTB2
SMCHD1				PHGDH	RCN3
SNORD14E				PIM1	RCSD1
SNX25				PIM3	RFESD
SPAG5				PIN1	RFX3
SPC24				PITHD1	RGL2
SPC25				PKM	RGMB
ST6GAL1				PLA2G12A	RICTOR
STIL				PLAC8	RIN3
STK17B				PLAC9	RINL
STK39				PLEK	RNASET2A
STMN1				PLK3	RNF122
SUPT16H				PLP2	RNF144A
SYT13				PLRG1	RNF38
TACC3				PLSCR1	RNPEPL1
TAGAP				PNO1	RPRD2
TCF19				POGK	RTN4RL1
TCRA				POLDIP2	S1PR1
TCRA				POLE4	S1PR4
TCRA-V8				POLR1B	SAP25
TCRB-J				POLR1C	SBF1
TDRKH				POLR2D	SCARB2
TES				POLR2H	SCML4
TIGIT				POLR3D	SCP2
TIPIN				POMP	SEC22C
TK1				PPAN	SELPLG
TMEM48				PPIA	SEMA4B
TMEM65				PPID	SEMA4D
TMPO				PPIF	SEMA4F
TMSB10				PPIH	SENP7
TNFRSF9				PPP5C	SERF2
TNFSF8				PRDX1	SERPINI1
TNK2				PRDX3	SESN1
TPM4				PRELID2	SESN3
TPX2				PREP	SETD1B
TRAV9-4				PRKCI	SETX
TRIB1				PRMT1	SGK1
TRIB2				PRPF19	SGMS1
TRIM59				PRPF31	SGSH
TRIP13				PSMA1	SH2D3C
TROAP				PSMA3	SH3BP1
TSPAN32				PSMA4	SH3GL1
TTF2				PSMA5	SH3KBP1
TTK				PSMA6	SIDT1
TUBB2A				PSMA7	SIKE1
TUBB2B				PSMB2	SIT1
TUBB2B				PSMB3	SLAIN1
TUBG1				PSMB4	SLAIN2
TXK				PSMB5	SLC11A2
TYMS				PSMB6	SLC14A1
UBASH3B				PSMB7	SLC16A5
UBE2C				PSMC2	SLC17A9
UBLCP1				PSMC4	SLC25A36
UCHL3				PSMC5	SLC26A11
UCHL5				PSMC6	SLC28A2
USP1				PSMD11	SLC44A2
USP33				PSMD12	SLC50A1
WDHD1				PSMD2	SLC6A19
WDR76				PSMD6	SLC9A9
XDH				PSMD7	SMAD7
XPO1				PSME3	SMARCA2
YAF2				PSMG2	SMPD1
ZAP70				PSMG3	SMPD2
ZBTB16				PTMA	SNORA3
ZCWPW1				PTPLA	SNRK
ZFP36				PTPRS	SNTB1
ZFP367				PUS10	SNX14
ZWILCH				PUS7	SNX33
				PUS7L	SORL1
				PVT1	SP4
				PWP1	SPATA6
				PWP2	SPICE1
				PYCRL	SPN
				QTRTD1	SPNB2
				RAB34	SPPL3
				RAB8B	SPRED2
				RANBP1	SRGAP2
				RANGRF	SRPK2
				RARS	SRSY
				RBBP7	SSH1
				RBM17	SSH2
				RBM3	ST3GAL1
				RBM8A	ST3GAL4
				RBMX2	ST6GAL1
				RBMXL1	ST8SIA1
				RBX1	ST8SIA4
				RCL1	STK10
				RDBP	STK17B
				REL	STK38
				RGS1	STK4
				RGS16	STX2
				RILPL2	SYNJ2
				RNASEH2B	SYNRG
				RNPEP	SYT11
				RPAP3	SZT2
				RPF2	TACC1
				RPL10	TBC1D2B
				RPL10A	TCF7
				RPL10L	TECPR1
				RPL11	TET1
				RPL13	TGFBR2
				RPL15	THEMIS2
				RPL18	THRA
				RPL27	TIMP2
				RPL29	TLE4
				RPL3	TLN1
				RPL35	TLR1
				RPL36	TMEM106B
				RPL7A	TMEM194B
				RPL7L1	TMEM59
				RPL9	TMEM63A
				RPN1	TMIE
				RPP40	TNFAIP8L1
				RPS12	TNFAIP8L2
				RPS13	TNFRSF26
				RPS17	TNIK
				RPS19BP1	TNRC6B
				RPS2	TNRC6C
				RPS23	TOP2B
				RPS28	TOX
				RPS6	TPCN1
				RRN3	TRAF3IP2
				RRP15	TRAV14-1
				RRP1B	TRAV14D-3-DV8
				RRP8	TRAV7-4
				RRP9	TRIB2
				RSAD2	TRPV2
				RSL1D1	TSHZ1
				RSL24D1	TSPAN14
				RUVBL1	TSPAN32
				RUVBL2	TTC28
				SAP18	TTC7
				SAP30	TTYH3
				SCO1	TULP4
				SDHB	TXK
				SEMA4C	UBASH3B
				SEMA7A	UBE2D1
				SENP3	UBE2H
				SEPT2	ULK2
				SERBP1	UNKL
				SERPINB6B	USP28
				SERPINB9	UST
				SERPINE2	UTRN
				SHQ1	VIM
				SIGMAR1	VIPR1
				SIVA1	VMN2R96
				SKA3	WASF2
				SLAMF1	WBP1
				SLAMF7	WDR37
				SLC16A1	WHSC1L1
				SLC19A1	XYLT2
				SLC19A2	ZC3H6
				SLC1A4	ZDHHC20
				SLC25A1	ZER1
				SLC25A13	ZFP182
				SLC25A33	ZFP217
				SLC25A39	ZFP260
				SLC29A1	ZFP287
				SLC29A2	ZFP318
				SLC31A1	ZFP362
				SLC35F2	ZFP386
				SLC43A3	ZFP395
				SLC4A7	ZFP652
				SLMO2	ZFP709
				SMN1	ZFP799
				SMYD1	ZFP831
				SMYD2	ZFP85-RS1
				SNHG1	ZFP931
				SNHG5	ZFP945
				SNORD118	ZMIZ1
				SNORD42B	ZMYM2
				SNORD82	ZMYM5
				SNRPC	ZNRF1
				SNRPD1	ZNRF2
				SNRPD2	ZRSR1
				SPIRE1	ZZEF1
				SPRY1
				SSR4
				SSSCA1
				ST13
				ST6GALNAC4
				STIP1
				STK39
				STOML2
				STRAP
				STX11
				SUMO2
				SYNGR2
				TADA2A
				TAF1D
				TAGAP
				TARS
				TAX1BP3
				TBC1D24
				TBC1D7
				TBL2
				TBL3
				TBX21
				TCEB1
				TCP1
				TDG
				TFDP1
				TFRC
				THG1L
				THOC3
				THUMPD1
				TIGIT
				TIMM10
				TIMM17A
				TIMM50
				TIMM8B
				TLCD1
				TMEM11
				TMEM147
				TMEM238
				TMEM70
				TNF
				TNFRSF21
				TNFRSF4
				TNFRSF9
				TNFSF11
				TNFSF14
				TNFSF4
				TNIP3
				TOMM20
				TOMM40
				TOMM5
				TOMM6
				TOMM7
				TOMM70A
				TOP1
				TOP1MT
				TOP2A
				TRA2A
				TRMT61A
				TRNT1
				TSFM
				TSPAN6
				TSR2
				TUBA1B
				TUFM
				TXN1
				TXNL1
				TXNRD3
				U2AF1
				UBE2L6
				UBE2Q2
				UBE2V2
				UBIAD1
				UBTD2
				UBXN2A
				UHRF1
				UQCRB
				USMG5
				USP10
				USP18
				UTF1
				UTP11L
				UTP15
				UTP6
				UXT
				VCP
				VDAC1
				WDR12
				WDR18
				WDR3
				WDR34
				WDR36
				WDR43
				WDR55
				WDR61
				WDR74
				WDR75
				WDR77
				WEE1
				WHSC1
				WRB
				XCL1
				XPOT
				YARS2
				YBX1
				YRDC
				YWHAE
				ZBTB32
				ZCCHC10
				ZDHHC23
				ZFP593
				ZMYND19
				ZNHIT3
				ZSWIM7
				ZWINT

## Sheet: TF targets (Fig. 2A) 
HEB (Jurkat ChIP-seq)	HEB (CCRFCEM ChIP-seq)	E2A (DN4 ChIP-seq)	E2A (DN3 ChIP-seq)	P53 (TFactS)	c-MYC (MEL ChIP-seq)	EGR1 (DC ChIP-seq)	NOTCH1 (TALL ChIP-seq)	P53 (ESC ChIP-seq)	E2A (Pre-Pro-B-Cells ChIP-seq)	E2A (Pro-B-Cells ChIP-seq)	TCF7 (EML ChIP-seq)	NFAT (Lit.)	Nf-KB (Lit)	CTNNB1 (TfactS)	LEF1 (TfactS)
ABAT	AARS	0610007C21RIK	0610007C21RIK	ABCB1	OPRM1	RGS17	OPRM1	CNKSR3	PCMTD1	SOX17	LYPLA1	2810003C17RIK	TNFSF13B	AATF	ADA
ABCC1	ABCA2	1700012B15RIK	1110004F10RIK	ABCC1	RGS17	GM221	ESR1	OPRM1	SGK3	MRPL15	TCEA1	ACTB	PRDM1	ABCB1	ADAM2
ABCC5	ABCA4	1700017G19RIK	1110017F19RIK	ABCC2	FBXO5	ZC3H12D	TAB2	RGS17	GM10567	ST18	ATP6V1H	ACTB	CCL5	ADAM2	APP
ABCC6	ABCC1	1700020N01RIK	1500035N22RIK	ABCC3	VIP	TAB2	UST	FBXO5	SULF1	PCMTD1	PCMTD1	BAD	CCL15	AIM1	AR
ABCG1	ABCC11	1700023E05RIK	1700012B15RIK	ABCC4	SYNE1	RAB32	SASH1	VIP	NCOA2	3110035E14RIK	RRS1	BCL2	CCL17	AKAP13	BCL2
ABHD12	ABCC5	1700111E14RIK	1700013N18RIK	AIFM2	GM221	PLAGL1	GRM1	SYNE1	TRAM1	SGK3	CSPP1	CALM1	CCL19	AKT1	BGLAP
ABHD12B	ABCG1	2210016F16RIK	1700017G19RIK	APAF1	TAB2	LTV1	EPM2A	ESR1	LACTB2	SULF1	RDH10	CALM2	CCL20	ALDH1A1	BIRC5
ABHD13	ABHD1	2210408I21RIK	1700020N01RIK	APCS	UST	GM10335	ADAT2	GM221	KCNQ5	TRAM1	LMBRD1	CALM3	CCL22	ALDH3A2	CASP4
ABHD8	ABHD11	2310015B20RIK	1700023E05RIK	BAK1	STXBP5	NMBR	PERP	MTHFD1L	LMBRD1	XKR9	RP24-422C24.2	CAMK2B	CCL23	AMHR2	CCL7
ABI3BP	ABHD12B	2310044G17RIK	1700111E14RIK	BAX	GRM1	REPS1	TNFAIP3	TAB2	PTP4A1	EYA1	HS6ST1	CAMK4	CCL28	APCDD1	CCND1
ABLIM2	ABHD14A	2610002I17RIK	1810012P15RIK	BBC3	EPM2A	CCDC28A	TCF21	UST	PRIM2	GM9947	ARID5A	CD3E	CXCL1	APOD	CCR5
ACAD9	ABHD14B	2610034M16RIK	2010300C02RIK	C12ORF5	GM9797	OLIG3	EYA4	SASH1	ARID5A	TRPA1	CNNM4	CD3G	CXCL11	APP	CD19
ACADM	ABHD8	2810004N23RIK	2210016F16RIK	CASP1	UTRN	SLC35D3	CTGF	STXBP5	FAM178B	4930444P10RIK	CNNM3	CD3Z	CXCL10	AR	CDX1
ACADS	ABLIM2	2810405K02RIK	2210408I21RIK	CASP7	PLAGL1	MTAP7	EPB4.1L2	GM10944	ZAP70	RDH10	GM24133	CD40LG	CXCL3	ARHGAP26	CDX4
ACBD4	ABTB2	4930468A15RIK	2210415F13RIK	CAV1	LTV1	PDE7B	GM9767	PLAGL1	VWA3B	STAU2	COX5B	CD69	CXCL1	ARL4A	CLDN2
ACCN2	ACACA	4930525F21RIK	2310015B20RIK	CCNG1	PHACTR2	HBS1L	RSPO3	LTV1	INPP4A	UBE2W	INPP4A	CDK4	GRO-beta	ASNS	CTNNB1
ACOT11	ACAD9	4930546C10RIK	2310039H08RIK	CDKN1A	AIG1	RAET1C	CENPW	GM10335	MGAT4A	TCEB1	EIF5B	CDKN1A	GRO-gamma	AXIN2	DCT
ACOT7	ACADVL	4931429L15RIK	2610002I17RIK	DDB2	NMBR	TSPYL4	HDDC2	TXLNB	2010300C02RIK	EFHC1	GM16152	CEBPB	CXCL1	BAG2	DLL1
ACOXL	ACBD4	4932429P05RIK	2610034M16RIK	DKK1	CITED2	5930403N24RIK	RNF217	HECA	AFF3	TRAM2	PDCL3	CIB2	ICOS	BAG3	DSP
ACPL2	ACCN2	5530401A14RIK	2810004N23RIK	DUSP1	TXLNB	SLC22A16	TRDN	3110003A17RIK	LONRF2	TMEM14A	RPL31	CNR1	IFNG	BAMBI	E2F1
ACPT	ACCN4	5730455P16RIK	2810405K02RIK	EGFR	HECA	DDO	NT5DC1	REPS1	RPL31	KCNQ5	CNOT11	CSF2	IL1A	BCL2	EDA
ACSBG1	ACER1	5730522E02RIK	3300002A11RIK	EI24	3110003A17RIK	CEP57L1	HDAC2	TNFAIP3	TBC1D8	PHF3	MAP4K4	CSNK2A1	IL1B	BCL2L1	ELANE
ACSF3	ACOT11	5930403N24RIK	4930468A15RIK	EPHA2	CCDC28A	SESN1	2010001E11RIK	OLIG3	RFX8	4931428L18RIK	IL1R2	CSNK2B	IL1RN	BCL2L2	EPHB2
ACSS2	ACOT13	6030498E09RIK	4930525F21RIK	FAS	OLIG3	NR2E1	CDC40	MAP3K5	IL1R2	PRIM2	IL18R1	CTLA4	IL2	BIK	EPHB3
ACVR1B	ACOXL	8430427H17RIK	4930546C10RIK	FDXR	SLC35D3	SEC63	FIG4	FAM54A	BIVM	DST	MRPS9	CYCLINA2	IL6	BIRC5	FOXN1
ADA	ACPL2	9130014G24RIK	4930588N13RIK	GADD45A	MAP3K5	GM9034	AKD1	PDE7B	C230029F24RIK	HS6ST1	GPR45	EGR2	IL8	BIRC7	IL2
ADAM10	ACPT	A630091E08RIK	4931429L15RIK	GML	MTAP7	RTN4IP1	CEP57L1	AHI1	OBFC2A	NEURL3	8430432A02RIK	EGR3	IL9	BMP2	INHA
ADAM15	ACRBP	A930002H24RIK	4931429P17RIK	HIC1	4933406P04RIK	SIM1	SESN1	GM5420	GLS	ARID5A	AI597479	FASL	IL10	BMP4	INS1
ADAM29	ACRC	AANAT	4932429P05RIK	IGFBP3	FAM54A	SLC35F1	FOXO3	RPS12	STK17B	FAM178B	TPP2	FCER1A	IL11	BOK	ITGB1
ADAM6	ACSBG1	ABHD10	4932438H23RIK	LITAF	PDE7B	DNAJB12	SCML4	CTGF	ANKRD44	ZAP70	BIVM	FCGR3	IL12B	BTRC	LIMA1
ADAM8	ACSF3	ACACB	5330438I03RIK	MDM2	MYB	CHST3	PDSS2	ARHGAP18	SF3B1	TMEM131	WDR75	FKBP1B	IL12A	C7ORF68	MLLT10
ADAMTS12	ACSS2	ACOXL	5530401A14RIK	MMP2	HBS1L	UNC5B	F930017D23RIK	LAMA2	PLCL1	INPP4A	STAT1	FOS	IL13	CAPN2	MMP7
ADAMTS17	ACTN4	ACSL5	5730455P16RIK	MUC2	ALDH8A1	ADAMTS14	GM9034	PTPRK	AOX3L1	6330578E17RIK	TMEM194B	FOSB	IL15	CASP3	MYCBP
ADAMTS19	ACTRT2	ACVR2A	5730522E02RIK	N.A	1700021A07RIK	AIFM2	PRDM1	HEY2	CLK1	MGAT4A	HIBCH	FOSL1	IL17	CASP4	MYC
ADAMTSL1	ACVR1B	ADIPOQ	5930403N24RIK	NME1	1700020N01RIK	COL13A1	HACE1	TPD52L1	CD28	2010300C02RIK	ORMDL1	FOSL2	IL23A	CASP7	MYF5
ADAMTSL2	ACY1	AFF2	6330512M04RIK	PCNA	GM5420	2010107G23RIK	SIM1	NKAIN2	CTLA4	MRPL30	CCDC150	GAPDH	IL27	CCL2	NCAM1
ADAR	ACY3	AIM1	8430427H17RIK	PEG3	SGK1	CTNNA3	MAN1A	FRK	NRP2	REV1	GM24053	GAPDH	EBI3	CCL7	NOL3
ADARB1	ADA	AK2	A630091E08RIK	PERP	SLC2A12	GM10118	DUX	5930403N24RIK	INO80D	AFF3	COQ10B	GATA4	IFNB1	CCND1	NPPC
ADARB2	ADAM15	AK5	A930002H24RIK	PHLDA3	TCF21	GM10797	P4HA1	LAMA4	KLF7	PDCL3	HSPE1	GSK3B	CXCL5	CCND3	NRCAM
ADAT1	ADAM29	AKAP12	A930002I21RIK	PIDD	EYA4	RTKN2	DDIT4	FYN	CREB1	RPL31	MOB4	HRAS1	KC	CD14	NT5E
ADCY10	ADAM33	ALDH7A1	AANAT	PMAIP1	TAAR8A	1700040L02RIK	4632428N05RIK	REV3L	PLEKHM3	TBC1D8	MARS2	IFNA1	Iigp1	CD44	OVOL1
ADCY4	ADAM6	ALDOART2	ABHD10	PML	MOXD1	TMEM26	CDH23	2010001E11RIK	1110028C15RIK	RNF149	1700066M21RIK	IFNB1	CXCL5	CD4	PGK1
ADD1	ADAM8	ALOX5AP	ABI3	PRKAB1	CTGF	PHYHIPL	UNC5B	AI317395	MREG	RFX8	9430016H08RIK	IFNG	CXCL6	CDC6	PITX2
ADH5	ADAMTS10	AMOTL2	ABRA	PRODH	ARG1	PRMT2	PLDI	GPR6	PECR	GM3646	SGOL2	IL10	LTA	CDH3	RAG2
ADK	ADAMTS13	ANGPT1	ACACB	PTEN	AKAP7	GM3250	PCBD1	CCDC162	WNT10A	MAP4K4	AOX1	IL13	LTB	CDKN1A	ROCK1
ADM	ADAMTS17	ANK1	ACOXL	RAD51	EPB4.1L2	ICOSL	SGPL1	ARMC2	BC035947	IL1R2	BZW1	IL1B	CCL2	CDKN1B	RUNX2
ADM2	ADAMTS2	ANO2	ACSF3	RRM2B	TMEM200A	OLFR1357	ADAMTS14	NR2E1	CUL3	IL1R1	AC133162.1	IL2	CXCL9	CDKN1C	SGPP1
ADORA2A	ADAMTS7	ANTXR1	ACSL5	SERPINB5	ARHGAP18	CASP14	PRF1	SEC63	RHBDD1	MRPS9	CDK15	IL2RA	CCL3	CDX1	SPP1
ADORA2B	ADAMTSL2	AQP4	ACVR2A	SESN1	LAMA2	OLFR1353	RPL27A-PS1	SCML4	COL4A3	GPR45	GM24545	IL3	CCL4	CDX4	TCF7L1
ADRBK2	ADAP1	ARFGAP2	ADAMTS14	SIVA1	THEMIS	SBNO2	X99384	F930017D23RIK	SLC16A14	NCK2	BMPR2	IL4	CCL4	CEACAM1
AEBP1	ADARB2	ARID1B	ADCY7	TGFA	RSPO3	APC2	LRRC20	ATG5	C130026I21RIK	1500015O10RIK	FAM117B	IL5	CXCL3	CEACAM5
AEN	ADAT2	ARL5C	ADIPOQ	TNFRSF10A	TRMT11	MBD3	AIFM2	PRDM1	SP110	UXS1	CARF	IL6	CCL20	CEACAM6
AFF1	ADC	ARPP21	AFF1	TNFRSF10B	HEY2	TCF3	H2AFY2	HACE1	2810459M11RIK	TPP2	NBEAL1	ITK	CXCL10	CEBPA
AFF3	ADCK4	AS3MT	AI606181	TP53	RNF217	SCAMP4	COL13A1	GRIK2	B3GNT7	ERCC5	CYP20A1	JUN	CXCL5	CER1
AFG3L1P	ADD1	ASRGL1	AIM1	TP53AIP1	TSPYL1	BTBD2	2010107G23RIK	SIM1	NCL	SLC39A10	ABI2	JUNB	CCL5	CLDN2
AGAP1	ADH5	ATF7	AK2	TP53I3	TSPYL4	MKNK2	TACR2	ZFA	RPL30-PS6	TMEFF2	EIF4A-PS4	KPNA1	CCL1	CNN2
AGBL5	ADM2	ATL2	AK5	TP53INP1	FRK	MOBKL2A	HK1	MSL3L2	PTMA	OBFC2A	NRP2	KPNA3	TNF	CRAT
AGPAT5	ADORA2A	ATP12A	AKAP12	TP53TG5	5930403N24RIK	SF3A2	SRGN	GM9956	EFHD1	GM8420	GM24942	KPNA4	LTA	CST4
AHCYL2	ADPRHL1	ATP7A	ALDH3B1	TP73	FYN	3110056O03RIK	STOX1	P4HA1	INPP5D	STAT4	GM11602	KPNA6	TNFSF10	CTGF
AHI1	ADRBK1	ATP7B	ALDH7A1	TRIAP1	GM8055	TMPRSS9	CCAR1	CHST3	DGKD	STAT1	EEF1B2	MAP3K8	TFF3	CTNNA2
AIM1	ADRBK2	AUTS2	ALOX5AP	TRIM22	RPF2	MAP2K2	TET1	4632428N05RIK	HJURP	GLS	GM13748	MAPK14	TNFSF15	CTNNB1
AIP	ADSSL1	AXIN2	AMMECR1	TYRP1	CDK19	ZFR2	DNAJC12	GM17455	GLRP1	NAB1	GM25748	MAPK8	CD80	CTNND2
AKAP13	AEBP1	AZIN1	AMOTL2	VCAN	SLC22A16	TJP3	GM7075	CDH23	ARL4C	TMEM194B	CREB1	MAPK9	BLR1	CXCL12
AKAP2	AFF1	B4GALT1	AMY2A5	AFP	DDO	CELF5	ZFP365	SLC29A3	AGAP1	INPP1	CCNYL1	MEF2A	CCR5	CXCL6
AKAP7	AFF3	BAZ2B	ANGPT1	BCL2	9030224M15RIK	GM8112	1700040L02RIK	ADAMTS14	LRRFIP1	DNAHC7A	PIKFYVE	MEF2D	CCR7	CYCS
AKD1	AFG3L1P	BBX	ANK1	BCL3	CDC40	GM8264	ANK3	X99384	HES6	STK17B	RPE	MYF5	IL8RA	CYP24A1
AKNA	AGPAT2	BC031353	ANKAR	BIRC5	FIG4	GM4767	PHYHIPL	D830039M14RIK	HDAC4	ANKRD44	ATIC	MYOZ1	IL8RB	CYP26A1
AKR1A1	AGPAT5	BC125332	ANKRD28	BRCA1	ZBTB24	GM8137	BICC1	TYSND1	E030010N08RIK	MOBKL3	GM24497	NCK2	TNFRSF9	CYP2B6
ALAS1	AHCY	BCL11A	ANKRD60	CCNA1	SMPD2	ZFP781	IPMK	H2AFY2	NEU4	RFTN2	ARPC2	NFAT5	CD40LG	DAP3
ALDH1A2	AHI1	BRDT	ANO2	CHEK1	CD164	AU041133	PCDH15	COL13A1	FAM174A	PLCL1	PNKD	NFATC1	CD3G	DAPK2
ALDH1L1	AHRR	BZW2	ANO6	CTNNB1	CCDC162	SLC41A2	SPECC1L	NEUROG3	ST8SIA4	SATB2	SLC11A1	NFATC2	CR2	DBH
ALDH5A1	AIP	C230029F24RIK	ANTXR1	ELF4	ARMC2	1500009L16RIK	UPB1	TET1	RNF152	SPATS2L	CTDSP1	NFATC2IP	CD38	DCT
ALDOC	AJAP1	CACNA1D	ANXA2	EZH2	FOXO3	RIC8B	1110038D17RIK	RUFY2	ZCCHC2	AOX3L1	MIR26B	NFATC3	CD40	DDX17
ALK	AKAP10	CACNG2	AQP4	FASN	LACE1	AI597468	SNRPD3	CTNNA3	PHLPP1	NIF3L1	RQCD1	NFATC4	CD48	DEFA5
ALKBH3	AKAP11	CALB1	ARFGAP2	GPD1	SNX3	SYN3	GGT5	LRRTM3	BCL2	CASP8	TTLL4	NFKB2	CD83	DIO2
AMBRA1	AKAP13	CAMK2G	ARHGAP15	HRAS	NR2E1	GM10764	CABIN1	NRBF2	2900060B14RIK	TRAK2	WNT10A	NFKBIB	CD86	DKK1
AMPD3	AKNA	CAP2	ARID1B	HSP90AB1	SEC63	SLC5A8	SLC5A4B	EGR2	CCDC93	ALS2CR11	DNAJB2	NFKBIE	SLC3A2	DKK4
AMZ1	AKT3	CAPN13	ARL5C	INTS7	SCML4	ANO4	S100B	ADO	ACTR3	CD28	ACSL3	NPPB	TNFRSF4	DLL1
ANAPC10	ALAS1	CARTPT	ARPP21	KLK3	SOBP	GM16484	COL6A1	ZFP365	MCM6	CTLA4	MRPL44	OPRD1	F11R	DMP1
ANAPC13	ALDH16A1	CBFA2T3	AS3MT	MAD1L1	PDSS2	NTN4	PCBP3	ARID5B	CXCR4	NRP2	RHBDD1	P2RX7	FCGRT	DNMT1
ANGEL2	ALDH1A2	CCDC114	ASB1	MAP4	F930017D23RIK	CCDC41	GM10787	1700040L02RIK	ZP3R	INO80D	MFF	PAK1	FCER2	DPEP1
ANGPT1	ALDH3B1	CCDC48	ASRGL1	NFATC4	GM9034	GM6843	COL18A1	TMEM26	FAIM3	4933402D24RIK	GM22396	PIN1	HLA-G	DSP
ANGPT2	ALKBH2	CDC27	ATF7	NOS2	QRSL1	EEA1	GM10941	RHOBTB1	SRGAP2	KLF7	FBXO36	PPIA	ICOS	DUSP6
ANGPTL6	ALKBH5	CDK20	ATL2	NOTCH1	RTN4IP1	BTG1	POFUT2	ANK3	5430435G22RIK	CREB1	GM25472	PPIA	IL2RA	DYNC1I1
ANK2	ALMS1	CDK5RAP2	ATOH8	PIK3CA	AIM1	DCN	ADARB1	PHYHIPL	NUCKS1	FZD5	CAB39	PPIA	IGHG2	E2F1
ANKFN1	ALX4	CDK8	ATP12A	PLK1	ATG5	GAD1-PS	1810008A18RIK	4930533K18RIK	SLC45A3	PLEKHM3	SPATA3	PPIA	IGHG1	ECM1
ANKH	AMBRA1	CDKN1C	ATP7A	POLD1	PRDM1	SYT1	PTTG1IP	TFAM	ELK4	MTAP2	ARMC9	PPP3CB	IGHG4	EDN1
ANKLE2	AMFR	CECR5	ATP7B	PPP2R4	GM4795	GLIPR1L2	UBE2G2	ZWINT	LAX1	1110028C15RIK	1700019O17RIK	PPP3CC	IGHE	EDN3
ANKRD10	AMPD3	CELF1	AUH	RB1	POPDC3	PTPRR	GM10272	BCR	ATP2B4	BARD1	PTMA	PPP3R1	IGKC	EMP1
ANKRD33B	AMZ1	CENPF	AUTS2	S100B	BVES	CPM	GM7137	1110038D17RIK	OPTC	GM5528	COPS7B	PTPRC	BDKRB1	EMX2
ANKRD36BP2	AMZ2	CEP57L1	AXIN2	SREBF1	LIN28B	MDM2	C330046G03RIK	CABIN1	BTG2	MREG	DIS3L2	PUC18	HLA-B	EN2
ANKRD37	AMZ2P1	CFLAR	AZIN1	TBXAS1	SIM1	NUP107	PWP2	LSS	PPFIA4	PECR	PRSS56	PUC18	B2M	ENC1
ANKRD44	ANAPC10	CHL1	B230118H07RIK	TCF4	RFX6	IFNG	AGPAT3	PCBP3	LGR6	44624	EIF4E2	PUC18	NOD2	ENPP2
ANKRD46	ANAPC2	CHRAC1	B3GNT7	TERT	SLC35F1	GRIP1	GM10146	GM10787	GM4793	IGFBP2	GIGYF2	RANBP5	pIgR	EPB41L4A
ANKRD55	ANK2	CK137956	B4GALT1	TP53BP1	MCM9	SRGAP1	CSTB	COL18A1	NAV1	TNP1	INPP5D	RELA	PGLYRP1	EPCAM
ANKS1A	ANKFN1	CKAP5	B4GALT5	TP63	FAM184A	PPM1H	PDXK	POFUT2	TNNI1	TNS1	ATG16L1	RPL13A	TCRB	EPHB2
ANKZF1	ANKFY1	CLDN26	BARD1	VEGFA	MAN1A	FAM19A2	OLFR1358	ADARB1	LAD1	RUFY4	DGKD	RPL13A	CD3G	EPHB3
ANO2	ANKLE2	CLVS1	BAZ2B		SMPDL3A	R3HDM2	ILVBL	GM10272	TNNT2	WNT10A	MROH2A	SFN	TLR2	ETV5
ANO6	ANKRD11	CMAH	BBX		SH3RF3	NXPH4	CASP14	GM10100	GPR25	TUBA4A	AGAP1	SLA	TLR9	F13A1
ANTXR1	ANKRD13D	CNBD1	BC049352		CBARA1	LRP1	OLFR1356	ICOSL	CAMSAP1L1	CHPF	GM25180	SP1	TNFRSF1B	FADD
ANXA11	ANKRD23	CNTNAP3	BC057022		DNAJB12	RDH19	VMN2R81	OLFR1358	A130050O07RIK	STK11IP	GM26037	SP3	TREM1	FAM126A
ANXA3	ANKRD27	CNTNAP5A	BC061194		SPOCK2	ATP5B	SBNO2	CCDC105	UCHL5	SLC4A3	D130058E05RIK	TGFB1	CFB	FAM189A2
AOAH	ANKRD39	COG1	BC125332		CHST3	MIP	CIRBP	VMN2R81	RGS2	FARSB	COPS8	TNF	C3	FBLN2
AOX1	ANKRD5	COX4I1	BCAT1		GM17455	TIMELESS	EFNA2	FGF22	RGS1	BC035947	LRRFIP1	TRAF2	CR2	FGF18
AP2A1	ANKRD9	CPSF4L	BCL11A		CDH23	IKZF4	MUM1	MUM1	GM9931	ACSL3	UBE2F	TRPV6	PSMB9	FGF20
APBA1	ANKS1A	CR2	BCL2L11		SLC29A3	GDF11	DAZAP1	PLK5	IVNS1ABP	AP1S3	TRAF3IP1	VAV2	TAP1	FGF9
APBA2	ANKS1B	CRTAP	BIRC5		UNC5B	OSBP2	RPS15	MEX3D	EDEM3	GM6189	GPC1	VAV3	TAPBP	FN1
APBB1IP	ANKZF1	CSDA	BMP7		LRRC20	GAL3ST1	UQCR11	MKNK2	1700025G04RIK	DOCK10	DUSP28	VEGFA	CD44	FOSL1
APC	ANLN	CSNK1E	BRDT		NPFFR1	LIF	TCF3	TMPRSS9	RGL1	9430031J16RIK	CAPN10	XPO1	CD209	FOXN1
APCDD1	ANO9	CSPG4	BRI3		AIFM2	HORMAD2	ONECUT3	GM8112	LAMC2	GM9747	SNED1	XPO4	SELE	FRK
APIP	ANP32A	CTSM	BTG2		COL13A1	EMID1	ATP8B3	GM8290	DHX9	IRS1	PPP1R7	XPOT	ENG	FSCN1
APLP2	ANXA11	CYR61	BZW2		2010107G23RIK	ZNRF3	FAM108A	ZFP873	IER5	AGFG1	GM17415		FN1	FST
APOBEC1	ANXA5	D17WSU104E	C230029F24RIK		TSPAN15	PGAM2	CSNK1G2	SLC41A2	BC034090	SP110	FARP2		CD54	FUT1
APPL2	ANXA9	D430042O09RIK	C78339		DDX50	POLM	MKNK2	D10WSU102E	QSOX1	A630001G21RIK	GM22568		MADCAM1	FUT8
APRT	AP1M1	D830039M14RIK	CACNB4		TET1	AEBP1	MOBKL2A	ALDH1L2	9430070O13RIK	CAB39	ING5		NCAM	FZD1
AQP10	AP1M2	D9ERTD402E	CACNG2		DNA2	CCM2	AP3D1	A230046K03RIK	RFWD2	ARMC9	D2HGDH		SELP	FZD2
AQP3	AP1S1	DACT1	CAMK2G		RUFY2	WAP	DOT1L	1500009L16RIK	CACYBP	B3GNT7	NEU4		TNC	FZD3
ARAP2	AP2A2	DDIT4	CAP2		PBLD2	TNS3	LINGO3	NUAK1	ZBTB37	NCL	FAM174A		VCAM1	FZD7
ARC	AP4B1	DEAF1	CARD10		PBLD1	FIGNL1	LSM7	GM6613	XCL1	NMUR1	GM15427		AGT	GAD1
ARHGAP1	APOA1BP	DIAP3	CARKD		ATOH7	SPRED2	3110056O03RIK	FHL4	RCSD1	RPL30-PS6	GIN1		DEFB2	GAST
ARHGAP10	APOA5	DLC1	CARTPT		MYPN	SERTAD2	TMPRSS9	CRY1	CD247	PTMA	2310035C23RIK		C4BPA	GJA1
ARHGAP18	APOBEC1	DMD	CBFA2T3		SIRT1	1110067D22RIK	LMNB2	BTBD11	UCK2	PDE6D	ZCCHC2		CFB	GJA4
ARHGAP25	APOBEC3B	DOCK2	CBS		CTNNA3	ZRSR1	GADD45B	PRDM4	FCER1G	EFHD1	PHLPP1		C4A	GJA5
ARHGAP26	APRT	DPY19L1	CBX4		GM10118	USP34	DIRAS1	D10WSU52E	B4GALT3	INPP5D	TMEM185B		CRP	GLCE
ARHGAP31	AQP10	DSCAM	CCDC11		EGR2	REL	SGTA	FBXO7	REFBP2	SAG	SLC35F5		HAMP	GLI2
ARHGDIB	ARAP1	E030030I06RIK	CCDC114		GM10797	PAPOLG	ZBTB7A	TIMP3	IGSF8	DGKD	GM23734		LBP	GLI3
ARHGEF10	ARAP2	E130203B14RIK	CCDC162		ZFP365	BCL11A	EEF2	BC030307	KCNJ9	HEATR7B1	CCNT2		PTX3	GLUL
ARHGEF12	ARC	ECD	CCDC3		RTKN2	CHAC2	4930442H23RIK	NT5DC3	KCNJ10	HJURP	RAB3GAP1		SAA1	GPR64
ARHGEF3	ARFGAP1	EEF2K	CCDC48		ARID5B	STK10	ITGB1BP3	PAH	CCDC19	GLRP1	UBXN4		SAA2	GPX2
ARHGEF7	ARFGEF1	EFNB1	CCDC88B		TMEM26	LCP2	MATK	MYBPC1	EFCAB2	ARL4C	YOD1		SAA3	GREM2
ARID4A	ARHGAP18	EIF3H	CCND3		FAM13C	CCDC99	HMG20B	UTP20	GM5069	COPS8	AA986860		F3	HERPUD1
ARID4B	ARHGAP20	EIF4ENIF1	CD200		PHYHIPL	CCNG1	NFIC	ANO4	BC031781	LRRFIP1	IL10		PLAU	HIF1A
ARID5B	ARHGAP24	ENDOU	CD209A		IPMK	EBF1	AES	GAS2L3	LEFTY1	RAMP1	EIF2D		CYP2E1	HOXB4
ARIH1	ARHGAP25	ENPP3	CD3E		PCDH15	DPPA1	TLE2	ANKS1B	A430110L20RIK	UBE2F	SLC41A1		CYP2C11	HSD17B2
ARL15	ARHGAP26	EPAS1	CD44		GSTT1	TGTP1	BC025920	GM16484	GM5533	HES6	NUCKS1		CYP7B1	HTRA1
ARL2BP	ARHGAP27	EPB4.1L4A	CD82		GSTT2	TGTP2	GM8112	NEDD1	DUSP10	PER2	SLC45A3		PTGS2	ID2
ARL3	ARHGAP30	EPHA7	CDC27		ZFP280B	HNRNPH1	GM3055	AMDHD1	HLX	HDAC4	ELK4		FTH1	ID3
ARL4C	ARHGAP4	EPHB1	CDK20		PRMT2	RUFY1	GM8137	USP44	PROX1	SNED1	GM26034		GCLC	IDO1
ARL4D	ARHGEF1	ERGIC2	CDK5RAP2		DIP2A	PHF15	ZFP781	GM4792	NENF	MTERFD2	GM7241		GCLM	IFITM1
ARL8B	ARHGEF10	ERH	CDK8		PCNT	OLFR1371	GM8158	TMCC3	TMEM206	BOK	DSTYK		HSP90AA1	IGF1
ARPP21	ARHGEF12	ESR1	CDKN1C		2610028H24RIK	9530068E07RIK	GM8290	PLXNC1	HHAT	FAM174A	PIK3C2B		ALOX5	IGF2
ARSB	ARHGEF7	ESRP2	CDS2		YBEY	FSTL4	AU041133	CRADD	CAMK1G	ST8SIA4	PPP1R15B		ALOX12	IGFBP6
ARSJ	ARID1A	ETL4	CDV3		GM10787	44812	D10WSU102E	4732465J04RIK	PLXNA2	D1ERTD622E	KISS1		NOS2A	IHH
ASAP1	ARL3	ETV1	CECR5		SLC19A1	IL4	1500009L16RIK	EEA1	CR1L	CNTNAP5B	ETNK2		MAP4K1	IKBKG
ASAP1-IT	ARL4C	EXOC4	CEP57L1		ADARB1	SLC22A21	NUAK1	BTG1	CR2	RNF152	GM23939		SENP2	IL1R1
ASAP3	ARL8B	F830104G03RIK	CHAD		PTTG1IP	RAPGEF6	CKAP4	DCN	ESR1	ZCCHC2	CYB5R1		SOD1	IL6
ASCC1	ARMC2	FAM101B	CHL1		SUMO3	SPARC	GM6613	ATP2B1	ZBTB2	PHLPP1	ADIPOR1		SOD1	IL8
ASCC3	ARMC4	FAM163B	CHRAC1		GM10100	IGTP	RIC8B	DUSP6	LRP11	BCL2	KLHL12		SOD2	INHA
ASPRV1	ARMC5	FAM174A	CLDN26		GM3233	PRSS38	FHL4	KITL	TAB2	KDSR	RABIF		MX1	INHBB
ASXL1	ARMC6	FAM180A	CLEC16A		GM3238	PEMT	GM8394	GM4308	UST	CLASP1	KDM5B		NQO1	IRS1
ATF6	ARMC7	FAM92B	CLMN		GM7137	RAI1	PRDM4	GM4781	UTRN	2900060B14RIK	ARL8A		PLA2	ISYNA1
ATG13	ARPP21	FBXL12	CLVS1		PFKL	ALKBH5	NT5DC3	TMTC3	HIVEP2	EPB4.1L5	CSRP1		SELS	ITGA1
ATG16L1	ARSG	FBXO15	CMAH		DNMT3L	MAP2K3	GM10764	1700017N19RIK	CITED2	3110009E18RIK	KIF21B		ABCA1	ITGB1
ATG4D	ARSJ	FBXO34	CMC1		ICOSL	KCNJ12	ASCL1	SYT1	TXLNB	STEAP3	KIF14		ABCC6	JUN
ATG7	ARV1	FBXO47	COG1		D10JHU81E	SPECC1	SLC5A8	NAV3	NHSL1	EN1	ZBTB41		ADORA1	KLF4
ATL3	ASAP1	FBXW4	COX4I1		CSTB	NCOR1	ANKS1B	CSRP2	TNFAIP3	ACTR3	ASPM		ADORA2A	KLF5
ATP10A	ASNA1	FEZF2	CPSF4L		OLFR1358	ZFP287	GM16484	KCNC2	IL20RA	NCKAP5	GLRX2		ADAM19	KLK2
ATP10B	ASPHD2	FGFR2	CR2		ILVBL	ZFP286	VEZT	TRHDE	BCLAF1	MGAT5	TPR		SCNN1A	KLK3
ATP10D	ASPRV1	FKBP3	CREBBP		CASP14	TEKT3	GM6843	TSPAN8	HBS1L	TMEM163	TRMT1L		ADRA2B	KRT1
ATP11B	ASPSCR1	FOXK1	CRYBA4		SLC1A6	COX10	C030005K15RIK	PTPRR	1700020N01RIK	CCNT2	EDEM3		BDKRB1	KRT5
ATP13A1	ASTN2	FUT10	CSDA		OLFR1354	DNAHC9	CSL	4933416C03RIK	E030030I06RIK	DARS	STX6		FCER2	L1CAM
ATP13A3	ATAD2B	FUT8	CSF2RA		OLFR8	DHRS7C	KITL	PTPRB	RPS12	CXCR4	ABL2		C69	LAMC2
ATP1B3	ATAD3B	G430095P16RIK	CSPG4		OLFR1351	CNTROB	ACSS3	GM239	HINT3	THSD7B	RFWD2		OPRD1	LBX1
ATP2A3	ATAD3C	GAL	CTNNA1		2610008E11RIK	DNAHC2	PTPRQ	FRS2	5930403N24RIK	CD55	MRPS14		EGFR	LECT2
ATP2B2	ATG16L1	GDI2	CTSM		MUM1	ATP1B2	OTOGL	MDM1	FYN	ZP3R	RC3H1		ERBB2	LEF1
ATP2B4	ATG4D	GLT28D2	CUX1		RPS15	ZBTB4	TMEM19	ILTIFB	RPF2	C4BP	GAS5		KISS1	LEP
ATP5H	ATG5	GM10106	CXCR5		APC2	TNK1	TSPAN8	GM9049	GTF3C6	FAIM3	GM26224		OLR1	LGALS3
ATP6V0A1	ATHL1	GM10287	CYP11A1		PLK5	ASGR1	PTPRR	IFNG	SLC22A16	IL10	CENPL		KLRA1	LIMA1
ATP6V0A4	ATL1	GM10295	CYP26A1		MBD3	ASGR2	CNOT2	GRIP1	CCDC162	MAPKAPK2	PIGC		ABCB4	LMO2
ATP6V0B	ATN1	GM10655	CYP27A1		TCF3	CLEC10A	GM239	HELB	ARMC2	DYRK3	VAMP4		OPRM1	LRP1
ATP6V0E2	ATP10D	GM10715	CYR61		ONECUT3	SLC16A11	BEST3	4921513I03RIK	SCML4	RASSF5	SCYL3		GRM2	LY6G6D
ATP6V1B2	ATP11B	GM10716	CYTH4		ATP8B3	CHRNE	CPSF6	MSRB3	PDSS2	SRGAP2	GPR161		NPY1R	LYZ
ATP8A2	ATP13A1	GM10717	D17WSU104E		REXO1	KIF1C	CPM	GNS	HACE1	CTSE	MPC2		GRIN2A	MAP3K6
ATP8B2	ATP13A3	GM10718	D430020J02RIK		KLF16	ZFP3	4921513I03RIK	RASSF3	MAN1A	5430435G22RIK	CREG1		GRIN1	MARK4
ATP9A	ATP2A1	GM10720	D430042O09RIK		FAM108A	NUP88	LEMD3	TMEM5	PKIB	SLC26A9	AC138358.1		OXTR	MEOX2
ATPAF2	ATP2A3	GM10722	D6ERTD527E		MKNK2	CYB5D2	WIF1	AVPR1A	LIMS1	SLC45A3	TADA1		PTAFR	MET
ATPIF1	ATP2B2	GM10800	D830039M14RIK		MOBKL2A	OLFR20	SRGAP1	PPM1H	RANBP2	ELK4	GM4954		ABCB1	MLLT10
ATRN	ATP2B4	GM10801	D9ERTD402E		IZUMO4	OLFR376	AVPR1A	FAM19A2	DNAJB12	MFSD4	TMCO1		AGER	MME
ATXN1	ATP4A	GM11029	DCDC5		DOT1L	MNT	MON2	LRIG3	DDIT4	KLHDC8A	ALDH9A1		PYCARD	MMP1
ATXN7	ATP4B	GM11143	DDIT4		SF3A2	SMG6	LRIG3	MYO1A	CHST3	NUAK2	NR1I3		BAX	MMP26
ATXN7L1	ATP5B	GM11161	DEPDC7		OAZ1	SMYD4	XRCC6BP1	RDH19	PSAP	TMCC2	B4GALT3		BCL2A1	MMP2
ATXN7L3B	ATP5I	GM11167	DET1		3110056O03RIK	DOC2B	INHBC	RBMS2	GM17455	LRRN2	DEDD		BCL2L1	MMP7
AUTS2	ATP5S	GM11168	DGAT2L6		TMPRSS9	BLMH	LRP1	ANKRD52	SLC29A3	PIK3C2B	ARHGAP30		BCL2	MMP9
AZI2	ATP6V0A4	GM14496	DHCR7		LMNB2	FAM58B	STAT6	SUOX	ADAMTS14	PPP1R15B	USF1		BCL2L11	MSLN
B3GALNT2	ATP6V1F	GM14525	DHX40		GADD45B	LGALS9	BC089597	SARNP	SRGN	PLEKHA6	DCAF8		CD274	MSX1
B3GNT3	ATP8B2	GM15262	DIRAS2		SLC39A3	NF1	BAZ2A	OLFR771	JMJD1C	SOX13	PIGM		BNIP3	MSX2
B4GALNT3	ATP9A	GM15800	DLC1		MAP2K2	RAB11FIP4	MIP	OLFR779	EGR2	SNRPE	CCDC19		CASP4	MT1L
B4GALT6	ATP9B	GM16432	DLST		ZBTB7A	ADAP2	STAT2	EIF4ENIF1	RHOBTB1	LAX1	SDCCAG8		CFLAR	MTAP
BACH2	ATRN	GM16484	DMD		PIAS4	SLFN2	CNPY2	DRG1	UBE2D1	BTG2	GM24919		FAS	MUC6
BAK1	ATXN7L1	GM17386	DNMBP		ITGB1BP3	PEX12	MMP19	LIMK2	PCDH15	MYBPH	EFCAB2		CIDEA	MXD1
BANF1	AURKAIP1	GM17394	DOCK2		ATCAY	EXPI	ORMDL2	SEC14L2	BCR	PPP1R12B	SCCPDH		PTPN13	MYBL2
BBX	AUTS2	GM17455	DPY19L1		ZFR2	HEATR6	OLFR769	HORMAD2	SPECC1L	LGR6	CDC42BPA		FASLG	MYCBP
BCAS1	AVP	GM17521	DSCAM		TJP3	HNF1B	OLFR770	ZMAT5	S100B	PTPRV	PARP1		IER3	MYC
BCL11B	AZIN1	GM17535	E030030I06RIK		PIP5K1C	SYNRG	OLFR773	NF2	DIP2A	PTPN7	LIN9		TRAF1	MYCN
BCL2	B2M	GM17581	E130203B14RIK		TBXA2R	USP32	OLFR782	EMID1	GM10941	CSRP1	ACBD3		TRAF2	MYF5
BCL2L1	B3GNT3	GM2244	E2F2		GIPC3	BCAS3	OLFR788	KREMEN1	SUMO3	TNNT2	AC121292.1		TIFA	MYH2
BCL2L11	B3GNTL1	GM3395	ECD		F630110N24RIK	YPEL2	EIF4ENIF1	MYL7	TRAPPC10	PKP1	GM16067		XIAP	MYOD1
BCL2L15	B4GALNT4	GM3436	EDN2		4930404N11RIK	TEX14	DRG1	CAMK2B	AGPAT3	TMEM9	SDE2		INHBA	NAIP
BCL7B	B9D2	GM5533	EEF2K		2210404O07RIK	MTMR4	PATZ1	NUDCD3	PRSS57	KIF21B	PYCR2		ANGPT1	NEDD4L
BCL9L	BACH2	GM5546	EFCAB9		NFIC	MMD	MORC2A	PURB	PTBP1	NR5A2	LEFTY1		PI3KAP1	NEUROG1
BCOR	BAIAP3	GM5614	EFNB1		CELF5	ANKRD40	OSBP2	TBRG4	ARID3A	A130050O07RIK	A430110L20RIK		BDNF	MFE PRIMER
BCR	BAK1	GM5921	EGR3		GNA15	CACNA1G	MTFP1	RAMP3	WDR18	PTPRC	CNIH3		TNFSF13B	NKD1
BET1L	BAP1	GM6020	EIF4ENIF1		GNA11	DLX3	LIF	IGFBP1	GPX4	DENND1B	SRP9		BLNK	NKX2-2
BHLHE23	BARHL1	GM6803	ELMO1		AES	SLC35B1	MTMR3	IGFBP3	CIRBP	CRB1	TRP53BP2		BMP2	NOS2
BICD1	BAZ2A	GM725	EMID1		TLE6	SPOP	NF2	TNS3	RPS15	RGS2	RAB3GAP2		BMP4	NOTCH1
BIK	BBC3	GM8882	ENDOU		BC025920	HOXB13	KREMEN1	DDC	MBD3	RGS13	BATF3		CALCB	NOTUM
BIN2	BCAN	GM9931	ENGASE		SIRT6	SKAP1	MRPS24	GRB10	UQCR11	RGS1	D730003I15RIK		FGF8	NPM1
BIRC2	BCAS1	GM9991	ENPP5		GM10778	CDK5RAP3	GCK	GM17624	REXO1	GM9931	TMEM206		FSTL3	NPPC
BIRC3	BCAS4	GNA15	EPB4.1L1		GM8112	TBX21	YKT6	EGFR	MKNK2	IVNS1ABP	INTS7		CSF3	NR4A1
BIRC6	BCAT1	GPIHBP1	EPHA2		GM3055	NPEPPS	CAMK2B	FBXO48	MOBKL2A	1190005F20RIK	LPGAT1		CSF2	NRCAM
BLK	BCAT2	GRAMD3	EPHA7		GM8264	SRCIN1	NUDCD3	WDR92	GADD45B	EDEM3	NEK2		HGF	NT5E
BNIP3L	BCL2L1	GRB7	EPHB1		GM4767	LASP1	RAMP3	C1D	EEF2	RGL1	SLC30A1		EPO	NTSR1
BOP1	BCL3	GUCY1B2	ERGIC2		GM8137	FBXO47	IGFBP1	SPRED2	4930442H23RIK	APOBEC4	CAAA01201205.1		IGFBP1	PAX8
BPGM	BCL9	GULP1	ERH		ZFP781	CACNB1	TNS3	ACTR2	TBXA2R	LAMC2	A130010J15RIK		IGFBP2	PCCA
BRE	BCL9L	HAPLN1	ERRFI1		GM8158	NEUROD2	UPP1	CEP68	GNA15	LAMC1	GM23885		CSF1	PCSK6
BRMS1	BCOR	HHAT	ESRP2		ZFP873	CDC6	VWC2	SLC1A4	GNA11	E330020D12RIK	MMU-MIR-29B-2		MDK	PDCD5
BSN	BCR	HNRPLL	ETS1		AU041133	RARA	DDC	SERTAD2	TLE2	NPL	GM24802		NGFB	PDCD6IP
BTBD11	BDH1	HSDL2	ETV1		TXNRD1	TOP2A	GRB10	1110067D22RIK	TLE6	RNASEL	RP1		TACR1	PHEX
BTD	BEAN1	I0C0044D17RIK	F830104G03RIK		SLC41A2	KCNH4	GM17624	PELI1	CHST11	GLUL	SOX17		NK4	PKD1
BTG1	BEND6	IGSF10	F930017D23RIK		D10WSU102E	STAT5B	VSTM2A	VPS54	CKAP4	CACNA1E	MRPL15		NRG1	PLA2G2A
BTG2	BEST1	IGSF3	FAM102A		ALDH1L2	STAT5A	PPP3R1	TMEM17	BC030307	IER5	4732440D04RIK		SPP1	PLAUR
BTLA	BEST2	IL1RAPL1	FAM108C		A230046K03RIK	WNK4	MEIS1	FAM161A	NT5DC3	BC034090	MYBL1		PDGFB	PLK2
BTN3A2	BET1L	ITGA11	FAM117A		1500009L16RIK	TMEM106A	GM12033	XPO1	STAB2	XPR1	VCPIP1		PIGF	PLS3
BTRC	BFSP1	IYD	FAM163B		NUAK1	HDAC5	SERTAD2	AHSA2	GAS2L3	ACBD6	SNHG6		PENK	PML
BYSL	BFSP2	IZUMO1	FAM174A		FHL4	UBTF	BCL11A	BCL11A	SLC25A3	LHX4	COPS5		PRL	PPARD
BZRAP1	BHLHE23	JAG1	FAM178B		AI597468	RUNDC3A	GM6685	5730522E02RIK	TMPO	QSOX1	ARFGEF1		KITLG	PPARG
C10orf25	BICD1	JPH1	FAM92B		CRY1	FAM171A2	CCDC85A	FANCL	4930485B16RIK	TOR1AIP2	NCOA2		THBS1	PPID
C10orf26	BID	KAZN	FARS2		BTBD11	GPATCH8	GM17674	RTN4	CDK17	NPHS2	TRAM1		THBS2	PRL2C3
C10orf54	BIK	KCNH5	FBLN1		GM6713	CCDC43	CHAC2	4931440F15RIK	NTN4	9430070O13RIK	LACTB2		VEGFC	PRL2C4
C10orf76	BIN2	KCNN2	FBXL12		SYN3	MAP3K14	STC2	SPNB2	CRADD	ABL2	UBE2W		WNT10B	PTCH1
C11orf36	BIN3	KCTD16	FBXL17		1700113H08RIK	LRRC37A	UBTD2	4930505A04RIK	SOCS2	RALGPS2	TCEB1		TNFAIP2	PTEN
C11orf49	BIRC2	KLF17	FBXO15		GM10764	STRADA	FGF18	GPR75	BTG1	4930523C07RIK	AC156980.1		EGR1	PTGS2
C11orf74	BLK	KLHL4	FBXO32		PAH	SMURF2	TLX3	CHAC2	PHXR2	CACYBP	TRAM2		IER3	PTTG1
C11orf75	BLOC1S1	KSR1	FBXO34		SPIC	PITPNC1	FAM196B	CPEB4	DUSP6	RABGAP1L	KCNQ5		DCTN4	PTX3
C12orf11	BMF	LAG3	FBXO47		SLC5A8	E030025P04RIK	DOCK2	NSG2	GAD1-PS	GM6177	SMAP1		KLF10	QPCT
C12orf26	BMPER	LARGE	FBXW4		ANO4	ARSG	PANK3	UBTD2	YEATS4	ZBTB37	PHF3		TNFAIP3	RARG
C12orf75	BNIP3L	LCTL	FGFR2		GAS2L3	1700012B07RIK	WWC1	FGF18	CPSF6	KLHL20	PTP4A1		TNIP3	RASGRF1
C13orf15	BOP1	LEP	FKBP3		ANKS1B	CDC42EP4	ODZ2	KCNIP1	IFNG	FASL	PRIM2		AR	RBP1
C13orf18	BRD1	LETM2	FOXK1		GM16484	SDK2	PWWP2A	PANK3	4932442E05RIK	AI848100	BAG2		BCL3	RCN1
C13orf27	BRMS1	LIMCH1	FUT8		CDK17	2310067B10RIK	TTC1	RARS	DYRK2	DNM3	ZFP451		BMI1	REST
C14orf106	BRP44L	LMO4	FXYD4		HAL	MRPL38	ADRA1B	WWC1	HMGA2	SELL	FAM168B		CDX1	RET
C14orf119	BSN	LMO7	G430095P16RIK		SNRPF	FBF1	EBF1	ODZ2	4921513I03RIK	NME7	UGGT1		FOS	ROCK1
C14orf143	BTBD11	LMX1B	G6PC		NTN4	ST6GALNAC1	NIPAL4	CCNG1	GNS	ATP1B1	NEURL3		MYB	RPL29
C14orf145	BTBD9	LPHN3	GAD1-PS		USP44	SEC14L1	SGCD	GABRG2	TBK1	DPT	KANSL3		MYC	RSPO2
C14orf4	BTD	LRRC28	GAL		FGD6	GM11733	OLFR1388	GABRB2	PPM1H	XCL1	ANKRD39		REL	RUNX2
C14orf43	BTG2	LRRK1	GALK1		NR2C1	THA1	GFPT2	TTC1	SLC16A7	TBX19	SEMA4C		CEBPD	S100A4
C14orf49	BYSL	LRTM1	GALNT2		GM4792	DNAHC17	MAPK9	ADRA1B	NDUFA4L2	TIPRL	FAM178B		ZNF366	SAA1
C14orf73	BZRAP1	LSAMP	GAS2L3		TMCC3	LGALS3BP	RNF130	EBF1	LRP1	RCSD1	ACTR1B		DMP1	SCGB2A2
C15orf34	C10orf125	LY6C2	GBP8		CCDC41	TBC1D16	TBC1D9B	CLINT1	BAZ2A	CD247	TMEM131		E2F3	SDC2
C15orf41	C10orf25	LY86	GDI2		PLXNC1	CCDC40	ZFP354C	TIMD4	ZC3H10	POU2F1	4930439A04RIK		ELF3	SEMA3C
C17orf39	C10orf26	MAGI2	GFI1B		CRADD	SLC26A11	GRM6	SGCD	5830405N20RIK	FMO9	COA5		AHCTF1	SERPINA1
C17orf67	C10orf54	MAK	GFRA4		SOCS2	RNF213	OLFR1377	OLFR56	PIK3IP1	FAM78B	MGAT4A		IER2	SERPINA3
C17orf86	C10orf95	MALT1	GGH		MRPL42	RPTOR	OLFR1375-PS1	OLFR1390	SMTN	UCK2	TSGA10		GATA3	SERPINA5
C17orf89	C10orf99	MAP2K6	GLT28D2		GM6843	AZI1	HNRNPAB	MAPK9	MORC2A	PBX1	MITD1		NR3C1	SERPIND1
C17orf91	C11orf35	MDGA1	GM10106		4732465J04RIK	SLC38A10	NHP2	RNF130	THOC5	ATF6	REV1		HIF1A	SFN
C17orf95	C11orf36	MDGA2	GM10287		EEA1	BAHCC1	RMND5B	RUFY1	EMID1	FCRLA	AFF3		HOXA9	SFRP4
C18orf1	C11orf74	MEX3C	GM10295		DCN	GCGR	SEC24A	ZFP454	XBP1	PCP4L1	TBC1D8		IRF1	SGK1
C18orf55	C12orf43	MGAT5	GM10343		DUSP6	MAFG	HSPA4	ZFP2	DBNL	FCER1G	RNF149		IRF2	SIM2
C19orf20	C12orf44	MNS1	GM10643		B530045E10RIK	STRA13	IL4	OLFR1378	POLM	PFDN2	CREG2		IRF4	SLC1A5
C19orf48	C12orf5	MON2	GM10655		GAD1-PS	CBR2	IL13	SEC24A	NUDCD3	ARHGAP30	RFX8		IRF7	SLC26A2
C19orf52	C12orf57	MREG	GM10715		CSL	TEX19.2	RAD50	PHF15	RAMP3	REFBP2	RP23-71K9.4		NFKBIA	SLC2A14
C19orf66	C13orf15	MRPS10	GM10716		KITL	WDR45L	IL5	CDKL3	TNS3	CD244	TGFBRAP1		NFKBIE	SLC2A3
C19orf75	C14orf106	MT1	GM10717		1700017N19RIK	PTCHD3	G3BP1	9530068E07RIK	4930512M02RIK	SLAMF7	UXS1		JUNB	SLC6A2
C1orf111	C14orf138	MTMR7	GM10718		MGAT4C	1700012B15RIK	NMUR2	FSTL4	IKZF1	CD48	TEX30		JMJD3	SLC7A8
C1orf150	C14orf143	MYC	GM10719		PPFIA2	RAB10	LARP1	GDF9	FIGNL1	CD84	SLC39A10		LEF1	SMC3
C1orf174	C14orf145	MYCN	GM10720		SYT1	DNMT3A	GEMIN5	IL5	SERTAD2	SLAMF6	NABP1		CREB3	SOX10
C1orf186	C14orf179	MYLIP	GM10800		BBS10	GM3625	1810065E05RIK	P4HA2	PELI1	SLAMF9	GLS		NFKBIZ	SP5
C1orf226	C14orf2	NAA20	GM10801		PHLDA1	LAPTM4A	OLFR331	SLC36A2	B3GNT2	CCDC19	NAB1		NFKB2	SPAG11B
C1orf228	C14orf4	NCOA1	GM11003		GLIPR1	TTC32	OLFR224	G3BP1	COMMD1	FMN2	MFSD6		NFKB1	SPN
C1orf55	C14orf43	NCS1	GM11029		GLIPR1L1	GEN1	OLFR312	GLRA1	REL	KMO	INPP1		NLRP2	SPP1
C1orf59	C14orf49	NDST4	GM11143		GLIPR1L2	FAM49A	OLFR311	NMUR2	BCL11A	CEP170	ASNSD1		NR4A2	SRSF3
C1orf89	C14orf64	NEFH	GM11161		CAPS2	PDIA6	TRIM17	GRIA1	5730522E02RIK	SDCCAG8	STK17B		Osterix	STARD7
C20orf141	C14orf73	NELL1	GM11167		KCNC2	HPCAL1	A230051G13RIK	FAM114A2	GM6899	AKT3	GM24251		TP53	STAT3
C20orf94	C15orf28	NIPA1	GM11168		ATXN7L3B	IAH1	ARF1	GM11003	4931440F15RIK	ZFP238	GTF3C3		PGR	STMN2
C21orf58	C15orf52	NPFFR2	GM14496		TSPAN8	GM17330	WNT3A	CNOT8	GM17438	FAM36A	ANKRD44		SPI1	TAGLN
C21orf7	C16orf13	NPY2R	GM14525		PTPRR	GM16372	WNT9A	ZFP692	STK10	EFCAB2	SF3B1		RELB	TBX3
C21orf71	C16orf3	NRD1	GM15800		PTPRB	DCDC2C	OLFR222	A230051G13RIK	LCP2	ADCK3	GM6644		SNAI1	TCF4
C21orf96	C16orf42	NT5C2	GM16253		LRRC10	GPR22	MPRIP	ARF1	FAM196B	PSEN2	AC161493.1		SOX9	TCF7
C22orf31	C16orf7	NTF3	GM16432		LYZ1	PIK3CG	FLCN	PRSS38	DOCK2	ITPKB	GM15759		STAT5A	T
C22orf40	C16orf80	NTRK2	GM16484		CPSF6	GM17436	RASD1	ZFP867	RNF145	ACBD3	CLK1		TFEC	TDGF1
C22orf45	C17orf28	NXPH1	GM17253		CPM	ARL4A	RAI1	ZKSCAN17	EBF1	H3F3A	PPIL3		TWIST1	TGFB2
C2orf15	C17orf50	NYX	GM17386		MDM2	PRKD1	TOM1L2	OLFR222	TRIM41	BC031781	ORC2		WT1	TJP1
C2orf34	C17orf62	OLFR161	GM17394		RAP1B	EGLN3	LRRC48	FLCN	IFI47	LEFTY2	FAM126B		YY1	TLE1
C2orf55	C17orf67	OLFR854	GM17455		MDM1	TTC6	LLGL1	RASD1	OLFR1396	LEFTY1	TRAK2		ABCB9	TMOD1
C2orf64	C17orf77	OPALIN	GM17521		ILTIFB	RPL17-PS3	GM16515	PEMT	MGAT1	EPHX1	ALS2		GCNT1	TNFRSF11B
C2orf85	C17orf86	P4HA2	GM17581		GM9049	RPS29	ALDH3A1	TOM1L2	3010026O09RIK	WDR26	ICA1L		ADH1A	TOB2
C2orf86	C17orf90	PAG1	GM2244		IFNG	L2HGDH	SLC47A2	ATPAF2	HNRNPH1	LBR	RAPH1		AICDA	TP53BP1
C2orf88	C17orf91	PAK1IP1	GM3395		4932442E05RIK	4930512B01RIK	B9D1	MYO15	AGXT2L2	GM5533	KLF7		AMACR	TP53I11
C3orf20	C17orf95	PAK3	GM3436		GRIP1	MAP4K5	ZFP287	ALKBH5	HNRNPAB	DUSP10	FZD5		ARFRP1	TPO
C3orf21	C17orf99	PARN	GM5148		4921513I03RIK	GM6316	FBXW10	MAP2K3	N4BP3	HLX	KANSL1L		ASS1	TRD@
C3orf26	C18orf1	PBX1	GM525		MSRB3	SAV1	TEKT3	FAM83G	PHF15	RRP15	IKZF2		CYP19A1	TSC22D1
C3orf52	C18orf10	PDIA4	GM5533		TBC1D30	PSMA3	COX10	ULK2	PPP2CA	GPATCH2	BARD1		ART1	TSPAN8
C4BPB	C18orf45	PDIA5	GM5546		GNS	LRRC9	1700086D15RIK	NCOR1	SKP1A	KCTD3	TNS1		SERPINA3	TTC9
C4orf22	C19orf20	PDIA6	GM5614		RASSF3	RHOJ	MYOCD	PMP22	TCF7	CENPF	TMBIM1		BACE1	TTLL5
C4orf32	C19orf22	PGBD1	GM6020		SRGAP1	SGPP1	DNAHC9	HS3ST3B1	UQCRQ	PTPN14	ZFP142		BTK	TWIST1
C4orf41	C19orf23	PGK2	GM6803		TMEM5	FUT8	SHISA6	COX10	GM11006	ATF3	CNPPD1		CTSB	UBE2B
C4orf43	C19orf24	PGM2L1	GM725		AVPR1A	GM6657	MYH3	HS3ST3A1	P4HA2	NENF	ABCB6		CTSL1	UGCG
C4orf52	C19orf48	PHXR2	GM8226		PPM1H	VTI1B	MYH8	MAP2K4	CDC42SE2	TMEM206	GLB1L		CDK6	VCAN
C5orf42	C19orf57	PIK3C2A	GM8325		FAM19A2	RAD51L1	GAS7	DNAHC9	GM11003	PPP2R5A	TUBA4A		UGCGL1	VEGFA
C5orf56	C19orf59	PIK3R5	GM8882		R3HDM2	GM1568	DHRS7C	PIRT	LARP1	DTL	DNPEP		CHI3L1	VEGFC
C5orf58	C1GALT1	PITPNM2	GM8910		LRP1	RGS6	USP43	MYH4	CNOT8	TRAF5	GM15178		Rdh1	VIM
C5orf62	C1RL	PLXDC2	GM9754		STAT6	DNALC1	NTN1	MYH13	HIST3H2A	HHAT	CHPF		Rdh7	WIF1
C6orf103	C1orf133	POLL	GM9758		TMEM194	PNMA1	NDEL1	1500010J02RIK	TRIM11	A730013G03RIK	CUL3		MMP1	WISP1
C6orf105	C1orf150	POLR3K	GM9991		MYO1A	JDP2	RANGRF	ALOX8	WNT9A	SERTAD4	DOCK10		AKR1C1	WISP2
C6orf114	C1orf151	POU4F1	GNA15		TAC2	GM9726	PFAS	CNTROB	PRSS38	DIEXF	TRIP12		DPYD	WNT11
C6orf129	C1orf174	PREX1	GNG4		GPR182	GALC	TMEM107	KDM6B	SNAP47	TRAF3IP3	SLC16A14		DNASE1L2	ZYX
C6orf174	C1orf186	PRICKLE1	GNL3L		RDH19	2610021K21RIK	ALOX12B	ASGR1	NT5M	HSD11B1	GM16341		LIPG
C6orf176	C1orf187	PRKAA2	GPR25		BC089597	CATSPERB	GUCY2E	GP1BA	RAI1	LAMB3	NCL		ENO2
C6orf204	C1orf31	PRL3C1	GPR30		RDH7	SERPINA1D	CNTROB	ZFP3	MAP2K3	CAMK1G	ALPPL2		GAD1
C6orf208	C1orf55	PROCA1	GRAMD3		SDR9C7	GSC	CHD3	WSCD1	SLC47A2	PLXNA2	USP40		ST8SIA1
C6orf211	C1orf57	PROK2	GRASP		ATP5B	3110018I06RIK	SENP3	AIPL1	ULK2	CR2	HJURP		NOX1
C6orf70	C1orf69	PROSAPIP1	GRIFIN		GLS2	BEGAIN	CLDN7	FBXO39	AKAP10	CNKSR3	GLRP1		MMP9
C6orf81	C1orf93	PROX1	GRTP1		TIMELESS	RTL1	ACADVL	SPNS2	CENPV	IPCEF1	ARL4C		GSTP1
C7orf10	C20orf11	PSD3	GSDMC		IL23A	1700001K19RIK	ASGR1	UBE2G1	UBB	OPRM1	GBX2		GCLC
C7orf30	C20orf117	PSMG1	GSE1		MYL6B	WDR20A	BCL6B	OLFR380	TRPV2	SYNE1	RAB17		GCLC
C7orf40	C20orf12	PXMP3	GTF2H1		ERBB3	CDC42BPB	PELP1	OLFR381	GAS7	ESR1	HES6		GCLM
C7orf41	C20orf132	RAB10	GTPBP5		RPS26	MARK3	CHRNE	PAFAH1B1	NTN1	RMND1	PER2		GCLC
C8orf12	C20orf195	RAB33A	GTSF1L		IKZF4	IGHV1-73	SLC25A11	METTL16	PIK3R5	ZBTB2	HDAC4		G6PD
C8orf75	C20orf196	RAB7	GUCY1B2		WIBG	RAPGEF5	KIF1C	MNT	1500010J02RIK	AKAP12	NDUFA10		G6PC
C9	C20orf20	RABGGTA	GULP1		MMP19	CDCA7L	A430084P05RIK	SERPINF1	TMEM107	MTHFD1L	MYEOV2		GNRH2
C9orf103	C20orf201	RALGDS	HAPLN1		GDF11	KLF6	RABEP1	GLOD4	PER1	IYD	OTOS		GZMB
C9orf128	C20orf30	RASGRF1	HCK		CD63	PFKP	WSCD1	ABR	KDM6B	LRP11	AC119846.1		GUCY1A2
C9orf3	C20orf94	RDH10	HDAC4		ITGA7	GTPBP4	AIPL1	EFCAB5	EIF4A1	ZC3H12D	MTERFD2		HPSE
C9orf46	C21orf125	RFX5	HEATR2		OLFR9	ACTN2	MED31	UNC119	POLR2A	TAB2	PASK		HMOX1
C9orf68	C21orf128	RNF128	HELZ		OLFR765	LGALS8	SLC13A5	NOS2	2810408A11RIK	UST	HDLBP		HAS1
C9orf7	C21orf29	ROBO1	HEMK1		OLFR767	NID1	SMTNL2	KSR1	CTDNEP1	SASH1	STK25		HSD11B2
C9orf78	C21orf33	ROBO2	HES1		OLFR768	GNG4	SPNS2	WSB1	A430084P05RIK	9130014G24RIK	THAP4		HSD17B8
C9orf80	C21orf58	RP1	HEXB		OLFR769	B3GALNT2	UBE2G1	GM9964	SPNS2	UTRN	DTYMK		ATP1A2
C9orf9	C21orf84	RPAP3	HIF1A		OLFR770	GM17394	ANKFY1	RAB11FIP4	ATP2A3	PHACTR2	PDCD1		DIO2
C9orf96	C21orf96	RPL10-PS3	HIVEP2		OLFR772	GMNN	OLFR20	SUZ12	CAMKK1	HIVEP2	ST8SIA4		IDO1
C9orf98	C22orf39	RPL17-PS3	HIVEP3		OLFR773	CDKAL1	OLFR378	CRLF3	METTL16	CITED2	D1ERTD622E		PTGDS
CA10	C22orf40	RPP21	HMGB2		OLFR779	MYLK4	OLFR382	CDK5R1	SMG6	TXLNB	PAM		LYZ
CA5A	C22orf45	RPS4X	HN1		OLFR784	FAM50B	METTL16	MYO1D	RTN4RL1	HECA	BCL2		MTHFR
CAB39L	C22orf46	RRM1	HNRPLL		VMN2R87	1700026J04RIK	WDR81	SPACA3	SLC43A2	3110003A17RIK	KDSR		DUSP1
CABP7	C2orf34	RYR1	HRH3		PATZ1	RREB1	INPP5K	ACCN1	NXN	ECT2L	VPS4B		MMP3
CACNA1D	C2orf53	SAMD9L	HS2ST1		LIMK2	BMP6	YWHAE	CCL2	ABR	TNFAIP3	TSN		MMP9
CACNA1I	C2orf67	SCN11A	HSPA4		RNF185	GM9979	ABR	PEX12	BHLHA9	IFNGR1	GM22710		MYLK
CACNB1	C2orf85	SCNN1A	I0C0044D17RIK		PLA2G3	SYCP2L	TUSC5	CCL5	CCDC55	IL22RA2	INHBB		NOS2A
CACNB2	C3orf20	SCYL1	ID2		SMTN	NEDD9	NUFIP2	LHX1	NUFIP2	9230106D20RIK	RALB		NOS1
CAGE1	C3orf21	SEPSECS	IDH2		MORC2A	TBC1D7	FLOT2	MRM1	MYO18A	IL20RA	PTPN4		PDE7A
CALR	C3orf34	SERTAD2	IFNGR2		OSBP2	RANBP9	BC017647	BCAS3	PIPOX	SLC35D3	TMEM177		PIM1
CAMK1D	C3orf43	SFI1	IGSF10		PES1	RNF182	TRAF4	BRIP1	TRAF4	MAP3K5	STEAP3		PLK3
CAMK2D	C4orf22	SGMS2	IGSF3		GAL3ST1	JARID2	UNC119	MED13	LGALS9	MTAP7	INSIG2		PIK3CA
CAMK4	C4orf41	SHISA2	IL1RAPL1		SEC14L4	CAP2	NLK	CLTC	KSR1	FAM54A	ACTR3		PPP5C
CAMP	C5orf4	SHQ1	INTS1		SEC14L3	ZFP169	WSB1	GDPD1	WSB1	PDE7B	TMEM163		PRKACA
CANT1	C5orf55	SIGLECH	IRF2BP2		TBC1D10A	PHF2	UTP6	PRR11	RAB11FIP4	AHI1	MAP3K19		PRKCD
CAP1	C5orf56	SLC10A1	ITGA11		LIF	WNK2	CDK5R1	OLFR463	CDK5R1	MYB	MCM6		PLCD1
CAPSL	C5orf62	SLC16A5	ITGA6		HORMAD2	ASPN	MYO1D	MRPS23	PEX12	HBS1L	DARS		PTGIS
CAPZB	C6orf1	SLC16A9	ITGA8		MTMR3	SHC3	ACCN1	1700106J16RIK	CCL3	1700021A07RIK	CXCR4		PTGES
CARD8	C6orf103	SLC30A10	ITGA9		UQCR10	SYKB	TMEM132E	MSI2	MRM1	1700020N01RIK	MAPKAPK2		PTPN1
CARHSP1	C6orf114	SLC35B3	ITPR1		CABP7	HIGD2A	CCT6B	NOG	DHRS11	E030030I06RIK	DYRK3		PTHLH
CASC5	C6orf129	SLC3A1	ITPR2		NF2	RNF44	RAD51L3	4932411E22RIK	GGNBP2	TBPL1	RASSF5		GNB2L1
CASP10	C6orf174	SLC44A1	IYD		NEFH	UIMC1	DUSP14	ANKFN1	BCAS3	1110021L09RIK	SRGAP2		REV3L
CATSPER3	C6orf176	SLC9A9	IZUMO1		AP1B1	MXD3	MRM1	TOB1	TUBD1	TAAR8A	CDK18		Slfn2
CBFA2T3	C6orf203	SLCO5A1	JAG1		GAS2L1	PFN3	GGNBP2	LUC7L3	CLTC	CTGF	AC107846.1		SERPINA2
CBL	C6orf204	SLK	JAG2		KREMEN1	DBN1	ZNHIT3	ABCC3	YPEL2	ENPP3	MDM4		ST6GAL1
CBR3	C6orf208	SMAD1	JAKMIP1		CCDC117	CAML	USP32	FAM117A	GDPD1	MED23	SOX13		NUAK2
CCBE1	C6orf70	SMAP2	JARID2		ANKRD36	KLHL3	BRIP1	GNGT2	TEX14	ARG1	SNRPE		41883
CCDC109B	C6orf72	SMO	JDP2		MRPS24	AGTPBP1	MPO	HOXB13	BZRAP1	AKAP7	ZBED6		SUPV3L1
CCDC117	C6orf81	SNAI3	KALRN		PGAM2	FANCC	OLFR464	HOXB9	SRSF1	EPB4.1L2	LAX1		TERT
CCDC12	C6orf89	SNRPE	KBTBD8		AEBP1	HSD17B3	DYNLL2	HOXB1	CUEDC1	ARHGAP18	ATP2B4		TGM1
CCDC135	C7orf40	SOCS3	KCNH5		POLD2	MTRR	SRSF1	SKAP1	MRPS23	THEMIS	BTG2		TGM2
CCDC155	C7orf50	SPNS2	KCNN2		MYL7	PAPD7	CUEDC1	CDK5RAP3	MSI2	HINT3	TMEM183A		PAFAH2
CCDC21	C7orf51	SPO11	KCNV2		GCK	CEP72	1700106J16RIK	TBX21	TRIM25	TSPYL4	PPP1R12B		UPP1
CCDC25	C7orf52	SPSB1	KCTD16		CAMK2B	GPR98	MSI2	TBKBP1	NME1	5930403N24RIK	LGR6		XDH
CCDC33	C8orf12	SSH2	KDR		TMED4	MEF2C	COIL	ARHGAP23	TOB1	LAMA4	PTPRV		ABCG5
CCDC46	C8orf73	ST6GALNAC5	KHDRBS1		OGDH	GM4066	GM525	SRCIN1	ACSF2	WISP3	GPR37L1		ABCG8
CCDC53	C8orf75	ST8SIA1	KLHDC5		ZMIZ2	ATP6AP1L	ANKFN1	E130012A19RIK	DLX3	FYN	TIMM17A		ASPH
CCDC57	C9orf103	STIM1	KLHL10		PURB	ACOT12	KIF2B	FBXO47	DLX4	SLC16A10	IPO9		ORM1
CCDC64	C9orf117	STMN2	KLHL15		MYO1G	RASGRF2	CAR10	PLXDC1	FAM117A	RPF2	NAV1		AFP
CCDC69	C9orf128	SULF1	KLHL4		CCM2	ZFYVE16	LUC7L3	WIPF2	ABI3	GTF3C6	CAMSAP2		AMH
CCDC78	C9orf25	SYF2	KSR1		NACAD	BHMT	ANKRD40	TNS4	SP2	CDK19	AC122127.1		A4
CCDC88A	C9orf3	TAF1B	LAD1		TBRG4	LHFPL2	ABCC3	GM14192	MRPL10	SLC22A16	PTPRC		APOBEC2
CCDC88C	C9orf69	TAOK1	LAG3		WAP	TMEM174	EPN3	KRT16	KPNB1	FIG4	NEK7		APOC3
CCDC91	C9orf7	TBC1D1	LARGE		RAMP3	CARTPT	RSAD1	KRT42	ARHGAP23	CCDC162	LHX9		APOD
CCL1	C9orf80	TBC1D23	LCTL		UPP1	SREK1	CHAD	FKBP10	RPL23	SESN1	CDC73		APOE
CCL13	C9orf85	TCFAP2D	LEP		4930512M02RIK	3830408C21RIK	ACSF2	CNP	FBXO47	ARMC2	TROVE2		AQP4
CCM2	C9orf86	TECRL	LETM2		IKZF1	APOO-PS	TMEM92-PS	ZFP385C	PLXDC1	FOXO3	RGS2		BGN
CCND3	C9orf96	TGFBR2	LIMCH1		FIGNL1	ANKRD55	DLX4	MEOX1	ARL5C	SEC63	AC114655.1		BRCA2
CCNJL	C9orf98	TIAM1	LMO7		DDC	IL31RA	TAC4	CD300LG	PSMD3	SCML4	GM24402		MYOZ1
CCNY	CA10	TJP2	LMX1A		GRB10	PPAP2A	MYST2	RUNDC3A	RAPGEFL1	1700021F05RIK	GM10138		CAV1
CD180	CA11	TLE4	LMX1B		GM17624	HSPB3	GNGT2	GPATCH8	RARA	CD24A	RNF2		CDKN1A
CD1A	CA5A	TLE6	LPHN3		VSTM2A	FGF10	B4GALNT2	PLCD3	CCR7	GM9034	GM25279		CLDN2
CD1B	CAB39L	TMED8	LPXN		PLEK	OXCT1	UBE2Z	HEXIM2	EIF1	QRSL1	1700025G04RIK		COL1A2
CD1C	CABIN1	TMED9	LRIG1		PPP3R1	PTGER4	GM53	FMNL1	ACLY	RTN4IP1	TSEN15		GJB1
CD1D	CABLES1	TMEM164	LRP11		C1D	2410089E03RIK	HOXB6	ARHGAP27	DNAJC7	AIM1	GM15479		CCND1
CD1E	CABP7	TMEM170	LRP5		ETAA1	C1QTNF3	HOXB3	PLEKHM1	KAT2A	PRDM1	RGL1		CCND2
CD2	CACNA2D4	TMEM212	LRRC28		MEIS1	FAM134B	SKAP1	ARF2	RDM1	GM4795	SMG7		CCND3
CD226	CACNB1	TMEM215	LRRK1		SPRED2	TRIO	SRCIN1	CRHR1	ARL4D	PREP	LAMC2		IER3
CD244	CAGE1	TMSB4X	LTBP4		ACTR2	MTDH	MLLT6	MAPT	DUSP3	HACE1	LAMC1		SLC11A2
CD247	CALHM3	TNFSF14	LY6C2		RAB1	PABPC1	PCGF2	MYL4	HDAC5	GM10943	DHX9		SKALP, PI3
CD248	CALM2	TNK2	LY75		SLC1A4	GM10384	CWC25	ITGB3	SLC25A39	ASF1A	AC163325.1		EDN1
CD27	CALR	TOM1L2	LY96		GM12033	ZFP706	LASP1	MRC2	GRN	FAM184A	IER5		EPHA1
CD276	CALY	TOX3	MAD1L1		SERTAD2	KLF10	FBXL20	TANC2	ADAM11	MAN1A	BC034090		F8
CD28	CAMK1D	TPST2	MAFB		AFTPH	AZIN1	IKZF3	MAP3K3	HEXIM1	MSL3L2	QSOX1		FTH1
CD300A	CAMK4	TRAF2	MAGI2		1110067D22RIK	ATP6V1C1	KRT23	PITPNC1	ARHGAP27	GM9956	CEP350		GADD45B
CD38	CAMTA1	TRIM33	MAK		PELI1	COL14A1	GM11562	HELZ	TACO1	PKIB	TOR1AIP1		GNAI2
CD3D	CAPG	TRO	MALT1		VPS54	DERL1	GM14192	CACNG4	ERN1	LIMS1	SOAT1		MT3
CD3E	CAPN10	TRPV4	MAN1A2		UGP2	ZHX1	GM11595	PRKCA	PECAM1	44814	FAM20B		LGALS3
CD3G	CAPZB	TSPAN8	44621		MDH1	FBXO32	KRTAP9-5	CCDC46	POLG2	P4HA1	RALGPS2		GBP1
CD4	CARNS1	TXNL1	MCF2L		EHBP1	GSDMC	KRTAP29-1	E030025P04RIK	DDX5	PLA2G12B	CACYBP		HBE1
CD44	CBFA2T3	TYRP1	MDGA1		B3GNT2	ASAP1	GM11570	SLC16A6	APOH	CBARA1	KLHL20		HBZ
CD47	CBL	UBE2U	MDGA2		ZRSR1	ST3GAL1	KRT13	ARSG	AXIN2	DDIT4	PRDX6		IFI44L
CD48	CBR3	UNC13B	MEF2B		FAM161A	EIF2C2	KRT15	1700012B07RIK	PRKAR1A	ASCC1	GM15429		KRT5
CD69	CBX4	UPB1	MESDC2		XPO1	LY6C2	KRT16	ABCA8B	SLC39A11	CHST3	FASL		VPS53
CD82	CBX6	UQCC	MEX3C		USP34	BC024139	GAST	SOX9	SSTR2	PSAP	SUCO		HMGN1
CD84	CC2D1A	USP39	MFSD11		AHSA2	FAM203A	STAT5B	SLC39A11	GPR142	4632428N05RIK	METTL13		FABP6
CD8A	CCAR1	UTY	MFSD4		PUS10	GPR172B	TUBG2	D11WSU99E	GPRC5C	GM17455	PRRC2C		IGFBP2
CD8B	CCBE1	VAC14	MGAT4A		REL	TONSL	EZH1	BTBD17	CD300C	SLC29A3	BC055324		KRT3
CD96	CCDC107	VAV3	MGAT5		A830031A19RIK	ARHGAP39	AARSD1	GPRC5C	CD300E	PCBD1	GM16587		KRT6B
CD99L2	CCDC108	VMN1R238	MICAL2		BCL11A	EIF3D	RDM1	GRIN2C	RAB37	ADAMTS14	GM16550		KRT15
CDC123	CCDC114	VMN2R16	MINK1		VRK2	ELFN2	PYY	OTOP3	SLC9A3R1	TSPAN15	TIPRL		LTF
CDC16	CCDC116	VSTM2L	MMADHC		CCDC104	GCAT	TMEM101	SLC25A19	GRIN2C	TACR2	MPZL1		LAMB2
CDC25A	CCDC12	VWA3B	MOCS1		RPS27A	MICALL1	HDAC5	TRIM47	C630004H02RIK	SUPV3L1	RCSD1		LCN2
CDC27	CCDC135	VWF	MRC1		RTN4	KCNJ4	SLC25A39	ACOX1	4933422H20RIK	SRGN	GM23402		S100A4
CDC37	CCDC137	WBSCR27	MRPS10		4931440F15RIK	KDELR3	GPATCH8	QRICH2	SLC16A5	2510003E04RIK	POU2F1		SERPINB1
CDC45	CCDC155	WDR20B	MRPS26		GM17674	CBX6	FZD2	ST6GALNAC1	MYO15B	HNRNPH3	UCK2		MUC2
CDH1	CCDC40	WDR45L	MSH4		SPNB2	APOBEC3	ADAM11	MFSD11	1110017F19RIK	JMJD1C	NUF2		MBP
CDH23	CCDC48	WWC2	MT-ND1		GM17332	RPL3	KIF18B	MGAT5B	GALK1	ADO	HSD17B7		SLC16A1
CDHR3	CCDC57	XBP1	MT-ND5		STC2	SYNGR1	NMT1	SEC14L1	H3F3B	RTKN2	UAP1		TNIP1
CDK13	CCDC58	XKR4	MT1		CPEB4	MGAT3	FMNL1	44813	UNC13D	TMEM26	GM23523		LCN2
CDK5RAP2	CCDC63	XPA	MTCH1		4930524B15RIK	ATF4	1700023F06RIK	TNRC6C	EVPL	RHOBTB1	ATF6		FAM148A
CDK5RAP3	CCDC64B	ZBTB4	MTHFD1L		HBA-A2	CACNA1I	MAP3K14	AFMID	SRP68	ANK3	DUSP12		S100A10
CDK6	CCDC69	ZC3H12A	MTM1		HBQ1A	SLC25A17	ARHGAP27	BIRC5	RNF157	CCDC6	FCRLB		PSME1
CDK9	CCDC78	ZC3H18	MTMR7		SH3PXD2B	WBP2NL	LRRC37A	THA1	ST6GALNAC1	UBE2D1	FCER1G		PSME2
CDKAL1	CCDC84	ZDHHC15	MTOR		STK10	POLDIP3	WNT3	PGS1	SRSF2	IPMK	NDUFS2		SERPINE1
CDKL1	CCDC85C	ZFP110	MUC13		FBXW11	CYB5R3	NSF	DNAHC17	44813	ZWINT	NCSTN		PAX8
CDKN1A	CCDC88A	ZFP352	MYC		GM10462	ARFGAP3	MAPT	CYTH1	TNRC6C	PCDH15	CASQ1		PTS
CDKN2C	CCDC88C	ZFP36L2	MYCN		1700008A04RIK	TTLL12	1700081L11RIK	RBFOX3	6030468B19RIK	BCR	ATP1A2		PRF1
CDRT4	CCL1	ZFP516	MYLIP		TLX3	1810041L15RIK	GM11639	CBX4	TK1	SPECC1L	FH1		PPARGC1B
CDT1	CCL13	ZFP541	NAA20		KCNMB1	RIBC2	44630	SGSH	BIRC5	ADORA2A	OPN3		PGK1
CDYL	CCL25	ZFP821	NCOA1		KCNIP1	2210021J22RIK	LIMD2	RPTOR	SOCS3	UPB1	GM15423		POMC
CEBPE	CCM2	ZSCAN10	NDST1		LCP2	CELSR1	ERN1	BAIAP2	CYTH1	GGT5	AC120370.1		CGM3
CELA1	CCND3	ZSCAN4C	NDST4		FOXI1	PIM3	PECAM1	AZI1	BC100451	CABIN1	ADSS		PDYN
CELF2	CCNJL		NEFH		FAM196B	SBF1	SMURF2	SLC38A10	ENGASE	GSTT2	B230369F24RIK		KLK3
CELF4	CCNY		NELL1		DOCK2	CN725425	PITPNC1	BAHCC1	RBFOX3	MMP11	HNRNPU		PTEN
CELSR1	CD151		NFIX		CCDC99	SLC38A1	CACNG4	ACTG1	CBX4	VPREB3	TFB2M		RAG1
CEP110	CD1A		NINJ2		WWC1	ASB8	CACNG5	FSCN2	RPTOR	GM5134	AHCTF1		RAG2
CEP63	CD226		NOTCH3		ODZ2	OLFR285	E030025P04RIK	FASN	BAIAP2	DIP2A	PSEN2		RBBP4
CEP70	CD244		NPFFR2		CCNG1	TUBA1B	GM11696	HEXDC	BAHCC1	1810008A18RIK	GM5069		RIPK2
CFTR	CD247		NPY2R		PWWP2A	TUBA1A	9930022D16RIK	FOXK2	P4HB	UBE2G2	MIXL1		SERPINE2
CHCHD2	CD248		NRF1		ADRA1B	DNAJC22	FAM20A	B3GNTL1	ANAPC11	GM10272	NVL		S100A6
CHCHD6	CD276		NRP1		EBF1	NCKAP5L	1700012B07RIK	DNAJC27	FASN	ICOSL	WDR26		SH3BGRL
CHD1	CD28		NT5C2		SOX30	LASS5	MAP2K6	2410017P09RIK	B3GNTL1	TRAPPC10	RPL35A-PS2		KCNN2
CHD6	CD2AP		NTF3		GM12166	POU6F1	KCNJ2	ATAD2B	DNMT3A	AGPAT3	LBR		SKP2
CHD7	CD300A		NTRK2		ADAM19	GALNT6	SOX9	KLHL29	HS1BP3	CSTB	GM5533		SPATA19
CHFR	CD3E		NXPH1		NIPAL4	KRT83	SLC39A11	GDF7	RHOB	SYDE1	DEGS1		OPN1SW
CHI3L2	CD4		NYX		C030019I05RIK	1700011A15RIK	SDK2	RHOB	SDC1	FGF22	FBXO28		ERVWE1
CHMP7	CD44		OLFR1389		CYFIP2	RARG	RPL38	LAPTM4A	TTC32	PRSS57	CAPN2		SDC4
CHN2	CD48		OLFR161		FAM71B	SP7	GPR142	WDR35	SMC6	PALM	1700056E22RIK		SLC6A6
CHRNA3	CD58		OLFR854		MED7	SP1	GPRC5C	RAD51AP2	FAM49A	9130017N09RIK	44622		KCNK5
CHRNA5	CD63		OPALIN		HAVCR2	ATF7	CD300A	GM4294	RPL36-PS3	ARID3A	IARS2		TFPI2
CHRNA9	CD69		OPHN1		DPPA1	GTSF1	CD300LB	FAM49A	MYCN	SBNO2	AC129195.1		TF
CHRNB3	CD7		OSBPL9		PSME2B-PS	PDE1B	USH1G	RPL36-PS3	TRIB2	CIRBP	RRP15		TICAM1
CHRNB4	CD72		OXCT1		OLFR56	SYNPR	SLC16A5	FAM84A	PQLC3	DAZAP1	CENPF		TRPC1
CHST11	CD79A		P4HA2		9930111J21RIK1	THRB	ARMC7	GM9847	YWHAQ	MBD3	SMYD2		UBE2M
CHST12	CD81		PAG1		GM12185	UBE2E1	SUMO2	LPIN1	ID2	TCF3	MFSD7B		UCP2
CHSY1	CD82		PAK1IP1		9930111J21RIK2	NID2	NUP85	2410004P03RIK	RNF144A	ONECUT3	TATDN3		UPK1B
CITED4	CD84		PAK3		TGTP2	DNAHC12	MIF4GD	PDIA6	RPS7	REXO1	NENF		CYP27B1
CKLF	CD8B		PCTP		MGAT1	CACNA2D3	SLC25A19	HPCAL1	FAM110C	SCAMP4	PPP2R5A		VIM
CLASP1	CD96		PDIA4		OLFR1393	CHDH	GRB2	GM10330	HBP1	CSNK1G2	1700034H15RIK		SERPINA1
CLCA2	CD97		PDIA5		OLFR1389	DCP1A	2310067B10RIK	GM9312	GM17436	DOT1L	WI1-2736D10.2		CXCL1
CLCNKB	CD99L2		PDIA6		MAPK9	CACNA1D	RECQL5	GRHL1	AHR	LMNB2	DIEXF
CLDND2	CDC16		PDSS2		RASGEF1C	TKT	ITGB4	GM9866	1700108M19RIK	GADD45B	CAMK1G
CLEC11A	CDC25A		PEX11C		RNF130	RFT1	GALK1	DCDC2C	ARL4A	GNG7	RB1CC1
CLEC16A	CDC42SE2		PGF		3010026O09RIK	NRG3	SRP68	COLEC11	PNPLA8	SLC39A3	AC158928.1
CLEC2D	CDH17		PGK1		SQSTM1	SH2D4B	GALR2	TSSC1	GM1818	ZBTB7A	PAQR8
CLEC4D	CDH23		PGK2		MGAT4B	GM8247	RNF157	MYT1L	6530401N04RIK	PIAS4	AC125483.1
CLK1	CDH4		PGPEP1L		MAML1	PTGER2	FAM100B	TPO	GPR33	4930442H23RIK	1700001G17RIK
CLNK	CDH7		PHXR2		RUFY1	GM15217	PRPSAP1	TMEM18	EAPP	ZFR2	DST
CLPTM1L	CDHR1		PI4KB		ADAMTS2	BMP4	1810032O08RIK	GM4511	PSMA6	PIP5K1C	ARHGEF4
CLRN3	CDHR2		PIGY		COL23A1	VMN2R89	GM11735	4921508M14RIK	TRAPPC6B	TBXA2R	UNC50
CLSTN2	CDK11B		PIK3C2A		SAR1B	GM4181	MXRA7	AC133459.1	MDGA2	NFIC	AC119189.1
CMC1	CDK3		PIK3R5		PHF15	B230359F08RIK	MGAT5B	MEOX2	MGAT2	NCLN	MRPL30
CMIP	CDK5RAP2		PITPNB		CDKN2AIPNL	DAD1	SEC14L1	ETV1	MAP4K5	S1PR4	AC119809.1
CMTM1	CDK5RAP3		PJA1		UBE2B	GM11067	GM11733	ARL4A	DACT1	GNA15	IL1RL1
CNGB3	CDK6		PKIG		CDKL3	MYH6	BIRC5	IMMP2L	SIX1	GNA11	GM20646
CNOT3	CDK9		PLEKHA1		PPP2CA	DHRS2	THA1	LRRN3	HIF1A	AES	KDELC1
CNOT6	CDKAL1		PLEKHF2		OLFR1373	MCPT2	PGS1	GM1818	KCNH5	TLE2	HECW2
CNOT6L	CDKL1		PLXDC1		OLFR1371	ZMYM5	DNAHC17	PRKD1	ZBTB25	TLE6	HSPD1
CNR2	CDKN1A		PLXDC2		SKP1A	ZMYM2	CYTH1	ARHGAP5	ZBTB1	ANKRD24	PLCL1
CNST	CDKN2D		PODXL2		TCF7	CRYL1	BC100451	AKAP6	MAX	AU041133	TYW5
CNTN5	CDS2		POLL		VDAC1	SHISA2	C1QTNF1	NPAS3	FUT8	GLT8D2	KCTD18
COBL	CDT1		POLR2F		9530068E07RIK	ATP8A2	RBFOX3	EGLN3	ZFP36L1	1700028I16RIK	AOX3L1
COIL	CEBPE		POLR3K		FSTL4	MIPEP	CBX2	2700097O09RIK	ERH	GM4799	NIF3L1
COL13A1	CELA1		POU4F1		ANKRD43	TNFRSF19	CBX4	1700047I17RIK2	SIPA1L1	SLC41A2	GM15834
COL15A1	CELF2		PPM1H		44812	RNASEH2B	TBC1D16	TTC6	TMEM90A	NUAK1	NDUFB3
COL23A1	CELSR1		PPP1R9B		IL4	KIF13B	GAA	SSTR1	NPC2	CKAP4	STRADB
COL24A1	CEP110		PPT1		IL13	R3HCC1	EIF4A3	LRFN5	RPS6KL1	POLR3B	TMEM237
COL25A1	CEP135		PPTC7		RAD50	PEBP4	SGSH	SPANXN4	PGF	RFX4	GM973
COL4A2	CEP70		PQLC3		IL5	2610301G19RIK	RNF213	FSCB	TMED10	MTERFD3	WDR12
COL4A3BP	CERK		PRDX4		IRF1	HTR2A	NPTX1	RPL17-PS3	FOS	BTBD11	INO80D
COLEC12	CFDP1		PREX1		GM17334	ESD	SLC38A10	RPS29	JDP2	GM6713	2810408I11RIK
COMMD4	CFL1		PRG2		GM11006	LRCH1	BAHCC1	GM9887	BATF	PRDM4	AC120136.1
COMMD5	CGGBP1		PRKAA2		GM12216	SIAH3	ACTG1	METTL21D	TGFB3	BC030307	USP37
CORO1C	CHAT		PRKCB		SLC22A5	TSC22D1	2310003H01RIK	DAAM1	6430527G18RIK	NT5DC3	STK16
COX10	CHCHD2		PRL3C1		CSF2	AU021034	NPLOC4	4930403N07RIK	GTF2A1	STAB2	SPEG
CPA2	CHCHD6		PRMT5		IL3	ZFP957	SLC25A10	RTN1	STON2	PMCH	OBSL1
CPA4	CHD7		PROCA1		ACSL6	1700110M21RIK	ASPSCR1	1810048J11RIK	RPL30-PS8	SYCP3	TMEM198
CPA5	CHD9		PRODH		4930404A10RIK	IRG1	CBR2	PPM1A	3300002A11RIK	MYBPC1	UTP14B
CPAMD8	CHDH		PROK2		FNIP1	GM9376	GPS1	GM11042	PSMC1	GAS2L3	WDFY1
CPLX1	CHFR		PROSAPIP1		RAPGEF6	OXGR1	CCDC57	KCNH5	CALM1	ANKS1B	COL4A3
CPNE4	CHI3L2		PROX1		CDC42SE2	ARID1B	SLC16A3	SGPP1	GPR68	APAF1	AC138214.1
CPPED1	CHMP4B		PRRC2B		TNIP1	SNX9	CSNK1D	SYNE2	CCDC88C	TMPO	AGFG1
CPVL	CHMP7		PRSS38		ANXA6	SYNJ2	B3GNTL1	GPX2	RIN3	4930485B16RIK	A630001G21RIK
CR2	CHPF		PSAP		CCDC69	TMEM181D-PS	GM9631	FNTB	LGMN	CDK17	GM21972
CRADD	CHRDL2		PSAT1		SLC36A3	TAGAP1	DNMT3A	FUT8	ITPK1	LTA4H	TRPM8
CREBL2	CHRNA3		PSD3		SLC36A2	FNDC1	EFR3B	GM6657	ASB2	CCDC38	RNPEPL1
CRYBA4	CHRNA5		PSMD4		SLC36A1	GM1604A	CENPO	FAM71D	CCDC85C	NTN4	ATG4B
CRYBB1	CHRNA9		PSMD9		FAT2	QK	GM17541	PLEK2	DEGS2	USP44	PPIP5K2
CRYL1	CHRNB4		PSMG1		G3BP1	PARK2	ATAD2B	PIGH	PPP2R5C	VEZT	CLASP1
CSDA	CHST11		PTP4A3		GLRA1	CHD1	KLHL29	RAD51L1	DYNC1H1	FGD6	PFKFB2
CSDE1	CHST2		PTPLAD2		GALNT10	VMN2R90	APOB	ZFP36L1	AMN	TMCC3	ENSMUSG00000073564
CSGALNACT1	CHSY1		PTPN14		SAP30L	GM11165	MATN3	ACTN1	EIF5	CCDC41	AC124338.1
CSK	CINP		PTPRE		GM11003	VMN2R117	KCNS3	GALNTL1	BAG5	PLXNC1	ZC3H11A
CSMD1	CIR1		PTPRJ		LARP1	GM5146	MSGN1	SIPA1L1	KLC1	CRADD	PTPN7
CSNK1A1P1	CIRBP		PTPRN2		GEMIN5	ZFP13	RPL36-PS3	RGS6	PPP1R13B	SOCS2	DDX59
CSNK2A2	CIZ1		PXMP3		MRPL22	ZSCAN10	MYCN	DPF3	ADSSL1	MRPL42	UCHL5
CST5	CLCNKB		QPRT		IGTP	PRSS22	NBAS	DCAF4	PLD4	GM6843	BC003331
CST6	CLDN6		QSOX2		4930438A08RIK	PDPK1	NTSR2	ZFYVE1	4930427A07RIK	EEA1	IVNS1ABP
CSTB	CLEC11A		RAB10		ZFP692	ABCA17	GREB1	PAPLN	GM11029	BTG1	NMNAT2
CTDSPL	CLEC16A		RAB11FIP4		ZFP672	GM10506	E2F6	NUMB	GM7112	DCN	TOR1AIP2
CTHRC1	CLIC4		RAB3IP		SH3BP5L	HS3ST6	PDIA6	2410016O06RIK	ZFP386	PHXR2	ZBTB37
CTNNA2	CLIP1		RABGGTA		2210415F13RIK	4930528F23RIK	GM9312	DNALC1	GDI2	DUSP6	4930558K02RIK
CTPS	CLK1		RAD51L1		1810065E05RIK	HAGH	GM16372	VRTN	ASB13	GAD1-PS	METTL18
CTR9	CLK2		RALGDS		OLFR332	IFT140	ID2	YLPM1	KLF6	1700017N19RIK	SELP
CTSZ	CLN6		RALGPS2		OLFR331	GNG13	CMPK2	PROX2	PITRM1	PPP1R12A	TBX19
CTTNBP2	CLNK		RASGRF1		OLFR330	SOLH	SOX11	FOS	GTPBP4	OSBPL8	CD247
CUBN	CLPTM1L		RBM38		OLFR312	ERGIC1	DCDC2C	TGFB3	INHBA	PHLDA1	AC139673.1
CUL1	CLRN3		RDH10		OBSCN	KIFC5B	MYT1L	NGB	CDK13	ATXN7L3B	COPA
CUL9	CLSPN		REXO1		A230051G13RIK	GRM4	SNTG2	NRXN3	GM17356	TPH2	IGSF8
CUX1	CLTCL1		RFX5		GJC2	RPS10	TMEM18	1700019M22RIK	STARD3NL	CNOT2	KMO
CX3CR1	CMIP		RGAG4		WNT3A	PACSIN1	HBP1	GALC	ELMO1	GM239	CNST
CXCR5	CMPK2		RGS10		PRSS38	SPDEF	GM4511	SPATA7	HIST1H2BL	RAB3IP	GM10518
CXXC5	CMYA5		RGS14		SNAP47	TCP11	ATXN7L1	RPL30-PS8	HIST1H2AI	BEST3	ITPKB
CYFIP2	CNIH2		RNF128		ZFP867	TEAD3	GM17436	3300002A11RIK	HIST1H3H	YEATS4	H3F3A
CYP2C19	CNNM3		ROBO1		OLFR223	TULP1	AHR	FOXN3	HIST1H4J	CPSF6	DUSP10
CYP46A1	CNOT3		RP1		OLFR225	KCTD20	MEOX2	2610021K21RIK	HIST1H4K	CPM	AC110232.1
CYP4F2	CNR2		RPAP3		MPRIP	CDKN1A	ARL4A	CATSPERB	HIST1H2AK	SLC35E3	AC138229.1
CYTH1	CNST		RPL10-PS3		PLD6	MTCH1	GM1818	TC2N	HIST1H2BN	NUP107	NSL1
CYTH2	COBL		RPL17-PS3		FLCN	FGD2	PRKD1	TRIP11	HIST1H1B	IFNG	RCOR3
DAAM1	COL13A1		RPL31		COPS3	MDGA1	AKAP6	PRIMA1	HIST1H3I	4932442E05RIK	LAMB3
DAAM2	COL18A1		RPL36-PS3		MED9	TFF1	1110002B05RIK	IFI27L2A	PRSS16	DYRK2	AC162692.1
DAB1	COL20A1		RPP21		RASD1	NDUFV3	SNX6	PPP4R4	HIST1H2AH	GRIP1	GM23573
DAB2	COL6A2		RPS4X		PEMT	ANGPTL4	PSMA6	SERPINA1D	HIST1H2BK	TMBIM4	MTHFD1L
DAB2IP	COLQ		RYR1		TOM1L2	H2-K1	INSM2	SERPINA5	HIST1H4I	TBC1D30	LRP11
DAD1	COMMD4		SAMD9L		ATPAF2	BTN3A3	MBIP	SERPINA3K	HIST1H2AG	GNS	NUP43
DAGLB	COMMD5		SARDH		ALKBH5	C4B	NKX2-1	SERPINA3N	HIST1H2BJ	RASSF3	B430219N15RIK
DAND5	COMMD7		SASH1		LLGL1	CYP21A1	SLC25A21	GSC	HIST1H4H	TBK1	GM23360
DAPK1	CORO1A		SCGB1A1		FLII	LSM2	FSCB	DICER1	HIST1H3G	PPM1H	SHPRH
DARS	CORO1B		SCN11A		TMEM11	D17H6S56E-5	RPL10L	4831426I19RIK	HIST1H2BH	MON2	EPM2A
DBNDD1	CORO1C		SCNN1B		GM16515	NG23	RPS29	VRK1	HIST1H4F	USP15	SF3B5
DCC	COTL1		SCYL1		MAP2K3	CLIC1	KLHDC1	BCL11B	HIST1H1D	XRCC6BP1	HIVEP2
DCLK3	COX19		SDHB		KCNJ12	LY6G6C	SAV1	CYP46A1	HIST1H3E	OS9	CITED2
DCP2	COX7C		SELPLG		TNFRSF13B	LY6G6F	PYGL	EML1	HIST1H2AE	NDUFA4L2	REPS1
DCPS	CPAMD8		SENP2		ALDH3A2	PSORS1C2	PSMA3	EVL	HIST1H2BG	LRP1	PERP
DCST1	CPLX1		SEPSECS		SLC47A1	DDR1	TOMM20L	DEGS2	HIST1H4D	SDR9C7	IFNGR1
DCST2	CPNE2		44810		RNF112	MDC1	2700049A03RIK	BEGAIN	HIST1H2BE	BAZ2A	GM25256
DCTN4	CPNE4		44813		B9D1	H2-BL	GPR135	DLK1	HIST1H1E	PAN2	MAP3K5
DCUN1D1	CPNE7		SERTAD2		EPN2	H2-M10.6	RTN1	RTL1	HIST1H2AC	SMARCC2	MAP7
DDA1	CPT1A		SFI1		GRAP	PGK2	SYT16	DIO3	HIST1H2BC	ESYT1	MTFR2
DDX10	CREB3L4		SGMS2		FAM83G	GPR111	1700086L19RIK	1700001K19RIK	HIST1H4C	ZC3H10	RP23-203H20.2
DDX46	CRIP1		SHISA2		PRPSAP2	GPR116	KCNH5	HSP90AA1	HIST1H1C	CDK2	MED23
DDX52	CRIP2		SHQ1		ULK2	RUNX2	RHOJ	CDC42BPB	HIST1H3C	WIBG	EPB4.1L2
DDX60L	CRISPLD2		SIGLECH		SPECC1	CDC5L	GPHB5	EIF5	HIST1H2BB	5830405N20RIK	ECHDC1
DEGS1	CRKL		SIPA1L1		ADORA2B	GM9104	PPP2R5E	MARK3	HIST1H3B	PATZ1	HDDC2
DENND1A	CRLS1		SIS		ZSWIM7	SPATS1	WDR89	CKB	HIST1H4A	PIK3IP1	TSPYL1
DENND5A	CROCCP2		SLA2		NCOR1	GM7325	SYNE2	BAG5	HIST1H3A	LIMK2	HDAC2
DEPDC1B	CRTAP		SLC12A2		BC046404	VEGFA	GM6657	PPP1R13B	HIST1H1A	SMTN	FYN
DET1	CRTC2		SLC13A4		MMGT2	POLR1C	FAM71D	IGHV1-73	CMAH	TBC1D10A	TRAF3IP2
DFNA5	CRYBA2		SLC16A1		ZFP287	UBR2	EIF2S1	ZFP386	BC005537	OSM	CDK19
DGCR2	CRYBB1		SLC16A5		GM10428	MRPS10	RAD51L1	ESYT2	TDP2	LIF	WASF1
DGCR8	CRYGS		SLC35B1		ZFP286	VMN2R118	ZFP36L1	D430020J02RIK	PRL5A1	NF2	ZBTB24
DGKA	CRYL1		SLC35B3		TRIM16	ZFP119A	SRSF5	RAPGEF5	SOX4	NIPSNAP1	MICAL1
DGKD	CSGALNACT2		SLC37A1		FBXW10	ZFP959	SLC8A3	SP8	DUSP22	AP1B1	CD164
DGKG	CSRNP1		SLC3A1		CDRT4	ZFP119B	PCNX	CALML3	WRNIP1	RASL10A	SESN1
DGKI	CSRP2BP		SLC44A1		TEKT3	MPND	SIPA1L1	CALM4	SERPINB6B	EMID1	SNX3
DHCR7	CST5		SLC5A9		HS3ST3A1	KDM4B	RGS6	NET1	SERPINB1B	KREMEN1	SEC63
DHRS11	CSTB		SLC6A6		ELAC2	PTPRS	DPF3	AKR1C18	CDYL	XBP1	SCML4
DHRS7B	CTBP1		SLC7A3		ARHGAP44	ACSBG2	DCAF4	KLF6	FARS2	POLM	PDSS2
DHTKD1	CTCF		SLC9A9		MAP2K4	CD70	ZFYVE1	GM10029	F13A1	AEBP1	BEND3
DHX32	CTDSP1		SLCO5A1		DNAHC9	FER	PAPLN	GTPBP4	LY86	CAMK2B	ATG5
DHX36	CTSA		SLK		MYH1	PJA2	NUMB	ZMYND11	RREB1	NUDCD3	PREP
DIAPH1	CTSD		SMAD1		MYH4	TMEM232	GM5436	CHRM3	SSR1	PURB	ASCC3
DIDO1	CTSZ		SMAP2		NTN1	RAB31	LIN52	RYR2	SLC35B3	CCM2	NUS1
DIP2C	CTU2		SMO		MYH10	DLGAP1	ISCA2	B3GALNT2	GCNT2	RAMP3	ASF1A
DIRC3	CUBN		SMOK4A		NDEL1	MYL12B	LTBP2	TBCE	PAK1IP1	TNS3	GCC2
DIS3L2	CUEDC1		SOCS3		RNF222	YPEL5	PGF	GLI3	BC024659	VWC2	LIMS1
DKFZp761E198	CUX1		SORBS2		ODF4	SRD5A2	JDP2	INHBA	NEDD9	4930512M02RIK	RANBP2
DLG2	CXCR3		SOX2		1500010J02RIK	FEZ2	BATF	VPS41	TMEM170B	IKZF1	CCDC138
DNAH6	CXCR4		SPATS1		AURKB	ATL2	TTLL5	GM17356	HIVEP1	FIGNL1	P4HA1
DNAH8	CXCR5		SPO11		TMEM107	HNRPLL	1810035L17RIK	STARD3NL	TBC1D7	DDC	MICU1
DNAJB13	CXXC1		SRSF3		VAMP2	PKDCC	NRXN3	GPR141	GFOD1	SEC61G	DNAJB12
DNAJB4	CXXC5		SSBP3		ALOX12B	THADA	GALC	ELMO1	SIRT5	EGFR	ASCC1
DNAJB6	CXorf65		SSH1		ALOX8	DYNC2LI1	EML5	OLFR1359	JARID2	GM17664	SPOCK2
DNM1L	CYB561		SSH2		GUCY2E	SIX2	RPL30-PS8	ABT1	MYLIP	FBXO48	GM17455
DNM2	CYB561D2		ST6GALNAC5		CNTROB	GM10309	FOXN3	DCDC2A	WNK2	WDR92	RP24-189K8.2
DNM3	CYBA		STARD9		DNAHC2	CRIPT	2610021K21RIK	GM17582	NINJ1	SPRED2	LRRC20
DNMT3B	CYFIP2		STAT3		EFNB3	MSH2	TTC7B	SOX4	BICD2	RAB1	PPA1
DNTT	CYHR1		STC1		TRP53	NAT15	GPR68	MBOAT1	GM7251	CEP68	SAR1A
DOCK3	CYP2U1		STIM1		ATP1B2	SLX4	CATSPERB	DUSP22	SPIN1	SERTAD2	TYSND1
DOCK5	CYP4F2		STMN2		BC096441	TRAP1	TC2N	GM5447	SEMA4D	AFTPH	2210417K05RIK
DOCK9	CYS1		STX8		ZBTB4	GLIS2	CPSF2	FOXQ1	DIRAS2	1110067D22RIK	SLC25A16
DOPEY2	CYTH1		SULF1		CHRNB1	5730403B10RIK	SLC24A4	FOXF2	SYKB	PELI1	DNA2
DPCD	CYTH2		SVIL		TMEM102	FAM100A	PRIMA1	GMDS	AUH	TMEM17	RUFY2
DPH2	CYTH4		SYF2		4933402P03RIK	NUDT16L1	ASB2	SLC22A23	RNF44	B3GNT2	HERC4
DPP10	DAAM1		SYT13		PLSCR3	ALG1	SERPINA1F	GM8223	UIMC1	XPO1	GM16145
DPP6	DAB1		TAF1B		TNK1	DEXI	SERPINA1B	1700026J04RIK	RGS14	REL	DNAJC12
DPYD	DAB2IP		TAOK1		YBX2	SOCS1	SERPINA1A	FARS2	PFN3	BCL11A	CTNNA3
DSCAML1	DAD1		TBC1D1		CLDN7	LITAF	SERPINA3A	NRN1	H2AFY	5730522E02RIK	EGR2
DST	DAPK1		TBC1D22A		RAI12	MKL2	SERPINA3J	F13A1	TIFAB	GM17438	CCDC6
DSTN	DARS2		TBC1D23		GABARAP	NTAN1	SERPINA3K	RREB1	SMAD5	CPEB4	IPMK
DSTYK	DAZAP2		TBKBP1		DLG4	NDE1	DICER1	CAGE1	KLHL3	NSG2	ZWINT
DTNA	DBH		TCF7		ASGR2	PRKDC	VRK1	MUTED	HNRNPA0	IL9R	GNAZ
DTNB	DBNDD1		TCFAP2D		MGL2	DNM1L	3110018I06RIK	SLC35B3	NTRK2	STK10	BCR
DTX1	DBP		TECRL		CLEC10A	FGD4	CCNK	GM9979	ISCA1	KCNIP1	SPECC1L
DUS2L	DCBLD1		TGFBR2		SLC16A11	MAPK1	CCDC85C	GCNT2	FBP1	LCP2	ADORA2A
DUSP10	DCLK3		TGM2		ALOX12	HIC2	HHIPL1	NEDD9	2010111I01RIK	FOXI1	GGT1
DUSP16	DCLRE1A		THBS4		ALOX15	PI4KA	CYP46A1	HIVEP1	PTCH1	DOCK2	ZFP280B
DUSP27	DCLRE1B		TIAM1		PELP1	RANBP1	EML1	TBC1D7	1110018J18RIK	RARS	MCM3AP
DYM	DCST2		TIMD4		ARRB2	D16H22S680E	EVL	NOL7	CDK20	PTTG1	LSS
DYNC1H1	DCTN5		TJP2		TM4SF5	TXNRD2	YY1	RNF182	ADCY2	PWWP2A	SLC19A1
DYNLL1	DCUN1D1		TLE3		PLD2	KLHL24	WDR25	JARID2	SLC12A7	ADRA1B	POFUT2
DYRK1A	DCUN1D2		TLE4		MINK1	EIF4G1	BEGAIN	GM9817	2210408I21RIK	IL12B	PTTG1IP
E2F2	DDA1		TLE6		CHRNE	CLCN2	DLK1	ATXN1	ARRDC3	UBLCP1	SUMO3
E2F7	DDX18		TMED8		GP1BA	ETV5	RTL1	RBM24	MEF2C	RNF145	UBE2G2
E2F8	DDX31		TMEM111		ZFP3	DGKG	DIO3	KIF13A	RASA1	EBF1	N-R5S77
EBF1	DDX50		TMEM115		A430084P05RIK	LPP	PPP2R5C	KDM1B	SSBP2	CLINT1	TPGS1
ECHDC2	DDX51		TMEM136		RABEP1	IL1RAP	STK30	4931429P17RIK	ZCCHC9	NIPAL4	CDC34
EDAR	DDX52		TMEM164		DERL2	GM1968	GM3452	ID4	THBS4	CYFIP2	BSG
EDC3	DDX56		TMEM170		MIS12	TMEM44	TECPR2	BARX1	CMYA5	ITK	FSTL3
EDEM1	DDX59		TMEM182		NLRP1A	SENP5	ANKRD9	SPIN1	JMY	FAM71B	PTBP1
EEFSEC	DEAF1		TMEM204		NLRP1B	1500031L02RIK	RCOR1	GADD45G	IQGAP2	HAVCR2	KISS1R
EFCAB4B	DEDD2		TMEM212		TXNDC17	LRRC33	AMN	DIRAS2	HMGCR	MGAT1	ARID3A
EFNA5	DEGS2		TMEM215		MED31	BEX6	CDC42BPB	NFIL3	1700029F12RIK	GFPT2	WDR18
EGFLAM	DENND2D		TMEM50B		SMTNL2	KALRN	GM266	MSX2	HEXB	RASGEF1C	CNN2
EIF1AD	DFFB		TMEM8C		UBE2G1	ADPRH	CKB	GM5449	GM10260	RNF130	ABCA7
EIF2B2	DGKA		TMPRSS6		ANKFY1	ARHGAP31	TRMT61A	TSPAN17	GM5453	TBC1D9B	GPX4
EIF3G	DGKD		TMSB4X		CYB5D2	GM608	2810002N01RIK	UIMC1	CARTPT	3010026O09RIK	STK11
EIF3M	DGKG		TNFRSF1A		ZZEF1	SLC35A5	ZFYVE21	LMAN2	GM11016	MGAT4B	ATP5D
EIF4E	DGKZ		TNFSF11		ATP2A3	ABHD10	PPP1R13B	CATSPER3	PIK3R1	MAML1	MIDN
EIF4E3	DHTKD1		TNFSF14		P2RX1	CD47	2010107E04RIK	GM17253	CD180	GRM6	CIRBP
EIF4EBP1	DHX32		TNK2		GSG2	5330426P16RIK	GM7112	CXCL14	TRIM23	ZFP354B	EFNA2
ELF1	DIABLO		TNNT2		TMEM93	NFKBIZ	ZFP386	TRPC7	RNF180	HNRNPAB	MUM1
ELMO1	DIAPH1		TNS3		SHPK	TOMM70A	RAPGEF5	SPOCK1	PLK2	RMND5B	NDUFS7
ELOVL5	DICER1		TOX2		OLFR376	CLDN25	GDI2	HNRNPA0	MAP3K1	N4BP3	DAZAP1
EMB	DIDO1		TOX3		OLFR1	APP	CALML3	5133401N09RIK	IL6ST	0610009B22RIK	RPS15
EMID1	DIO3		TPST2		E130309D14RIK	USP16	GM10029	HNRNPK	SNX18	PHF15	GM25044
EMILIN1	DIO3-OS		TPT1		PAFAH1B1	SCAF4	DIP2C	SLC28A3	GM17509	CDKN2AIPNL	ONECUT3
EML6	DIP2B		TRADD		METTL16	SYNJ1	PRL2C3	NTRK2	NNT	UBE2B	SCAMP4
EMR1	DIP2C		TRAF2		MNT	IFNAR1	GNG4	AGTPBP1	3110070M22RIK	PPP2CA	CSNK1G2
ENOSF1	DIRC3		TRAK1		TSR1	IFNGR2	HECW1	GM5084	FEZF2	SKP1A	AC152410.1
ENOX1	DIS3L2		TRAT1		SRR	RUNX1	AMPH	BC051665	LRRC3B	TCF7	IZUMO4
ENTPD6	DLC1		TRIM29		SMG6	DOPEY2	OLFR1370	ZFP808	NGLY1	HSPA4	DOT1L
EP400	DLG2		TRIM33		HIC1	MORC3	ZFP192	FBP2	NR1D2	IRF1	OAZ1
EPHA3	DLG4		TRIP6		RTN4RL1	CHAF1B	VMN1R188	2010111I01RIK	GM2244	GM11006	GADD45B
EPHB1	DLGAP1		TRO		RPA1	HLCS	SLC17A4	FANCC	GNG2	GM12216	MAP2K2
EPHX1	DLK1		TRPT1		SMYD4	ERG	HIST1H2AA	SLC35D2	1810063B07RIK	P4HA2	ZBTB7A
EPHX2	DLL4		TRPV4		TLCD2	ETS2	GMNN	CNTNAP3	ECD	RAPGEF6	EEF2
EPN2	DMAP1		TSPAN8		RILP	PSMG1	GPLD1	A530054K11RIK	PPP3CB	CDC42SE2	SNORD37
EPS15L1	DMPK		TTYH3		SLC43A2	CHKA	HDGFL1	1700001L19RIK	SEC24C	TNIP1	DAPK3
ERAP1	DMWD		TUBB3		INPP5K	CDK2AP2	SOX4	ADCY2	RPS24	CCDC69	2310050B05RIK
ERC1	DNAH1		TULP1		MYO1C	CORO1B	HUS1B	PAPD7	ZMIZ1	GM2A	MATK
ERG	DNAH10		UACA		CRK	CLCF1	FOXQ1	BC018507	1700054O19RIK	G3BP1	PIP5K1C
ERGIC1	DNAH17		UBE2U		YWHAE	POLD4	A530084C06RIK	IRX1	ZCCHC24	GALNT10	MFSD12
ERI2	DNAH2		UBL3		DOC2B	KDM2A	FOXC1	RPL9-PS4	FAM116A	GM11003	DOHH
ERI3	DNAI1		UBTD2		RPH3AL	RCE1	GMDS	LPCAT1	D14ABB1E	CNOT8	GM16104
ERMP1	DNAJA3		UNC13B		FAM101B	RBM4B	SERPINB6E	TERT	COLQ	BUTR1	GM16105
ERO1LB	DNAJB12		UNC5A		VPS53	NPAS4	1300014I06RIK	NR2F1	PTGER2	HIST3H2A	GM16106
ETFB	DNAJB13		UNC5CL		RNMTL1	CD248	PRPF4B	ARRDC3	TXNDC16	TRIM11	GM25595
ETS1	DNAJB5		UQCC		NXN	EIF1AD	CDYL	CETN3	GM6055	OBSCN	AES
ETV1	DNAJB6		URB2		TIMM22	KAT5	NRN1	TMEM161B	GM6498	GJC2	ANKRD24
ETV5	DNAJC1		USP39		ABR	RELA	LY86	GM17618	RPGRIP1	WNT9A	TXNRD1
ETV6	DNAJC17		USP42		BHLHA9	MAP3K11	RREB1	ATG10	OLFR1507	PRSS38	CHST11
EVI5	DNAJC4		USP7		GOSR1	SCYL1	SLC35B3	SSBP2	DAD1	ZKSCAN17	D10WSU102E
EVL	DNASE1		UTY		BLMH	FRMD8	OFCC1	RASGRF2	LRP10	NLRP3	A230046K03RIK
EXOC4	DNM1		VAC14		SLC6A4	SNX15	GM9979	SERINC5	HOMEZ	OLFR225	TCP11L2
EXOC7	DNM2		VAMP1		EFCAB5	SF1	GCNT2	THBS4	GM8894	NT5M	RFX4
EXOG	DNMT3B		VMN1R238		SSH2	RPS6KA4	TMEM14C	PAPD4	IRF9	MED9	FBXO7
EXOSC9	DNMT3L		VMN2R16		TAOK1	PRDX5	PHACTR1	LHFPL2	RABGGTA	RAI1	AC152453.1
EXT2	DOCK2		VRK1		NUFIP2	OTUB1	TBC1D7	PDE8B	MRP63	SREBF1	BC030307
EXTL1	DOCK3		VWA3B		MYO18A	RCOR2	CD83	F2RL2	SHISA2	DRG2	NT5DC3
F13A1	DOCK9		VWF		PIPOX	2700081O15RIK	JARID2	ANKDD1B	SPATA13	SMCR7	UHRF1BP1L
F2RL2	DOHH		WBSCR27		SEZ6	SLC22A6	MYLIP	POLK	KCNRG	TNFRSF13B	IKBIP
FA2H	DOK2		WDFY3		PHF12	CHRM1	GMPR	GCNT4	RNASEH2B	SLC47A2	CDK17
FADD	DOPEY2		WDR66		TRAF4	STX5A	ATXN1	ENC1	INTS6	SPECC1	LTA4H
FADS2	DPAGT1		WFS1		PROCA1	POLR2G	GM1574	GM10260	BLK	NCOR1	USP44
FAM102A	DPCD		WNT9B		SDF2	INCENP	RBM24	GM10320	STC1	CENPV	FGD6
FAM102B	DPEP1		XBP1		2610507B11RIK	DDB1	NUP153	TMEM171	SLC25A37	UBB	NDUFA12
FAM107B	DPYD		XKR4		BC030499	PFPL	KIF13A	TNPO1	ENTPD4	TRPV2	GM25266
FAM108B1	DPYSL5		XPA		ALDOC	2410127L17RIK	DEK	1700024P04RIK	LOXL2	ZFP287	UBE2N
FAM110C	DSCAML1		XPO4		UNC119	ZFAND5	RNF144B	CARTPT	PEBP4	TRIM16	EEA1
FAM113B	DSG2		XRCC6		FOXN1	GM3443	ID4	NAIP6	EGR3	HS3ST3B1	BTG1
FAM117A	DSTN		YBX1		SLC13A2	KLF9	BARX1	CDK7	9930012K11RIK	GAS7	ATP2B1
FAM125B	DTNBP1		ZAP70		POLDIP2	GM10053	FGD3	PIK3R1	SLC39A14	USP43	POC1B
FAM131C	DUS2L		ZAR1L		TNFAIP1	GLIS3	IARS	MAST4	RCBTB2	STX8	DUSP6
FAM13A	DUS3L		ZBTB10		NLK	4430402I18RIK	SPIN1	SREK1	ITM2B	NTN1	GAD1-PS
FAM13AOS	DUSP2		ZBTB4		FAM58B	CSTF2T	HIST1H2AL	ERBB2IP	LCP1	PIK3R5	PPP1R12A
FAM149B1	DUSP27		ZC3H12A		NOS2	SGMS1	S1PR3	RNF180	TPT1	PIK3R6	E2F7
FAM151A	DVL2		ZCCHC7		LGALS9	PANK1	SHC3	HTR1A	TSC22D1	CCDC42	OSBPL8
FAM160A1	DYNC1H1		ZDHHC15		KSR1	PCGF5	CKS2	DPH3B-PS	SERP2	MYH10	BBS10
FAM160B1	DYRK3		ZFP110		WSB1	KIF11	AUH	APOO-PS	AKAP11	NDEL1	NAP1L1
FAM167A	E2F1		ZFP352		NF1	HHEX	NFIL3	PDE4D	1300010F03RIK	AURKB	PHLDA1
FAM167B	E2F2		ZFP36L2		OMG	MYOF	ROR2	RAB3C	ZFP957	TMEM107	KRR1
FAM172A	EAF2		ZFP703		RAB11FIP4	CCNJ	HRH2	ACTBL2	1190002H23RIK	ALOX12B	ZFC3H1
FAM173A	EARS2		ZFP821		UTP6	SLIT1	CPLX2	GM10736	ELF1	CNTROB	5330438D12RIK
FAM176A	ECE1		ZFP957		CRLF3	CRTAC1	FAF2	MAP3K1	MZT1	KDM6B	AC132304.1
FAM178B	EDAR		ZSCAN10		ADAP2	CPN1	TSPAN17	IL6ST	POU4F1	DNAHC2	MDM1
FAM179A	EDEM1				RNF135	PKD2L1	UNC5A	PPAP2A	GPC5	TRP53	IFNG
FAM190B	EEF1A1				RHOT1	FAM178A	HK3	GPX8	AW549877	EIF4A1	RP23-282M20.2
FAM38B	EEF1D				RHBDL3	9130011E15RIK	NSD1	GZMA	HEATR7B2	POLR2A	1700006J14RIK
FAM3B	EEF2K				ZFP207	NFKB2	RAB24	SNX18	PTGER4	KCTD11	GNS
FAM46C	EEPD1				CDK5R1	TRIM8	LMAN2	HSPB3	RICTOR	ACAP1	BC048403
FAM53B	EFCAB4A				MYO1D	SH3PXD2A	SLC34A1	ARL15	LIFR	EIF5A	PPM1H
FAM65A	EFCAB4B				SPACA3	6330577E15RIK	PFN3	ISL1	SPEF2	SLC16A13	CTDSP2
FAM65B	EFEMP2				SLFN5	WDR96	PCBD2	MRPS30	PRLR	ALOX12E	CDK4
FAM71A	EFNA2				SLFN9	XPNPEP1	CATSPER3	SEPP1	SUB1	PFN1	B4GALNT1
FANCC	EFNA3				SLFN8	SLC18A2	PITX1	HEATR7B2	GOLPH3	A430084P05RIK	DDIT3
FANCG	EFNA4				SLFN10-PS	ZFP950	GM17253	DAB2	CDH12	WSCD1	R3HDM2
FANCM	EGLN3				SLFN2	MAP3K8	H2AFY	OSMR	ROPN1L	AIPL1	NDUFA4L2
FANK1	EHD2				SLFN1	SVIL	SMAD5	EGFLAM	PGCP	TEKT1	TMEM194
FARS2	EHMT1				PEX12	ZFP438	SPOCK1	GDNF	MTDH	SMTNL2	ZBTB39
FARSA	EIF2B2				RASL10B	ZEB1	KIF27	SLC1A3	SPAG1	SPNS2	NACA
FASLG	EIF2B4				TAF15	ARHGAP12	SLC28A3	RAD1	RNF19A	SPNS3	PTGES3
FAT1	EIF2S1				CCL6	MPP7	AGTPBP1	NPR3	ANKRD46	ANKFY1	BAZ2A
FAT3	EIF3A				CCL4	WAC	NAA35	ZFR	PABPC1	ATP2A3	GLS2
FBLN2	EIF3B				1100001G20RIK	USP14	1700014D04RIK	PDZD2	YWHAZ	RAP1GAP2	CNPY2
FBLN7	EIF4E3				HEATR6	ROCK1	0610007P08RIK	DROSHA	KLF10	MNT	CS
FBXL12	EIF5				DDX52	ESCO1	OLFR466	CDH9	AZIN1	SMG6	ANKRD52
FBXO15	ELF1				SYNRG	3110002H16RIK	PAPD7	CDH10	OXR1	HIC1	SMARCC2
FBXO42	ELF4				TADA2A	DSG2	SRD5A1	ZFP622	ABRA	SERPINF1	AC170752.1
FBXO43	ELFN1				GM17722	TRAPPC8	BC018507	44631	UTP23	WDR81	DNAJC14
FCF1	ELFN2				AATF	DTNA	IRX1	FAM105B	ATAD2	SLC43A2	SARNP
FCHO1	ELK3				LHX1	MAPRE2	RPL9-PS4	FAM105A	FER1L6	INPP5K	CD63
FCHSD2	ELMO2				MRM1	2700062C07RIK	IRX4	TRIO	TMEM65	MYO1C	CNKSR3
FECH	ELOVL5				GGNBP2	B930094E09RIK	LPCAT1	CTNND2	MTSS1	YWHAE	FBXO5
FER	EMID1				USP32	MYO7B	GM10126	DAP	TRIB1	1700016K19RIK	RMND1
FFAR2	EMILIN1				1700125H20RIK	EPB4.1L4A	EXOC3	ROPN1L	MYC	ABR	ZBTB2
FGD4	EMP3				PPM1D	SRP19	ERAP1	44626	GSDMC	BHLHA9	PCMT1
FGD5	ENG				BCAS3	4933408B17RIK	RHOBTB3	TSPYL5	FAM49B	SSH2	GINM1
FGR	ENO3				TBX4	BRD8	FAM172A	MTDH	WISP1	GM10392	TAB2
FH	ENOX1				BRIP1	GFRA3	NR2F1	LAPTM4B	ST3GAL1	NUFIP2	UST
FHAD1	ENTHD1				INTS2	KDM3B	MEF2C	HRSP12	KHDRBS3	MYO18A	STXBP5
FHIT	ENTPD6				MED13	SIL1	COX7C	KCNS2	GM3150	PIPOX	ADGB
FHOD3	EP400				RNFT1	NRG2	EDIL3	STK3	CHRAC1	PHF12	AC167234.1
FILIP1L	EPB41				TUBD1	ARAP3	RPS23	SPAG1	GM10362	TRAF4	GM16207
FIP1L1	EPB49				VMP1	0610009O20RIK	ACOT12	RPL7A-PS3	DENND3	LGALS9	GM23044
FKBP10	EPHA2				CLTC	NDFIP1	RASGRF2	ANKRD46	SLC45A4	KSR1	UTRN
FKBP1A	EPN2				DHX40	ARHGAP26	HOMER1	SNX31	GPR20	EVI2B	AL691505.1
FKBP5	EPS8L2				YPEL2	PRELID2	JMY	ZFP706	PTP4A3	EVI2A	STX11
FLG2	ERBB2IP				GDPD1	TRIM36	ARSB	GRHL2	4930572J05RIK	RAB11FIP4	LTV1
FLI1	ERC1				TRIM37	MOSPD4	LHFPL2	4930447A16RIK	2010109I03RIK	1110002N22RIK	PEX3
FLJ22536	ERG				PPM1E	4833403I15RIK	AP3B1	NCALD	TOP1MT	RHBDL3	HECA
FLJ37453	ERGIC1				TEX14	DMXL1	TBCA	RRM2B	PUF60	ZFP207	ABRACL
FLNB	ERGIC3				MTMR4	BC023105	OTP	ODF1	PLEC	CDK5R1	ECT2L
FLRT1	ERI3				HSF5	NDST1	AGGF1	AZIN1	HSF1	MYO1D	CCDC28A
FLT1	ERMP1				RNF43	CAMK2A	IQGAP2	DPYS	C030006K11RIK	5530401A14RIK	TNFAIP3
FMNL1	ERN1				BZRAP1	PDE6A	F2RL2	LRP12	MYH9	CCL1	PEX7
FMNL3	ESR1				MKS1	AMD-PS3	SV2C	OXR1	IFT27	TMEM132E	4933406P04RIK
FNBP1	ESRRG				OLFR464	ATP8B1	GFM2	CSMD3	NCF4	RFFL	MYB
FNDC3A	ETS1				SRSF1	NEDD4L	GM10260	EIF3H	KCTD17	PEX12	RP23-58L22.2
FNDC3B	ETV5				MRPS23	F730048M01RIK	RGNEF	UTP23	IL2RB	CCL3	TBPL1
FNIP1	ETV6				1700106J16RIK	ZFP532	GM10320	EXT1	RAC2	1100001G20RIK	RPS12
FNTB	EVI5L				MSI2	GNAL	TNPO1	SNTB1	CYTH4	SYNRG	AKAP7
FOSB	EVL				COIL	MPPE1	CARTPT	HAS2	ELFN2	MRM1	RNF146
FOSL2	EVPL				TRIM25	GM17669	MCCC2	WDYHV1	LGALS1	BCAS3	CENPW
FOXJ3	EXOC3				GM525	SPIRE1	PIK3R1	FER1L6	GCAT	BRIP1	HINT3
FOXN3	EXOC5				NOG	STARD6	SREK1	NSMCE2	MAFF	INTS2	RNF217
FOXP1	EXOSC7				TMEM100	MEX3C	ADAMTS6	4933412E24RIK	PDGFB	MED13	RWDD1
FRMD1	EXTL1				MMD	MYO5B	ANKRD55	FAM84B	RPL3	RNFT1	NT5DC1
FRMD4A	EYA2				HLF	ACAA2	PPAP2A	A1BG	ATF4	TUBD1	WISP3
FRMD4B	FADD				STXBP4	ZBTB7C	NDUFS4	MYC	ENTHD1	VMP1	GM16364
FRMD6	FADS2				TOM1L1	8030462N17RIK	PELO	GSDMC	SLC25A17	CLTC	E130307A14RIK
FRMPD1	FADS3				SPAG9	GM10528	ITGA1	GSDMCL1	ZC3H7B	DHX40	AA474331
FRMPD4	FAIM3				ANKRD40	NFATC1	GM6404	ASAP1	TEF	TRIM37	SLC16A10
FRYL	FAM102A				ABCC3	MBP	EMB	EFR3A	TOB2	TEX14	RPF2
FSIP1	FAM107B				CACNA1G	ZFP236	FGF10	HHLA1	XRCC6	SUPT4H1	GTF3C6
FSTL4	FAM108B1				MYCBPAP	TSHZ1	PLCXD3	ZFAT	CCDC134	BZRAP1	AMD1
FTO	FAM113A				XYLT2	LRRC17	EGFLAM	KHDRBS3	SREBF2	CUEDC1	FIG4
FUNDC2	FAM113B				CDC34-PS	NAPEPLD	GDNF	COL22A1	44807	MRPS23	SMPD2
FUT6	FAM116B				TMEM92-PS	RELN	RAI14	KCNK9	NFAM1	1700106J16RIK	ARMC2
FXYD2	FAM117A				DLX3	FAM126A	ADAMTS12	GM3150	POLDIP3	MSI2	GM9855
FXYD5	FAM119A				DLX4	GBX1	PDZD2	EIF2C2	TTLL12	AKAP1	FOXO3
FYB	FAM125B				SLC35B1	CRYGN	DROSHA	PTK2	PARVB	TRIM25	LACE1
FYCO1	FAM129C				SPOP	GALNTL5	CDH6	GM628	PARVG	GM525	GM15200
GAB2	FAM131C				NXPH3	MLL3	FAM134B	GM7935	PRR5	MMD	1700021F05RIK
GABRB3	FAM151A				NGFR	ACTR3B	FBXL7	LY6D	PHF21B	TOM1L1	PRDM1
GAK	FAM158A				PHOSPHO1	DNAJB6	GM6576	HEMT1	5031439G07RIK	NME1	MAN1A
GAL	FAM162A				GNGT2	IL6	TRIO	CYP11B1	FBLN1	SPAG9	AC153823.1
GALNT10	FAM167A				ABI3	CCDC164	DAP	LY6E	CERK	ANKRD40	44814
GALNT2	FAM167B				B4GALNT2	OTOF	ANKRD33B	LY6G	TBC1D22A	ACSF2	MCU
GALNT6	FAM169A				IGF2BP1	4930471M23RIK	FAM173B	MAFA	BRD1	PPP1R9B	GM23803
GALNT7	FAM171A1				CALCOCO2	MAPRE3	SEMA5A	ZC3H3	HDAC10	PDK2	DDIT4
GALNT9	FAM173A				TTLL6	AGBL5	MTDH	PYCRL	SBF1	TAC4	ANAPC16
GALNTL4	FAM178B				HOXB13	PPM1G	MATN2	ZFP623	CHKB	FAM117A	SLC29A3
GARNL3	FAM189B				HOXB9	FNDC4	NIPAL2	SCRIB	GM17583	SLC35B1	SGPL1
GAS7	FAM190A				HOXB3	BRE	VPS13B	PLEC	ALG10B	ABI3	ADAMTS14
GATAD2A	FAM190B				CDK5RAP3	PPP1CB	COX6C	GM10345	SLC38A1	SP2	EIF4EBP2
GATS	FAM194A				PRR15L	YES1	SPAG1	VPS28	SLC38A2	KPNB1	H2AFY2
GATSL3	FAM195A				SP2	MAEA	KLF10	ZFP251	RPAP3	ARHGAP23	TSPAN15
GCAT	FAM19A5				OSBPL7	FAM53A	AZIN1	RBFOX2	ENDOU	LASP1	SUPV3L1
GCET2	FAM3B				TBX21	WHSC1	DPYS	APOL7A	RAPGEF3	PLXDC1	VPS26A
GCLC	FAM53B				TBKBP1	POLN	LRP12	APOL11A	GM17532	ARL5C	SRGN
GCNT1	FAM65A				KPNB1	ZFYVE28	EIF3E	EIF3D	2310037I24RIK	CDK12	2510003E04RIK
GDF10	FAM65B				NPEPPS	SORCS2	A930017M01RIK	CACNG2	TUBA1B	STARD3	DDX21
GDF2	FAM65C				MRPL45	GRPEL1	KCNV1	PVALB	C1QL4	GRB7	DDX50
GFI1	FAM69A				ARHGAP23	NSG1	4930548G14RIK	1700061J05RIK	PRPF40B	IKZF3	CCAR1
GFOD1	FAM69B				SRCIN1	RBPJ	TRPS1	ELFN2	FMNL3	NR1D1	HNRNPH3
GFRA1	FAM71A				E130012A19RIK	PCDH7	DEPTOR	MFNG	GALNT6	MSL1	AC153382.1
GFRA4	FAM81A				CWC25	3110047P20RIK	COL14A1	TMEM184B	GRASP	RAPGEFL1	REEP3
GGNBP2	FAM83E				B230217C12RIK	TBC1D1	SNTB1	DMC1	NR4A1	RARA	ADO
GIF	FANCM				FBXO47	KLF3	HAS2	TAB1	SP1	TNS4	ARID5B
GIMAP4	FANK1				CACNB1	TMEM156	FBXO32	CACNA1I	PRR13	CCR7	1700040L02RIK
GJC2	FARS2				STAC2	KLHL5	MTSS1	TNRC6B	HNRNPA1	SMARCE1	TFAM
GLB1	FARSA				FBXL20	RPL9	E430025E21RIK	MKL1	NFE2	KRT222	UBE2D1
GLB1L	FASLG				MED1	LIMCH1	TRIB1	GM5218	CREBBP	CNP	CISD1
GLDC	FASTKD2				PPP1R1B	C530008M17RIK	FAM84B	1700029P11RIK	ADCY9	GHDC	RTDR1
GLG1	FASTKD5				1810046J19RIK	AASDH	LRRC6	CCDC134	SRL	STAT5A	GUCD1
GLI3	FAT1				GRB7	GM17312	ST3GAL1	CYP2D10	TCFAP4	STAT3	CABIN1
GLRB	FAT3				IKZF3	TMPRSS11D	KHDRBS3	CYP2D9	CORO7	ATP6V0A1	DIP2A
GLRX3	FBLN2				ORMDL3	AFP	COL22A1	NFAM1	5730403B10RIK	EZH1	PCNT
GLS	FBLN7				PSMD3	RASSF6	KCNK9	A4GALT	FAM86	BRCA1	GM10941
GLT1D1	FBN3				MED24	RCHY1	EIF2C2	TTLL1	GM10247	RDM1	FAM207A
GLYR1	FBP1				CASC3	GM1045	PTP4A3	MPPED1	CLEC16A	ARL4D	TRPM2
GMCL1L	FBRSL1				RAPGEFL1	CCDC158	GM628	EFCAB6	GM10343	MEOX1	D10JHU81E
GMDS	FBXL12				WIPF2	SHROOM3	GM7935	PARVB	GM11172	DUSP3	TRAPPC10
GNA11	FBXL13				CDC6	GM7978	BAI1	1810041L15RIK	LITAF	MPP3	RRP1
GNA15	FBXL14				RARA	E330014E10RIK	2010109I03RIK	PRR5	SNX29	G6PC3	PDXK
GNAI1	FBXL16				TOP2A	BMP3	ZC3H3	PHF21B	MKL2	HDAC5	GM9978
GNAQ	FBXO15				IGFBP4	A930011G23RIK	NAPRT1	FBLN1	RRN3	GRN	RNF126
GNB2L1	FBXO17				TNS4	SEC31A	PYCRL	WNT7B	IFITM7	HEXIM1	GM17134
GNG7	FBXO6				CCR7	HSD17B13	SCRIB	CELSR1	RIMBP3	FMNL1	TMEM259
GNN	FBXW11				SMARCE1	GBP6	PLEC	CERK	GM7873	MAP3K14	POLR2E
GNPDA1	FBXW4				KRT222	RPAP2	SPATC1	TBC1D22A	A930003A15RIK	PLEKHM1	SBNO2
GNPTAB	FBXW7				KRT27	FAM69A	GM10345	FAM19A5	KLHL24	NSF	DOS
GNRH2	FCER2				KRT28	VMN2R12	EXOSC4	BRD1	VPS8	ARF2	2310011J03RIK
GOLGA3	FCGRT				KRT40	5430403G16RIK	CYC1	MOV10L1	EHHADH	MAPT	ADAMTSL5
GOLGA4	FCHSD2				KLHL11	GM15446	SHARPIN	LMF2	ETV5	1700081L11RIK	MBD3
GOLGA5	FECH				TTC25	TMEM211	MAF1	SHANK3	EIF4A2	MYL4	TCF3
GOLPH3	FER				CNP	WSCD2	TSSK5	ABCD2	ST6GAL1	ITGB3	REXO1
GOT1L1	FES				NKIRAS2	CMKLR1	SCX	LRRK2	RTP1	TACO1	KLF16
GP5	FGF17				ZFP385C	CORO1C	BOP1	PDZRN4	BCL6	LIMD2	BTBD2
GPA33	FGFRL1				KAT2A	BC057022	DGAT1	GXYLT1	LPP	STRADA	MKNK2
GPATCH1	FGR				HSPB9	TRPV4	CPSF1	TMEM117	CPN2	SMARCD2	MOB3A
GPATCH3	FITM1				HCRT	ANKRD13A	SLC39A4	NELL2	ATP13A3	GH	AP3D1
GPC3	FIZ1				GHDC	4930519G04RIK	GPT	DBX2	AI480653	CD79B	PLEKHJ1
GPC6	FKBP2				STAT5B	SPPL3	ZFP7	ANO6	LRRC33	2310007L24RIK	LSM7
GPN2	FKBP5				STAT5A	CABP1	MB	SLC38A2	BEX6	ICAM2	TIMM13
GPR125	FLI1				PTRF	MSI1	APOL6	SLC38A4	PCYT1A	ERN1	SLC39A3
GPR17	FLJ16779				ATP6V0A1	GSTM2-PS1	RBFOX2	AMIGO2	ZDHHC19	TEX2	SGTA
GPR39	FLJ22536				NAGLU	FBXO21	APOL7A	RPAP3	TFRC	PECAM1	MRPL54
GPR44	FLJ35776				HSD17B1	TESC	FOXRED2	SENP1	RPL35A	GM885	TJP3
GPR68	FLJ37453				MLX	RBM19	IFT27	ASB8	LMLN	POLG2	GM16315
GPR97	FLJ43390				PSMC3IP	OAS2	1700061J05RIK	OLFR285	HEG1	DDX5	FZR1
GPRIN2	FLJ45244				TUBG1	OAS1D	RAC2	OLFR283	ADCY5	BPTF	NFIC
GRAMD2	FLNB				TUBG2	TRAFD1	ELFN2	CCDC65	DIRC2	NOL11	CELF5
GRAP2	FLNC				EZH1	ATXN2	LGALS1	GPD1	KPNA1	PITPNC1	NCLN
GRASP	FLT1				CNTD1	CUX2	BAIAP2L2	LASS5	LRRC58	CACNG4	GNA15
GRB2	FMNL1				AOC3	HVCN1	PLA2G6	DIP2B	ADPRH	APOH	GNA11
GRID1	FMNL3				G6PC	IFT81	CSNK1E	SLC11A2	ZDHHC23	AXIN2	GM15917
GRIN2A	FMO1				AARSD1	GM10064	DMC1	SCN8A	MORC1	AMZ2	TLE6
GRK5	FNDC3A				IFI35	TMEM120B	4933432B09RIK	GRASP	TRAT1	ARSG	SIRT6
GRK6	FNDC5				RND2	IL31	TOMM22	KRT80	CD47	PRKAR1A	1190007I07RIK
GRM5	FNDC8				NBR1	DIABLO	CBX7	KRT75	5330426P16RIK	1700012B07RIK	NFYB
GRM7	FNTB				TMEM106A	HIP1R	TAB1	KRT6B	CBLB	KCNJ16	1700025N21RIK
GRRP1	FOXH1				RDM1	ARL6IP4	CACNA1I	KRT79	NFKBIZ	SSTR2	GM23122
GSR	FOXK1				DHX8	SBNO1	ENTHD1	SP1	PCNP	DNAIC2	APPL2
GSS	FOXK2				ETV4	RILPL2	TNRC6B	TARBP2	TBC1D23	KIF19A	NUAK1
GSTO2	FOXN2				MEOX1	DNAHC10	MKL1	ATF7	ST3GAL6	GPRC5C	AC140333.2
GUCY1B2	FOXO4				MPP2	CCDC92	CSDC2	ATP5G2	SAMSN1	CD300LH	CRY1
GUCY2C	FOXP1				NAGS	TMEM132C	PMM1	GM17649	2310061N02RIK	GRIN2C	D10WSU52E
GUK1	FOXP4				TMEM101	GPR133	CENPM	SMUG1	TIAM1	C630004H02RIK	FABP3-PS1
GVINP1	FOXS1				HDAC5	SFSWAP	44807	GLYCAM1	IFNAR2	4933422H20RIK	DRAM1
GYPC	FPGS				BC030867	PSPH	CYP2D22	GM10406	IFNGR2	SLC16A5	AC125486.1
GZMK	FRMD4B				ASB16	GATSL2	SERHL	GM16434	ITSN1	ARMC7	GAS2L3
H1F0	FRMPD1				ATXN7L3	ABHD11	CYB5R3	GM10338	RUNX1	HN1	NR1H4
H2AFV	FTH1				UBTF	FZD9	ARFGAP3	FLNB	SETD4	MYO15B	SCYL2
HABP2	FURIN				RUNDC3A	FKBP6	PACSIN2	PDHB	HLCS	1110017F19RIK	SLC25A3
HADH	FUT6				SLC25A39	POM121	SCUBE1	FAM107A	DSCR3	GALK1	TMPO
HAGHL	FUT7				GRN	HIP1	MPPED1	4930452B06RIK	DYRK1A	H3F3B	GM24241
HBS1L	FYCO1				FAM171A2	STYXL1	EFCAB6	FHIT	ERG	UNK	ELK3
HDAC4	FZR1				GPATCH8	CUX1	PARVB	FEZF2	IGSF5	EVPL	AMDHD1
HDAC7	GAA				FZD2	EMID2	PARVG	CADPS	TMPRSS2	GALR2	METAP2
HDHD1	GAB4				CCDC43	SERPINE1	LDOC1L	LRRC3B	B230307C23RIK	EXOC7	AC153506.1
HECA	GABRB3				HIGD1B	ACHE	PHF21B	RARB	ARID1B	RNF157	PLXNC1
HECW1	GAD2				EFTUD2	ZCWPW1	NUP50	THRB	ZDHHC14	FAM100B	CRADD
HECW2	GAK				DCAKD	STAG3	RIBC2	GM2244	SNX9	PRPSAP1	SOCS2
HEG1	GAL3ST2				PLCD3	FAM20C	FBLN1	GM5458	SYNJ2	AANAT	MRPL42
HEMGN	GAL3ST4				HEXIM2	GET4	ATXN10	GNG2	SERAC1	RHBDF2	NUDT4
HEPACAM	GALNS				FMNL1	ADAP1	PPARA	2310021P13RIK	EZR	1110005A03RIK	TMTC3
HERPUD1	GALNT2				4933400C05RIK	MICALL2	CELSR1	MYST4	WTAP	SRSF2	METTL25
HEXA	GALNT6				MAP3K14	MAD1L1	CERK	GM5670	GM9880	MFSD11	ZDHHC17
HEXIM1	GALNT7				GM884	SDK1	TBC1D22A	KCNMA1	SMOK4A	SEC14L1	AC158595.1
HEYL	GALNT9				WNT3	FOXK1	FAM19A5	DLG5	PDCD2	44813	ATXN7L3B
HFM1	GALP				CRHR1	C330006K01RIK	BRD1	RPS24	LNPEP	GM11733	TPH2
HHAT	GAS2L2				1700081L11RIK	FBXL18	ZBED4	1700054O19RIK	VMN2R102	TMC6	TBC1D15
HHEX	GAS5				MYL4	DAGLB	1300018J18RIK	GM2104	CCNF	TMC8	RAB21
HHIP	GAS7				GM11639	BHLHA15	PPP6R2	SLMAP	RAB26	6030468B19RIK	LGR5
HIAT1	GAS8				MRC2	BAIAP2L1	MIOX	FAM116A	PKD1	SYNGR2	CNOT2
HIBCH	GATA2				44630	LNX2	ARSA	D14ABB1E	RPS2	TK1	CCT2
HIC1	GATAD2A				MAP3K3	FLT1	SHANK3	WNT5A	LMF1	THA1	FRS2
HINT2	GATS				STRADA	MTUS2	RABL2	CACNA2D3	RAB11FIP3	SOCS3	YEATS4
HIPK1	GATSL3				CCDC47	SLC7A1	SYT10	PBRM1	NEURL1B	CYTH1	CPSF6
HIRA	GCNT1				SMARCD2	N4BP2L1	GM8759	EAF1	DUSP1	RBFOX3	MDM2
HIST1H1D	GDF10				CD79B	ACN9	ABCD2	GALNTL2	ITPR3	CBX4	SLC35E3
HIST1H1E	GDF15				SCN4A	ST7	SLC2A13	CHAT	2900010M23RIK	TBC1D16	NUP107
HIST1H1T	GDF2				ICAM2	HYAL6	PDZRN4	ERCC6	GRM4	CCDC40	RAP1B
HIST1H2AD	GDPD3				ERN1	SND1	GXYLT1	FAM170B	HMGA1	GAA	DYRK2
HIST1H2AI	GFI1				TEX2	IMPDH1	ZCRB1	WDFY4	PACSIN1	RNF213	CAND1
HIST1H2BD	GFOD1				PECAM1	IRF5	PRICKLE1	ARHGAP22	PPARD	RPTOR	HELB
HIST1H2BF	GFRA4				DDX5	AHCYL2	TMEM117	MAPK8	TULP1	CHMP6	IRAK3
HIST1H2BL	GGA1				CCDC45	KLF14	NELL2	GM626	FKBP5	BAIAP2	HMGA2
HIST1H2BM	GGA2				SMURF2	AB041803	SCAF11	PTPN20	SRSF3	ACTG1	MSRB3
HIST1H3D	GGT7				KPNA2	SLC35B4	SLC38A2	WAPAL	CDKN1A	ANAPC11	LEMD3
HIST1H4C	GJC2				BPTF	TMEM140	SLC38A4	GRID1	RAB44	BC017643	RASSF3
HIST1H4D	GLB1				NOL11	LUC7L2	AMIGO2	GM7853	PI16	METRNL	TBK1
HIST1H4E	GLB1L				PITPNC1	JHDM1D	RPAP3	4930474N05RIK	FGD2	KIF3C	XPOT
HIST1H4F	GLCCI1				PSMD12	MKRN1	HDAC7	GHITM	PIM1	DTNB	TMEM5
HIST1H4G	GLG1				HELZ	MRPS33	VDR	GM3386	RNF8	DNMT3A	MIRLET7I
HIST3H3	GLIS1				CACNG4	AGK	SENP1	NRG3	MDGA1	DNAJC27	MON2
HIVEP1	GLRX				CACNG5	FAM131B	OLFR282	GM8220	UBASH3A	CENPO	USP15
HIVEP2	GLS				PRKCA	TAS2R143	DDX23	PTGER2	RSPH1	PFN4	XRCC6BP1
HIVEP3	GLT1D1				APOH	TPK1	WNT10B	DDHD1	WDR4	1110057K04RIK	TSFM
HK2	GMDS				CCDC46	MPP6	DDN	GM15217	CRYAA	RHOB	METTL21B
HKDC1	GMEB2				ARSG	SNX10	TUBA1A	CDKN3	SIK1	TTC32	OS9
HLCS	GMPPA				WIPI1	SKAP2	TUBA1C	CGRRF1	NOTCH3	VSNL1	PIP4K2C
HM13	GNA11				FAM20A	HOXA10	PRPH	GCH1	ADAMTS10	FAM49A	MBD6
HMHB1	GNA12				1700012B07RIK	GARS	TROAP	FBXO34	B3GALT4	RPL36-PS3	MARS
HNF1A	GNA15				ABCA8B	FKBP9	TMBIM6	KTN1	H2-K1	MYCN	NAB2
HNRNPC	GNAL				MAP2K6	TIGD2	LASS5	GM6055	BRD2	TRIB2	GM16230
HNRNPF	GNAO1				KCNJ2	GNG12	LIMA1	GM6498	GM15821	LPIN1	COQ10A
HNRNPH1	GNAQ				GM11678	TACSTD2	DIP2B	OLFR732	PRRT1	GREB1	NABP2
HNRNPM	GNAS				CPSF4L	SMYD1	LETMD1	VMN2R88	NG23	ROCK2	MYL6B
HP1BP3	GNB1L				SDK2	REEP1	SMAGP	GM5800	CLIC1	PQLC3	ESYT1
HPD	GNG7				GPR142	POLR1A	BIN2	OLFR221	TNF	2410004P03RIK	ZC3H10
HPSE	GNPTG				GRIN2C	CAPG	SCN8A	GM10905	GM16181	KCNF1	RPL41
HS2ST1	GOLGA3				FADS6	DNAHC6	ANKRD33	OLFR49	IER3	PDIA6	PA2G4
HS3ST3B1	GOLGA5				OTOP3	POLE4	GRASP	OXA1L	2310014H01RIK	ASAP2	ERBB3
HSF1	GORASP2				ATP5H	STAMBP	1700011A15RIK	LRP10	PPP1R10	ADAM17	RAB5B
HSPA4	GOT1				4933422H20RIK	PAIP2B	KRT6A	ZFHX2	RPP21	YWHAQ	CDK2
HSPB9	GP1BA				SLC16A5	RAB11FIP5	KRT71	JPH4	TRIM39	ID2	RDH5
HSPBAP1	GP5				NT5C	FBXO41	KRT78	GZMF	H2-M10.4	RNF144A	1700052N19RIK
HSPBP1	GPC1				HN1	PCBP1	KRT8	RNF17	PGK2	CMPK2	LATS1
HTR5A	GPC2				SUMO2	ANXA4	TENC1	IFT88	GPR110	MYT1L	6530403G13RIK
HTRA4	GPC6				MIF4GD	ARHGAP25	SPRYD3	IL17D	CLIC5	CBLL1	PPIL4
HYDIN	GPR114				SLC25A19	CNBP	SOAT2	FGF9	RUNX2	HBP1	SASH1
ICT1	GPR132				GRB2	GATA2	ZFP740	RPL13-PS3	CDC5L	PRKAR2B	FBXO30
ID1	GPR146				2310067B10RIK	MCM2	ITGB7	RCBTB1	HSP90AB1	PIK3CG	ADAT2
IDH2	GPR160				LLGL2	CCDC37	MFSD5	CDADC1	TMEM63B	2010109K11RIK	AC158608.1
IDH3A	GPR17				MYO15B	SLC6A6	PFDN5	SPATA13	VEGFA	ATXN7L1	AC153562.1
IFI35	GPR25				RECQL5	MRPS25	MYG1	MIPEP	MRPS18A	HDAC9	E030030I06RIK
IFIT3	GPR68				GALK1	EIF4E3	AAAS	SGCG	2310039H08RIK	SNX13	GM16365
IFNAR2	GPR97				UNK	ITPR1	GM17671	ARL11	BC032203	AHR	AC118733.2
IFRD1	GPRC5C				UNC13D	BHLHE40	SP1	KPNA3	AI661453	AGR3	4930520K10RIK
IFT20	GRAMD2				MRPL38	SETD5	AMHR2	KCNRG	CCND3	AGR2	PPIL6
IFT80	GRAMD4				FBF1	CIDEC	ATP5G2	GUCY1B2	TCFEB	TSPAN13	OSTM1
IGF1	GRAP2				ACOX1	TATDN2	ZFP385A	SERPINE3	MDFI	ANKMY2	AC124998.1
IGF1R	GRASP				EVPL	GHRL	NCKAP1L	FDFT1	9830107B12RIK	1700108M19RIK	MCM9
IGF2BP3	GRB10				SRP68	GM17482	GM3696	PINX1	TREML2	SOSTDC1	HSF2
IGF2R	GRID1				EXOC7	ANUBL1	GM3715	PRSS52	MOCS1	D630036H23RIK	SOWAHC
IGHMBP2	GRIN1				FOXJ1	TMEM72	GM5797	INTS9	RFTN1	MEOX2	CDH23
IGJ	GRK1				RNF157	FXYD4	FHIT	PNOC	TBC1D5	DGKB	PLDI
IGLL1	GRK5				QRICH2	BCL2L13	PTPRG	ELP3	PTPRS	ETV1	D830039M14RIK
IKZF1	GRK6				PRPSAP1	DPPA3	FEZF2	GM600	ZNRF4	ARL4A	COL13A1
IKZF2	GSDMD				UBE2O	CLEC4A1	GM5087	SCARA5	RFX2	SCIN	HK1
IKZF3	GSG1L				RHBDF2	C1S	SYNPR	EBF2	GTF2F1	GM889	4930507D05RIK
IL10RB	GTF2I				GM11744	PHB2	TOP2B	ADAM7	TNFSF14	IMMP2L	TET1
IL12RB2	GTF3C1				1810032O08RIK	LRRC23	UBE2E2	RPS2-PS5	VAV1	LRRN3	1700120B22RIK
IL16	GTPBP5				ST6GALNAC2	LEPREL2	GM2244	ENTPD4	EMR1	GM1818	SIRT1
IL17D	GUCY1B3				GM11735	C530028O21RIK	GNG2	LOXL2	EFNA5	HECTD1	JMJD1C
IL17RA	GUK1				ST6GALNAC1	IFFO1	PLAU	PEBP4	RALBP1	ARHGAP5	SNRPD3
IL1F6	GXYLT2				GM17558	PLEKHG6	AP3M1	9930012K11RIK	WDR43	AKAP6	YBEY
IL1F9	GYLTL1B				MGAT5B	CD9	ZFP503	SLC39A14	LBH	EGLN3	COL18A1
IL20RB	H2AFX				44813	VWF	KCNMA1	FNDC3A	LCLAT1	EAPP	AC153830.1
IL21R	H6PD				GM11733	GM4968	GM6158	CYSLTR2	CAPN13	GM16382	AGPAT3
IL22RA2	HADH				TNRC6C	PARP11	POLR3A	4930564B18RIK	ATL2	RP24-380F18.2	E130317F20RIK
IL26	HAGHL				6030468B19RIK	KLRE1	RPS24	COG3	SRSF7	BAZ1A	BC005764
IL28B	HAL				THA1	ETV6	ERC2	TPT1	SLC8A1	PSMA6	R3HDM4
IL2RA	HAMP				SOCS3	CDKN1B	LRTM1	KCTD4	RPL21-PS7	NFKBIA	HMHA1
IL32	HBEGF				PGS1	GPRC5D	CACNA2D3	RPS2-PS6	MTA3	ALDOART2	PCSK4
IL4	HBS1L				DNAHC17	EMP1	CHDH	TSC22D1	HAAO	MBIP	ADAT3
IL4R	HCFC1R1				CYTH1	GM6728	CACNA1D	SERP2	ZFP36L2	MIPOL1	SF3A2
IL5	HCN4				C1QTNF1	AEBP2	PRKCD	GM10132	PPM1B	TTC6	SPPL2B
IL6R	HDAC4				RBFOX3	KRAS	STAB1	GM1587	PRKCE	SEC23A	LMNB2
IL7R	HDAC7				TBC1D16	TM7SF3	NISCH	EPSTI1	RHOQ	MDGA2	4930442H23RIK
IMMP2L	HDDC3				GAA	STK38L	COLQ	AKAP11	TTC7	RPL17-PS3	ZFR2
INADL	HECTD3				SGSH	1700034J05RIK	BTD	1300010F03RIK	CALM2	LRR1	TLE2
INPP4A	HEMGN				SLC26A11	2810474O19RIK	ANKRD28	NAA16	MSH6	GM9887	POLR3B
INPP5A	HERC5				RNF213	MYADM	GALNTL2	OLFM4	VMN1R238	METTL21D	AC122919.1
INPP5B	HES1				NPTX1	CACNG6	OXNAD1	DIAP3	CREM	MAP4K5	GNPTAB
INPP5D	HEXDC				RPTOR	LILRB3	TIMM23	GM10110	MAP3K8	GM3086	AC130216.1
INSC	HEXIM1				BAIAP2	LAIR1	ERCC6	KLHL1	SVIL	FRMD6	CCDC41
INSIG1	HEYL				AATK	U2AF2	WDFY4	DACH1	KIF5B	PPM1A	CCDC59
INTS1	HFM1				AZI1	OLFR1344	MAPK8	MZT1	CABLES1	SIX1	4921506J03RIK
INTS7	HHAT				2410002I01RIK	ZFP551	PTPN20	PIBF1	LAMA3	PRKCH	TMBIM4
IPO13	HHEX				BAHCC1	OBOX2	ZFP488	KLF5	CABYR	HIF1A	METTL1
IQCF1	HHIP				ACTG1	OBOX1	ANXA8	KLF12	OSBPL1A	KCNH5	KIF5A
IQGAP2	HIBCH				2310003H01RIK	OBOX3	GRID1	1700110M21RIK	KCTD1	RHOJ	GM20492
IQGAP3	HIC1				TSPAN10	OBOX5	4930474N05RIK	UCHL3	AQP4	GPHB5	GM4189
IQSEC1	HINT2				PDE6G	OBOX6	GM3386	LMO7	MAPRE2	SGPP1	BLOC1S1
IQSEC3	HIPK1				1810049H13RIK	PSG25	GM8165	IRG1	CELF4	SYNE2	EIF4ENIF1
IRAK2	HIRA				SLC25A10	PSG20	GM8220	MYCBP2	MAP3K2	ZBTB25	PATZ1
ISCU	HIST1H1A				GCGR	PSG19	GM8247	SCEL	REEP5	ZBTB1	GM11947
ISG20	HIST1H1E				FAM195B	PSG17	PTGER2	RNF219	FAM53C	MAX	MORC2A
ISM1	HIST1H2AB				THOC4	NANOS2	FERMT2	RBM26	EGR1	FUT8	TBC1D10A
ISY1	HIST1H2BD				NPB	SYMPK	KTN1	4930449E01RIK	HSPA9	GM6657	GM11959
ITFG1	HIST1H3A				SIRT7	ERCC1	GM6055	TPM3-RS7	MATR3	GPHN	ASCC2
ITGA4	HIST1H3B				MAFG	VMN1R170	GM6498	GPC5	PAIP2	PLEK2	NIPSNAP1
ITGA6	HIST1H4A				MYADML2	VMN1R172	NAA30	GPC6	2010001M09RIK	TMEM229B	AP1B1
ITGA9	HIST1H4B				NOTUM	IRGC1	GM10916	DCT	CXXC5	RDH12	GM11963
ITGAE	HIVEP1				ASPSCR1	PLAUR	PARP2	GPR180	NDUFA2	ZFYVE26	XBP1
ITGB5	HIVEP2				STRA13	CADM4	EAR11	ABCC4	NDFIP1	RAD51L1	2210015D19RIK
ITGB6	HIVEP3				RAC3	PHLDB3	AY358078	HS6ST3	SPRY4	ZFP36L1	DBNL
ITIH3	HK1				DCXR	ARHGEF1	B230359F08RIK	OXGR1	PABPC2	ACTN1	YKT6
ITIH4	HKDC1				CBR2	ATP1A3	DAD1	RAP2A	KCTD16	GM17373	A730071L15RIK
ITK	HM13				HMGA1-RS1	NLRP4A	OLFR49	GPR183	4833403I15RIK	GM17301	OGDH
ITPKB	HMBS				RFNG	NLRP9A	REM2	TIMM8A2	DMXL1	3830431G21RIK	ZMIZ2
ITPR1	HMGA1				DUS1L	CYP2B23	HOMEZ	CLYBL	TNFAIP8	GM1568	PPIA
ITPR2	HMGB2				FASN	CYP2B19	BCL2L2	PCCA	ZFP608	SLC10A1	GM11973
ITPRIP	HMHB1				CCDC57	CYP2A12	NGDN	FGF14	GRAMD3	SMOC1	CCM2
IWS1	HMOX2				SLC16A3	SPNB4	THTPA	TIAM2	C330018D20RIK	SIPA1L1	UPP1
JAKMIP1	HN1				CD7	HIPK4	JPH4	ARID1B	PRRC1	RGS6	4930415F15RIK
JARID2	HNF1A				SECTM1B	AKT2	DHRS2	SYNJ2	ISOC1	GM17673	PPP3R1
JAZF1	HNRNPA0				SECTM1A	PSMC4	DCAF11	TULP4	PDGFRB	ACOT2	GM12029
JMJD1C	HNRNPF				TEX19.2	FCGBP	RNF17	TMEM181D-PS	CSF1R	C130039O16RIK	SPRED2
JMJD6	HNRNPM				UTS2R	PLEKHG2	PSPC1	RNASET2B	HMGXB3	GM5436	RAB1
JPH1	HNRNPU				HEXDC	SAMD4B	ZMYM2	GM1604B	SPINK13	ENTPD5	GM12034
KARS	HOOK2				NARF	IL28A	GJA3	GM10326	TXNL1	TMEM90A	SERTAD2
KAT2A	HPCAL1				FOXK2	PPP1R14A	GJB6	GM6553	NARS	NPC2	PELI1
KAT2B	HPD				WDR45L	DPF1	XPO4	FGFR1OP	MALT1	PGF	VPS54
KATNAL1	HPSE				RAB40B	6330444E15RIK	RPL13-PS3	CCR6	MC4R	EIF2B2	CCT4
KAZ	HRASLS2				TBCD	THAP8	SHISA2	PRR18	D18ERTD653E	MLH3	GM12059
KBTBD6	HRH3				ZFP750	GM5895	ATP8A2	PABPC6	4930546C10RIK	FOS	XPO1
KCNA3	HS3ST3B1				B3GNTL1	4931406P16RIK	FAM123A	PARK2	MEX3C	JDP2	USP34
KCNA6	HSD17B12				METRNL	LSM14A	TNFRSF19	AGPAT4	CCDC11	TGFB3	1700030C12RIK
KCNC2	HSD17B14				PTCHD3	ZFP536	KCNRG	SLC22A2	SMAD7	1700019E19RIK	GM12061
KCNH2	HSD17B4				1700012B15RIK	GM16387	RNASEH2B	TCTE2	SMAD2	ESRRB	GM6899
KCNIP4	HSF1				RAB10	GM5114	GUCY1B2	GM7358	ATP5A1	6430527G18RIK	PNPT1
KCNJ10	HSF2BP				KIF3C	GM2058	WDFY2	DACT2	GM6133	DIO2	SMEK2
KCNJ14	HSH2D				1110002L01RIK	GM6871	GATA4	2210404J11RIK	SETBP1	GTF2A1	CCDC88A
KCNK1	HSPA12A				ASXL2	SVIP	BLK	TBP	PARD6G	STON2	RTN4
KCNMA1	HSPA4				DNMT3A	OCA2	KIF13B	RGMB	GM16286	SEL1L	PSME4
KCNN2	HSPB9				POMC	GABRB3	HMBOX1	VMN2R90	CTDP1	FLRT2	UBTD2
KCNN3	HSPBP1				DNAJC27	ATP10A	EXTL3	VMN1R237	NFATC1	GPR65	STK10
KCNN4	HSPH1				2410017P09RIK	UBE3A	PNOC	GM11165	SALL3	KCNK10	FBXW11
KCNQ1	HTR5A				NCOA1	A230006K03RIK	ELP3	VMN2R112	GALR1	RPL30-PS8	KCNMB1
KCNQ4	HTRA4				GM3625	UBE2NL	SCARA5	GM9805	MBP	3300002A11RIK	LCP2
KCTD19	HYDIN				GM17541	LRRK1	PTK2B	VMN2R117	ZFP236	FOXN3	MIR218-2
KDELC1	ICAM2				A830093I24RIK	ALDH1A3	ADRA1A	GM5146	ZFP516	2610021K21RIK	PWWP2A
KDELR2	ICOSLG				0610009D07RIK	MEF2A	PNMA2	DCPP3	TSHZ1	KCNK13	CLINT1
KDM3A	ID1				FKBP1B	MCTP2	GM6878	PDPK1	NETO1	PSMC1	MED7
KDM4C	ID3				MFSD2B	GM4885	ADAM7	PGP	GAL	CALM1	GNB2L1
KHK	IDH3A				1110057K04RIK	RGMA	STC1	PKD1	CHKA	RPS6KA5	ZFP62
KIAA0317	IDH3B				RHOB	AKAP13	R3HCC1	SEPX1	ALDH3B1	CCDC88C	MGAT1
KIAA0319	IDH3G				SLC7A15	AGBL1	EGR3	PRSS29	NUDT8	TRIP11	MAPK9
KIAA0355	IDUA				PUM2	SLC28A1	SFTPC	RAB11FIP3	ADRBK1	CPSF2	RNF130
KIAA0408	IER2				SDC1	ADAMTSL3	FNDC3A	DUSP1	NPAS4	RIN3	TBC1D9B
KIAA0494	IFFO2				LAPTM4A	GM7957	HTR2A	ATP6V0E	CD248	LGMN	3010026O09RIK
KIAA0586	IFIT3				MATN3	VMN2R70	SIAH3	NKX2-5	SART1	ITPK1	MGAT4B
KIAA0748	IFITM3				TTC32	VMN2R72-PS	TPT1	LEMD2	MUS81	ASB2	AL646002.1
KIAA0802	IFT20				RDH14	A230065N10RIK	SERP2	GRM4	SCYL1	OTUB2	HNRNPH1
KIAA1033	IGF2R				GEN1	CCDC89	ENOX1	C130040N14RIK	FRMD8	SERPINA3F	ADAMTS2
KIAA1239	IGFALS				FAM49A	DLG2	GM6994	PACSIN1	RASGRP2	SERPINA3I	GM23392
KIAA1267	IGSF11				DDX1	CCDC90B	EPSTI1	SNRPC	NRXN2	GSC	AGXT2L2
KIAA1324	IGSF3				TRIB2	RAB30	TNFSF11	TAF11	SLC22A12	CLMN	NHP2
KIAA1328	IGSF6				LPIN1	GM9934	NAA16	TCP11	CCDC88B	4831426I19RIK	CDKN2AIPNL
KIAA1432	IGSF8				GREB1	GM9966	GM10119	MAPK13	PRDX5	BDKRB2	CDKL3
KIAA1468	IGSF9				E2F6	B3GNT6	GM10110	PXT1	PPP1R14B	BCL11B	PPP2CA
KIAA1549	IKBKB				PQLC3	OLFR566	DACH1	KCTD20	MACROD1	EVL	SKP1A
KIAA1614	IL12RB2				2410004P03RIK	OLFR577	MZT1	STK38	FLRT1	BEGAIN	VDAC1
KIAA1632	IL17A				NOL10	OLFR608	1700110M21RIK	SRSF3	RCOR2	DLK1	9530068E07RIK
KIAA1671	IL17C				ODC1	GM8989	IRG1	PPIL1	SLC3A2	DIO3	GM11189
KIF15	IL17D				ITGB1BP1	LMO1	RNF219	FTSJD2	TMEM179B	PPP2R5C	AFF4
KIF1A	IL17RA				IAH1	MRVI1	4930449E01RIK	1110021J02RIK	AHNAK	DYNC1H1	44812
KIF1B	IL17RB				YWHAQ	EIF4G2	GM10076	MDGA1	ASRGL1	ANKRD9	IRF1
KIF26B	IL17RD				GM17330	GALNTL4	GPC5	ZFAND3	FTH1	RCOR1	GM12221
KIF2C	IL1F6				9030624G23RIK	TEAD1	GPC6	BTBD9	FADS3	TRAF3	FNIP1
KIF3A	IL1F9				GM9312	SOX6	DCT	GLP1R	DDB1	GM266	RAPGEF6
KIF3B	IL20RB				TAF1B	PLEKHA7	SOX21	UMODL1	VPS37C	MARK3	HINT1
KIFC3	IL21R				SOX11	SYT17	ABCC4	PDE9A	GM5244	BAG5	GM2A
KLC1	IL27RA				DCDC2C	GP2	HS6ST3	CRYAA	TLE4	KLC1	SLC36A1
KLF12	IL2RG				SNTG2	ACSM2	OXGR1	HSF2BP	GNA14	PPP1R13B	G3BP1
KLF13	IL32				FAM150B	ACSM1	RAP2A	WIZ	TMC1	BC048943	GALNT10
KLF6	IL4				SH3YL1	DNAHC3	IPO5	RASAL3	ZFAND5	INF2	GM12244
KLHDC4	IL4R				LAMB1	TMEM159	TMTC4	CYP4F15	GM3443	ADSSL1	LARP1
KLHL29	IL5RA				DLD	CRYM	ITGBL1	ZFP871	SMC5	SIVA1	CNOT8
KLHL6	IL7R				SLC26A3	ABCA14	FGF14	CT030734.1	FAM122A	AKT1	4930438A08RIK
KNTC1	INF2				CBLL1	ABCA15	SCAF8	NOTCH4	SMARCA2	AW555464	ZFP692
KPNA6	INPP4A				BCAP29	VWA3A	TIAM2	STK19	RFX3	PLD4	HIST3H2A
KPTN	INPP5A				GPR22	EEF2K	ARID1B	SLC44A4	ATAD1	GPR132	TRIM11
KREMEN1	INPP5B				PRKAR2B	OTOA	SNX9	CDSN	PTEN	JAG2	WNT9A
KRI1	INSL3				PIK3CG	HS3ST2	SYNJ2	DDR1	PCGF5	BRF1	JMJD4
KRT10	INSRR				2010109K11RIK	EIF3C	GM1604B	H2-BL	HHEX	PACS2	4933439C10RIK
KRT2	INTS1				GM4511	GM16477	GM6553	PGK2	CCNJ	4930427A07RIK	MPRIP
KRTAP17-1	IQCB1				NAMPT	DHX32	FGFR1OP	GPR116	DNTT	TMEM121	GM12714
KSR2	IQCE				SNX13	ADAM12	CCR6	RUNX2	LCOR	IGHG2C	RAI1
LAG3	IQGAP2				GM17436	MGMT	T	AC165141.1	WNT8B	GM11029	GID4
LAMA3	IQGAP3				AHR	BC068157	QK	CDC5L	KAZALD1	GM7112	DRG2
LAMC2	IQSEC1				AGR3	MAP2K7	PARK2	TMEM151B	POLL	IGHV1-73	ALKBH5
LAMP2	IQSEC3				MEOX2	IRS2	SLC22A3	TMEM63B	FBXW4	ESYT2	LLGL1
LAMP3	IRF2				ETV1	RAB20	TCTE2	RSPH9	TRIM8	RAPGEF5	SMCR8
LAPTM5	IRF9				ARL4A	CARKD	GM7358	TTBK1	CYP17A1	CDCA7L	AL596215.1
LARS2	ISLR2				ZFP277	ING1	2210404J11RIK	BC048355	NT5C2	DNAHC11	MAP2K3
LASS6	ISYNA1				IMMP2L	ARHGEF7	CHD1	PPP2R5D	SH3PXD2A	SP4	KCNJ12
LAX1	ITFG1				LRRN3	AY761184	VMN2R90	TRERF1	OBFC1	ABCB5	SPECC1
LCK	ITGA6				DNAJB9	A730045E13RIK	VMN2R116	CCND3	SMNDC1	ITGB8	PIGL
LCP2	ITGA7				STXBP6	KCNU1	VMN2R117	PGC	DUSP5	GDI2	UBB
LCT	ITGA9				NOVA1	HOOK3	ZSCAN10	MDFI	GPAM	ASB13	TRPV2
LEF1	ITGAE				PRKD1	GM5908	MMP25	TREML2	TCF7L2	CALML3	2410006H16RIK
LEFTY1	ITGB2				COCH	WRN	CLDN9	TREM2	DCLRE1A	AKR1C21	4930443B20RIK
LENG1	ITGB5				NPAS3	SGCZ	DCPP3	UNC5CL	ABLIM1	KLF6	MMGT2
LEPREL4	ITGB6				EGLN3	MSR1	1600002H07RIK	LRFN2	FAM160B1	PITRM1	TRIM16
LGALS9	ITIH3				GM16382	FAT1	CCNF	KIF6	ATRNL1	PFKP	TVP23B
LGMN	ITIH4				PPP2R3C	MTNR1A	ABCA3	AY702103	GFRA1	GTPBP4	ELAC2
LHFPL2	ITK				ALDOART2	SORBS2	DNASE1L2	PLCL2	EIF3A	DIP2C	STX8
LIG1	ITM2A				INSM2	PDLIM3	E4F1	KCNH8	GM6020	CHRM3	PIK3R6
LIG4	ITPK1				BRMS1L	CCDC111	MLST8	4921523A10RIK	CSF2RA	RYR2	RPL26
LILRB3	ITPKB				MBIP	AGA	ZFP598	ST6GAL2	DCLRE1C	LGALS8	SLC25A35
LIM2	ITPR1				PAX9	TKTL2	SEPX1	HDGFRP2	FAM107B	EDARADD	AURKB
LIME1	JAG2				TTC6	NAF1	HS3ST6	SAFB2	GATA3	ERO1LB	TMEM107
LIMK2	JARID2				SSTR1	PSD3	FAHD1	VMAC	SFMBT2	LYST	VAMP2
LIMS2	JAZF1				LRFN5	SH2D4A	HN1L	ACER1	CUBN	GNG4	HES7
LIPC	JMJD6				FSCB	CSGALNACT1	TELO2	NUDT12	VIM	B3GALNT2	A030009H04RIK
LIPT1	JMJD8				RPL17-PS3	INTS10	0610007P22RIK	EFNA5	FAM23A	INHBA	TRP53
LMNB2	JMY				RPS29	ATP6V1B2	BAIAP3	FBXL17	CACNB2	5033411D12RIK	FXR2
LMTK2	JPH3				METTL21D	LZTS1	GM8123	TMEM232	NEBL	1600012F09RIK	PLSCR3
LMTK3	JTB				MAP4K5	ZFP868	TPSG1	VAPA	MLLT10	GM17356	NEURL4
LOC100130581	JUNB				GM6316	ATP13A1	LMF1	TXNDC2	DNAJC1	ELMO1	GPS2
LOC100133612	JUND				SAV1	NWD1	GNG13	RALBP1	4930426L09RIK	HIST1H2BL	YBX2
LOC100287216	KAZ				NIN	HMGXB4	CHTF18	TWSG1	ARHGAP21	HIST1H2AI	CTDNEP1
LOC100288797	KAZALD1				FRMD6	1700007B14RIK	WDR24	DDX11	APBB1IP	HIST1H3H	PHF23
LOC100302650	KBTBD11				PSMA3	NR3C2	JMJD8	1110012J17RIK	CACNA1B	HIST1H2BM	DVL2
LOC145783	KBTBD8				DAAM1	HHIP	RHBDL1	9130404H23RIK	SLC34A3	HIST1H4J	DLG4
LOC149134	KCNAB1				JKAMP	SMARCA5	RAB11FIP3	PTPRM	TMEM203	HIST1H4K	ARRB2
LOC152217	KCNF1				4930403N07RIK	INPP4B	ITFG3	LRRC30	TRAF2	HIST1H2AK	MED11
LOC253039	KCNG2				RTN1	IL15	LUC7L	L3MBTL4	KCNT1	HIST1H2BN	MINK1
LOC283050	KCNH2				DHRS7	ELMOD2	DUSP1	EPB4.1L3	CAMSAP1	HIST1H1B	RNF167
LOC283761	KCNH8				4930447C04RIK	NETO2	ERGIC1	DLGAP1	NOTCH1	HIST1H3I	KIF1C
LOC283999	KCNJ14				GM11042	ITFG1	A930001N09RIK	EMILIN2	EGFL7	HIST1H2AN	RABEP1
LOC284551	KCNJ9				KCNH5	PHKB	KIFC5B	CLIP4	RPL7A	ZFP184	MIS12
LOC285456	KCNMA1				RHOJ	FTO	SYNGAP1	ALK	FAM163B	POM121L2	MYBBP1A
LOC285847	KCNN3				GPHB5	IRX3	ZBTB9	LCLAT1	SARDH	HIST1H2AH	UBE2G1
LOC349408	KCP				PPP2R5E	4933436C20RIK	GGNBP1	XDH	GM347	HIST1H2BK	ZZEF1
LOC374443	KDM2A				WDR89	CDH11	ITPR3	MEMO1	RALGDS	HIST1H4I	ATP2A3
LOC401431	KDM6B				SGPP1	GM8730	2900010M23RIK	LTBP1	GTF3C5	HIST1H2AG	P2RX1
LOC641518	KEAP1				SYNE2	CDH5	IP6K3	CRIM1	GFI1B	HIST1H2BJ	1200014J11RIK
LOC647946	KERA				TEX21	NAE1	LEMD2	STRN	AK8	HIST1H4H	CLUH
LOC728606	KHK				FUT8	CES2A	GRM4	QPCT	MED27	HIST1H3G	METTL16
LOC81691	KIAA0125				GM6657	COG8	C130040N14RIK	ATL2	RAPGEF1	HIST1H2BH	MNT
LOC91450	KIAA0182				GPHN	NFAT5	SPDEF	MORN2	TBC1D13	HIST1H3F	SMG6
LOC93622	KIAA0247				FAM71D	ZFHX3	D17WSU92E	THUMPD2	PHYHD1	HIST1H4F	MIR212
LOH12CR1	KIAA0284				TMEM229B	4922502B01RIK	UHRF1BP1	SLC8A1	1700001O22RIK	HIST1H1D	RTN4RL1
LOXL1	KIAA0319L				PLEKHH1	CLEC3A	TAF11	PKDCC	USP20	HIST1H3E	MIR22HG
LPAL2	KIAA0427				RDH11	WWOX	ANKS1	RPL21-PS7	PRRC2B	HIST1H2AE	SLC43A2
LPAR6	KIAA0494				RAD51L1	MAF	TCP11	EML4	FAM102A	HIST1H2BG	PITPNA
LPGAT1	KIAA0562				ZFP36L1	SDR42E1	SCUBE3	THADA	SH2D3C	HIST1H2BF	INPP5K
LPL	KIAA0564				GM17301	MPHOSPH6	ZFP523	DYNC2LI1	FAM129B	HIST1H3D	MYO1C
LPP	KIAA0664				DCAF5	4632415K11RIK	PPARD	ABCG5	RALGPS1	HIST1H4D	CRK
LPPR1	KIAA0802				ERH	USP10	TULP1	LRPPRC	LMX1B	HIST1H2BE	YWHAE
LPXN	KIAA0895				3830431G21RIK	CRISPLD2	FKBP5	PREPL	HSPA5	HIST1H1E	DBIL5
LRCH1	KIAA1045				SLC10A1	FAM92B	SLC26A8	SIX2	PHF19	HIST1H2AC	RNMTL1
LRFN2	KIAA1257				SMOC1	IRF8	CDKN1A	SRBD1	TRAF1	HIST1H2BC	GM12341
LRGUK	KIAA1274				GM4787	1700018B08RIK	RAB44	PRKCE	GGTA1	HIST1H4C	RPL36-PS2
LRIG1	KIAA1407				TTC9	ANKRD11	CPNE5	GM10309	TTLL11	HFE	BHLHA9
LRMP	KIAA1430				PCNX	URB2	PPIL1	SOCS5	NEK6	HIST1H1C	BLMH
LRP12	KIAA1549				SIPA1L1	PGBD5	BC004004	TTC7	CYTIP	HIST1H3C	SLC6A4
LRP2BP	KIAA1632				RGS6	SLC35F3	FGD2	FBXO11	DPP4	HIST1H2BB	SSH2
LRP5	KIAA1683				DPF3	GM10722	PIM1	FOXN2	SLC38A11	HIST1H2AB	GM12346
LRRC1	KIAA1967				DCAF4	GM10717	1110021J02RIK	NRXN1	SCN3A	HIST1H3B	CORO6
LRRC2	KIF1A				ZFYVE1	GM10106	DNAHC8	SLX4	LASS6	HIST1H4B	AL607072.1
LRRC28	KIF26B				RBM25	GM10715	GLP1R	TRAP1	NOSTRIN	HIST1H4A	GIT1
LRRC31	KIF3A				PSEN1	MTMR2	UMODL1	CREBBP	METTL8	HIST1H3A	ABHD15
LRRC33	KIF6				NUMB	BC017612	TMPRSS3	VASN	RAPGEF4	HIST1H1A	NUFIP2
LRRC36	KIFC2				2410016O06RIK	OLFM2	PDE9A	NMRAL1	CDCA7	SLC17A4	MYO18A
LRRC37A3	KISS1R				ACOT2	PDE4A	WDR4	5730403B10RIK	GM11084	HIST1H2BA	PHF12
LRRFIP1	KLC1				ACOT4	SLC44A2	PKNOX1	FAM86	OLA1	LRRC16A	DHRS13
LSM3	KLF12				DNALC1	CARM1	CRYAA	RBFOX1	WIPF1	CMAH	FLOT2
LTBP3	KLF13				C130039O16RIK	PIGYL	SIK1	CLDN26	ATP5G3	FAM65B	FAM222B
LTF	KLF16				GM5436	TBX20	HSF2BP	USP7	NFE2L2	TDP2	TLCD1
LY6H	KLF17				ZFP410	EEPD1	RRP1B	GM17697	CWC22	PRL3C1	SDF2
LY86	KLHDC3				ENTPD5	NFRKB	EPHX3	GRIN2A	PDE1A	PRL5A1	2610507B11RIK
LY86-AS	KLHDC4				LTBP2	CDON	BRD4	EMP2	PTPRJ	SOX4	SPAG5
LY9	KLHDC9				1110018G07RIK	GM17727	ZFP101	NUBP1	MTCH2	CDKAL1	PIGS
LY96	KLHL29				FOS	OLFR876	CT030734.1	CIITA	SFPI1	E2F3	IFT20
LYPD5	KLHL32				JDP2	GRAMD1B	ADAMTS10	CLEC16A	PHF21A	DUSP22	LYRM9
LYRM7	KLHL7				MFSD7C	9030425E11RIK	ANGPTL4	SOCS1	PRDM11	IRF4	GM11201
MACF1	KPNA1				0610007P14RIK	CRTAM	KANK3	A630055G03RIK	TRP53I11	GM5447	GM11200
MACROD1	KPNA6				TTLL5	UBASH3B	RGL2	RUNDC2A	CD82	FOXF2	NF1
MACROD2	KPTN				TGFB3	CXCR5	H2-K1	SNX29	GM10801	FOXC1	GM11205
MADCAM1	KRBA2				1700019E19RIK	DDX6	BC051142	CPPED1	GM10800	GMDS	MIR193
MAGI1	KRI1				TMEM63C	TMEM25	BTNL7	GM6327	TRAF6	MYLK4	SUZ12
MAL	KRT10				NRXN3	ATP5L	TNXB	ERCC4	LDLRAD3	D930007J09RIK	RHOT1
MALAT1	KRT2				DIO2	AMICA1	C4B	MKL2	CD44	SERPINB1A	RHBDL3
MAMDC2	KRT72				GALC	IL10RA	CYP21A1	PLA2G10	NAT10	SERPINB1C	GM24874
MAML2	KRTAP10-11				GPR65	SIK3	STK19	RRN3	CAPRIN1	SERPINB6B	PSMD11
MAN1A1	KRTAP17-1				SPATA7	NNMT	SLC44A4	PDXDC1	LMO2	SERPINB1B	CDK5R1
MAN1C1	KRTAP5-9				EML5	TMPRSS5	LSM2	SNAI2	SPRED1	SERPINB9G	CCL8
MAN2C1	KRTCAP2				TTC8	ALG9	VARS	MZT2	SRP14	TUBB2B	UNC45B
MANBAL	KSR1				RPL30-PS8	ZC3H12C	ABHD16A	GM10121	BMF	ECI2	SLFN5
MANF	LAG3				FOXN3	GM11147	H2-GS10	2310008H04RIK	A430105I19RIK	CDYL	AA465934
MAP2K1	LAMA3				2610021K21RIK	IREB2	H2-Q6	IGLL1	CASC5	FARS2	AP2B1
MAP2K2	LAMA5				RPS6KA5	ETFA	CCHCR1	PPM1F	VPS18	F13A1	1700020L24RIK
MAP2K5	LAMB4				9030617O03RIK	TSPAN3	DDR1	P2RX6	INO80	LY86	TAF15
MAP3K5	LAMP3				GPR68	TRCG1	FLOT1	SLC7A4	EIF3J	RREB1	HEATR6
MAP3K8	LANCL2				CCDC88C	ULK3	MDC1	SMPD4	SPG11	SLC35B3	DDX52
MAP4K4	LAPTM5				SMEK1	CYP1A2	H2-M1	CCDC74A	B2M	GCM2	SYNRG
MAPK1	LARP1				KIF4B	EDC3	MOG	RTN4R	AA467197	BC024659	MYO19
MAPK14	LASP1				CATSPERB	ARID3B	GABBR1	GNB1L	SLC30A4	NEDD9	1700125H20RIK
MAPK3	LASS2				TC2N	UBL7	OLFR90	GP1BB	SEMA6D	TMEM170B	D630032N06RIK
MAPKAP1	LATS1				TRIP11	CYP11A1	PGK2	ABCC5	GABPB1	9530008L14RIK	PPM1D
MAPKAPK2	LCK				SLC24A4	2410076I21RIK	MUT	EIF2B5	DUSP2	PHACTR1	BCAS3
MAPKAPK3	LCP1				LGMN	GRAMD2	CD2AP	FAM131A	ASTL	TBC1D7	GM23667
MAPRE2	LCP2				PPP4R4	GM10655	RUNX2	THPO	ADRA2B	GFOD1	RNFT1
MARK2	LCT				SERPINA10	RPLP1	AC165141.1	EPHB3	FAHD2A	SIRT5	TRIM37
MAST2	LDLRAP1				SERPINA1B	PAQR5	CDC5L	VPS8	GM17601	RANBP9	MTMR4
MATR3	LEF1				SERPINA1D	SPESP1	TMEM63B	LIPH	NPHP1	CCDC90A	1110028F11RIK
MAVS	LEFTY1				GSC	PIAS1	VEGFA	TRA2B	ACOXL	CD83	SUPT4A
MBD2	LENG1				GM10000	SKOR1	GTPBP2	DGKG	BCL2L11	JARID2	A430104N18RIK
MBP	LFNG				DICER1	SMAD3	POLH	LPP	GM355	DTNBP1	MIR142
MBTPS1	LGALS1				CLMN	SMAD6	DLK2	TPRG	TMEM87B	MYLIP	MPO
MCAT	LGALS9				3110018I06RIK	MEGF11	ABCC10	FGF12	ZC3H6	GMPR	SRSF1
MCC	LGR6				CCDC85C	SLC24A1	ZFP318	1600021P15RIK	GM14025	ATXN1	CUEDC1
MCPH1	LGTN				BEGAIN	IGDCC4	CRIP3	GM1968	SLC20A1	C78339	MRPS23
MDGA1	LIG1				DLK1	RBPMS2	SLC22A7	TMEM44	NOP56	NUP153	1700106J16RIK
MDM4	LILRP2				RTL1	PPIB	GM5093	LSG1	IDH3B	KDM1B	2210409E12RIK
MDS2	LIMD1				DIO3	FBXL22	TTBK1	FAM43A	MRPS26	TPMT	TRIM25
ME3	LIME1				PPP2R5C	CAR12	BC048355	AI480653	PROSAPIP1	PHF2	A930013B10RIK
MECOM	LIMS2				DYNC1H1	LACTB	CUL9	ACAP2	SMOX	WNK2	MMD
MECR	LIPC				HSP90AA1	FAM81A	SRF	BDH1	PRNP	NINJ1	SPAG9
MED12L	LMBRD2				WDR20A	ADAM10	UBR2	MUC20	RASSF2	SUSD3	TOB1
MED15	LMNB2				RCOR1	ZFP280D	TRERF1	SLC12A8	CDS2	FGD3	ANKRD40
MED26	LMO2				TRAF3	TMOD3	MRPS10	ITGB5	SNX5	BICD2	LRRC59
METAP1	LMTK2				CDC42BPB	ELOVL5	CCND3	KALRN	8430406I07RIK	GM7251	PPP1R9B
METRN	LMTK3				A230065H16RIK	GCM1	MED20	ROPN1	SLC24A3	SPIN1	TAC4
MEX3A	LNPEP				TNFAIP2	FILIP1	TREM1	PTPLB	INSM1	NXNL2	FAM117A
MFAP3	LOC100128239				GM266	HMGN3	NFYA	SEC22A	PLK1S1	HIST1H2AL	SLC35B1
MFHAS1	LOC100128822				EIF5	BCKDHB	LRFN2	PARP14	NXT1	S1PR3	AL732490.1
MFI2	LOC100129637				MARK3	FAM46A	MOCS1	CCDC58	ACSS1	SEMA4D	ZFP652
MFSD11	LOC100129726				CKB	9330154J02RIK	KIF6	GM10092	ANGPT4	GADD45G	GM11526
MFSD6	LOC100130872				KLC1	MRAP2	RFTN1	LRRC58	XKR7	DIRAS2	PHOSPHO1
MGAT4A	LOC100131801				XRCC3	SNX14	TBC1D5	NR1I2	HCK	SYKB	GNGT2
MGAT5	LOC100133612				PPP1R13B	TRIM43A	ST6GAL2	POPDC2	ASXL1	HRH2	CBX1
MGC29506	LOC100216545				BC048943	TBC1D2B	ZFP119A	PLA1A	COMMD7	CPLX2	GM11524
MGMT	LOC100289341				GM7112	GK5	ZFP959	CD80	A	THOC3	ARHGAP23
MGRN1	LOC149134				IGHV1-73	TFDP2	FSD1	IGSF11	AHCY	4833439L19RIK	GM11612
MICALCL	LOC255167				PTPRN2	RASA2	MPND	LSAMP	EIF6	RNF44	MLLT6
MIER1	LOC283050				RAPGEF5	E030011O05RIK	SH3GL1	GAP43	RBM39	CDHR2	CISD3
MIR155HG	LOC283314				SP8	RBP1	CHAF1A	ZBTB20	1110008F13RIK	RGS14	PSMB3
MIR17HG	LOC283731				GDI2	GM1123	UBXN6	GRAMD1C	SLA2	SLC34A1	GM11614
MITF	LOC283999				BC016423	CEP70	SEMA6B	ATP6V1A	CTNNBL1	GRK6	LASP1
MKI67	LOC285456				ASB13	ESYT3	UHRF1	BOC	PPP1R16B	DOK3	RPL19
MKLN1	LOC285847				CALML3	STAG1	KDM4B	CD200	GM14221	DDX46	CDK12
MLH3	LOC338799				NET1	BFSP2	PTPRS	PVRL3	TOX2	B230219D22RIK	GRB7
MLL	LOC400657				KLF6	CCRL1	SAFB2	MORC1	0610039K10RIK	TIFAB	ZPBP2
MLLT1	LOC401093				PITRM1	POC1A	SAFB	TRAT1	STK4	TGFBI	PSMD3
MLN	LOC401431				PFKP	IQCF5	TMEM146	IFT57	SDC4	SMAD5	THRA
MLNR	LOC402778				GM10029	IQCF4	NRTN	CD47	WFDC13	KLHL3	RAPGEFL1
MMP11	LOC728264				WDR37	DOCK3	MLLT1	BBX	ZSWIM3	UBQLN1	WIPF2
MMRN2	LOC90834				IDI1	CACNA2D2	GTF2F1	5330426P16RIK	PCIF1	HNRNPK	GM22061
MND1	LOC91450				IDI2	SLC38A3	CRB3	CBLB	EYA2	AGTPBP1	GM12349
MOBKL1A	LOH12CR1				GTPBP4	USP4	EMR1	NFKBIZ	ZMYND8	GOLM1	EIF1
MOBKL2B	LONP2				LARP4B	KLHDC8B	2610034M16RIK	SENP7	SULF2	ZCCHC6	TTC25
MOCS1	LPAR5				ZMYND11	SLC25A20	EFNA5	IMPG2	PREX1	FBP2	NKIRAS2
MORN3	LPGAT1				CHRM3	FBXW21	FBXL17	2310005G13RIK	CSE1L	FBP1	STAT5A
MOV10L1	LRFN2				MTR	MTAP4	A930002H24RIK	FILIP1L	ZNFX1	2010111I01RIK	ATP6V0A1
MPHOSPH8	LRIG1				ACTN2	KLHL18	TWSG1	COL8A1	KCNB1	PTCH1	NAGLU
MPPED2	LRP1				HEATR1	RTP3	ANKRD12	DCBLD2	B4GALT5	0610007P08RIK	MLX
MREG	LRP11				NID1	LRRFIP2	PTPRM	E330017A01RIK	RNF114	HSD17B3	VPS25
MRM1	LRP1B				GNG4	STAC	L3MBTL4	CRYBG3	UBE2V1	HABP4	WNK4
MRPL11	LRRC1				B3GALNT2	CLASP2	EPB4.1L3	NSUN3	CEBPB	1110018J18RIK	PSME3
MRPL15	LRRC15				HECW1	CMTM7	DLGAP1	PROS1	PARD6B	CTSL	RUNDC1
MRPL16	LRRC2				2810021B07RIK	CMTM8	EMILIN2	CGGBP1	ADNP	CDK20	RPL27
MRPL34	LRRC25				RALA	GM5921	SMCHD1	VGLL3	KCNG1	ZFP369	ARL4D
MRPL36	LRRC27				AMPH	VILL	ALK	SPEER2	TSHZ2	LPCAT1	DHX8
MRPL39	LRRC33				ELMO1	5830454E08RIK	CAPN13	ROBO1	ZFP217	SLC6A19	1700006E09RIK
MRPS10	LRRC37A3				OLFR1370	CCK	GALNT14	ROBO2	BCAS1	SLC12A7	CD300LG
MRPS16	LRRC41				OLFR1368	HHATL	CRIM1	SAMSN1	CASS4	SLC9A3	G6PC3
MRPS26	LRRC46				TRIM27	D9ERTD402E	STRN	2810055G20RIK	SPO11	EXOC3	BC030867
MSI2	LRRC8A				GPX5	CCR3	FAM82A1	BTG3	RBM38	ELL2	TMUB2
MSN	LRRC8D				GPX6	ATP6V1H	GALM	NCAM2	PMEPA1	GLRX	RUNDC3A
MSRA	LRRFIP1				ZKSCAN3	PCMTD1	CDKL4	MRPL39	1700021F07RIK	TTC37	GRN
MTA3	LRRN4				PGBD1	ADHFE1	PKDCC	ATP5J	GNAS	2210408I21RIK	FZD2
MTCP1NB	LSM4				OLFR1362	NCOA2	COX7A2L	ADAMTS5	TAF4A	ARRDC3	ADAM11
MTFR1	LSM7				OLFR11	TERF1	1700106N22RIK	TIAM1	SLCO4A1	CETN3	NMT1
MTHFD1L	LTA4H				OLFR1359	UBE2W	GM10309	HUNK	POLR3K	MEF2C	ACBD4
MTIF3	LTBP1				HIST1H2BR	TMEM70	CALM2	2610039C10RIK	GM14496	RASA1	HEXIM1
MTMR12	LTBP3				ZFP184	LMBRD1	TRAP1	URB1	PXMP3	VCAN	HEXIM2
MTMR9LP	LTBP4				VMN1R223	UGGT1	ADCY9	SYNJ1	STMN2	ATG10	FMNL1
MTSS1	LTF				ZFP322A	TMEM131	GLIS2	ITSN1	TPD52	SSBP2	GM11648
MTSS1L	LY6H				ABT1	CNGA3	PAM16	ATP5O	ZBTB10	RASGRF2	GM11641
MTX2	LY9				BTN1A1	TBC1D8	VASN	MRPS6	PAG1	MSH3	C130046K22RIK
MTX3	LYL1				BTN2A2	D1BWG0212E	NMRAL1	SLC5A3	PMP2	FAM151B	ARF2
MUC20	LYPD6				HIST1H4H	RNF149	5730403B10RIK	RCAN1	CPB1	SERINC5	GM23236
MXI1	LZTS1				HIST1H1E	GPR45	UBN1	CLIC6	TBL1XR1	THBS4	ITGB3
MXRA7	MACROD1				TRIM38	1500015O10RIK	PPL	RUNX1	TNFSF10	CMYA5	TLK2
MYB	MACROD2				SLC17A2	OBFC2A	NAGPA	SETD4	GHSR	HOMER1	DCAF7
MYCBP2	MAD1L1				LRRC16A	STAT1	ALG1	DOPEY2	PRKCI	JMY	TACO1
MYL4	MAD2L2				CMAH	GLS	FAM86	SIM2	CCDC39	LHFPL2	MAP3K3
MYLK	MADCAM1				FAM65B	NAB1	RBFOX1	HLCS	GM5148	WDR41	GM10840
MYO10	MAEA				GMNN	SF3B1	RPL39L	KCNJ6	RPL21-PS10	PDE8B	DDX42
MYO18B	MAFB				CDKAL1	RFTN2	EMP2	KCNJ15	1700017G19RIK	ZBED3	PSMC5
MYO1D	MAG				E2F3	1700066M21RIK	TEKT5	ERG	MAML3	F2RL1	SNORD104
MYO3A	MALAT1				MBOAT1	BZW1	CIITA	ETS2	FOXO1	F2R	GM22711
MYO3B	MAML2				AGTR1A	GM10068	DEXI	PSMG1	GM10293	F2RL2	GM23832
MYO5A	MAN1A2				UQCRFS1	CYP20A1	GM9961	DSCAM	F830104G03RIK	HEXB	GM25001
MYO5B	MAN1B1				GMDS	NRP2	MPV17L	FAM3B	GM410	TNPO1	1810010H24RIK
MYO7B	MAN1C1				SERPINB1C	INO80D	PKP2	TMPRSS2	SIAH2	ZFP366	PSMD12
MYOF	MAN2A2				SERPINB6C	KLF7	SPAG6	PPP6R3	GPR171	CARTPT	HELZ
MYOM2	MAN2C1				RIPK1	CREB1	SDF2L1	LRP5	P2RY12	MCCC2	GM11650
MYRIP	MANBAL				TUBB2A	1110028C15RIK	TMEM191C	GM16066	GM8325	SLC30A5	AXIN2
MYT1L	MANF				PSMG4	LANCL1	LZTR1	GSTP2	VEPH1	GM10257	GM11668
N4BP3	MAP1A				SLC22A23	TNS1	THAP7	BC021614	IL12A	GM11016	GNA13
NAALADL2	MAP2K5				FAM50B	PNKD	CCDC74A	AIP	GOLIM4	PIK3R1	AMZ2
NADSYN1	MAP3K12				4933417A18RIK	VIL1	CAR15	RHOD	GRIA2	CD180	PRKAR1A
NAPA	MAPK1IP1L				CDYL	PLCD4	TSSK2	PCX	NPY2R	MAST4	GM26052
NARFL	MAPK3				PPP1R3G	SLC23A3	RTN4R	RIN1	PEAR1	SREK1	GM16487
NAT9	MAPK7				LY86	FAM134A	ARVCF	CD248	NES	ERBB2IP	SSTR2
NBAS	MAPKAP1				RREB1	TUBA4A	CLDN5	FRMD8	MEF2D	ADAMTS6	GM11736
NBEAL2	MAPKAPK3				DSP	DNPEP	AP2M1	SAC3D1	SMG5	4933425L06RIK	RPL38
NBPF3	MAPRE2				GM10129	TMEM198	THPO	CDC42BPG	PMF1	IPO11	TTYH2
NCBP2	MARK2				TXNDC5	DOCK10	EPHB3	SLC22A12	LMNA	KIF2A	DNAIC2
NCK1	MATN4				GCNT2	IRS1	2510009E07RIK	RPS6KA4	UBQLN4	3830408C21RIK	GPR142
NCK2	MAVS				PAK1IP1	FBXO36	TMEM41A	FLRT1	KRTCAP2	GM9000	GM11698
NCKAP5	MAX				SYCP2L	SP110	SENP2	ATL3	PBXIP1	PDE4D	SLC9A3R1
NCOA2	MBD1				HIVEP1	ITM2C	DGKG	FADS3	RPS27	PLK2	TMEM104
NCOA7	MBNL1				TBC1D7	DIS3L2	RTP1	FEN1	SLC27A3	ACTBL2	ICT1
NCR2	MBOAT1				RANBP9	SH3BP4	SST	1810006K21RIK	S100A3	GPBP1	ARMC7
NCRNA00242	MBP				JARID2	AGAP1	RTP2	CYBASC3	RORC	GM10736	NUP85
NCRNA00282	MCAM				DTNBP1	ASB1	LPP	TMEM132A	SELENBP1	MIER3	GM25364
NDRG3	MCART1				MYLIP	TWIST2	GM606	MS4A15	PSMD4	MAP3K1	MRPS7
NDST3	MCAT				GMPR	HDAC4	FGF12	MS4A4D	GABPB2	ANKRD55	LLGL2
NDUFA4	MCF2L2				ATXN1	ATG4B	HRASLS	TLE4	FAM63A	IL6ST	MYO15B
NDUFS6	MCHR1				GM1574	CDH20	OPA1	PSAT1	MCL1	CDC20B	ITGB4
NEDD9	MCM4				CAP2	TSN	GM1968	GNA14	ANP32E	ESM1	UNK
NEGR1	MCM8				C78339	INHBB	HES1	VPS13A	HIST2H2AB	ARL15	TEN1
NEIL1	MDM4				NHLRC1	DPP10	CPN2	FOXB2	HIST2H2AC	ITGA2	AL645861.1
NEIL3	MDS2				ZFP169	ACTR3	FAM43A	PRUNE2	HIST2H2AA2	EMB	RPS11-PS2
NEK4	ME3				A830005F24RIK	LYPD1	MFI2	GCNT1	HIST2H4	HCN1	UBALD2
NEK7	MEA1				PHF2	NCKAP5	SLC12A8	OSTF1	HIST2H2BB	NNT	SPHK1
NEK8	MED16				WNK2	CXCR4	UMPS	ANXA1	FCGR1	FLNB	1810032O08RIK
NELL1	MED21				NINJ1	THSD7B	KALRN	TMC1	TXNIP	DNASE1L3	GM11731
NFATC1	MED26				1110007C09RIK	ZP3R	ROPN1	GDA	ADAM30	PXK	2810008D09RIK
NFATC3	MED29				SUSD3	IKBKE	ADCY5	TMEM2	REG4	PDHB	SEC14L1
NFIX	MED4				FGD3	5430435G22RIK	SEC22A	TRPM3	HMGCS2	OIT1	GM11729
NFKB1	MEF2D				TES3-PS	LEMD1	PDIA5	KLF9	ZFP697	FHIT	TNRC6C
NFKBIE	MEGF11				ASPN	CNTN2	SEMA5B	MAMDC2	SPAG17	OLFR721-PS1	TMC8
NFX1	MEGF6				OMD	PLEKHA6	PARP9	TJP2	CD2	SLC4A7	GM20708
NINJ2	MEI1				GM7251	SNRPE	STXBP5L	FAM122A	IGSF3	NEK10	AFMID
NKD2	METAP1				SPIN1	ADORA1	NDUFB4	DOCK8	ATP1A1	LRRC3B	BIRC5
NKG7	METRN				SHC3	KLHL12	POPDC2	KANK1	VANGL1	OXSM	GM11726
NKX3-1	METT10D				SECISBP2	CDC73	ARHGAP31	SMARCA2	TSPAN2	THRB	PGS1
NLE1	METTL9				GM15440	GM9931	IGSF11	VLDLR	SIKE1	NID2	CBX2
NLK	MFAP4				SEMA4D	PLA2G4A	GAP43	GLIS3	RSBN1	2700060E02RIK	GAA
NMT2	MFHAS1				GADD45G	HMCN1	ZBTB20	4430402I18RIK	PHTF1	GNG2	RNF213
NOL10	MFSD11				DIRAS2	RNF2	BOC	AK3	MAGI3	1810063B07RIK	ENDOV
NOS1AP	MFSD7				AUH	FAM129A	PHLDB2	ERMP1	SLC16A1	DNAJC9	RPTOR
NOSIP	MGC23284				DRD1A	1700025G04RIK	PVRL3	GM6635	4930564D02RIK	PPP3CB	CHMP6
NOTCH3	MGC29506				SFXN1	LAMC1	MYH15	PTEN	PROK1	SEC24C	BAIAP2
NPAS2	MGC87042				HRH2	CACNA1E	5330426P16RIK	STAMBPL1	GNAI3	PLAU	GM11769
NPHP4	MGMT				CPLX2	4930523C07RIK	ALCAM	HTR7	GPR61	VCL	0610009L18RIK
NPR2	MIAT				4732471D19RIK	RABGAP1L	ST3GAL6	PCGF5	TMEM167B	ADK	MRPL12
NPVF	MIB2				NOP16	4930558K02RIK	EPHA3	HECTD2	TAF13	MYST4	GCGR
NR0B2	MICAL2				UNC5A	GORAB	HTR1F	TNKS2	PRPF38B	1700112E06RIK	ANAPC11
NR2C2	MICAL3				UIMC1	SELL	CADM2	CPEB3	FAM102B	RPS24	NPB
NR4A1	MIDN				FGFR4	SLC19A2	NRIP1	44625	NTNG1	ZMIZ1	ASPSCR1
NRCAM	MKL2				NSD1	ATP1B1	NCAM2	IDE	HIAT1	ZCCHC24	GPS1
NRG1	MKNK1				RAB24	NUF2	MRPL39	HHEX	CNN3	SLMAP	NARF
NRP2	MLH3				MXD3	1700084C01RIK	ATP5J	5730455O13RIK	PRSS12	ARF4	FOXK2
NRTN	MLL5				RGS14	SH2D1B1	APP	CYP2C70	ELOVL6	DNAHC12	FN3KRP
NRXN3	MLLT6				PFN3	1700015E13RIK	CYYR1	ENTPD1	PPA2	ARHGEF3	TBCD
NSMCE2	MLNR				F12	NOS1AP	ADAMTS1	ZFP518A	NHEDC1	D14ABB1E	METRNL
NT5C2	MLXIP				DBN1	OLFML2B	ADAMTS5	BLNK	UBE2D3	CHDH	DRG1
NT5M	MME				DOK3	PYDC3	GRIK1	TM9SF3	NFKB1	DCP1A	GM12592
NTAN1	MMEL1				DDX41	EXO1	KRTAP11-1	AI606181	BANK1	PRKCD	LIMK2
NTM	MMP17				CAML	PLD5	TIAM1	SLIT1	DAPP1	RFT1	RNF185
NTSR1	MMP28				KLHL3	1700016C15RIK	SOD1	EXOSC1	PDLIM5	SFMBT1	SMTN
NUCB2	MNS1				UBQLN1	FAM36A	1110008E08RIK	MMS19	GTF2B	NEK4	4921536K21RIK
NUDCD1	MNT				GKAP1	EFCAB2	MRAP	ANKRD2	LMO4	PBRM1	SLC35E4
NUDCD3	MOB2				KIF27	KIF26B	URB1	4933411K16RIK	44819	SEMA3G	SEC14L2
NUDT5	MOBKL2A				2210016F16RIK	SMYD3	GCFC1	AVPI1	CYR61	PHF7	CCDC157
NUP214	MOBKL2B				HNRNPK	CNIH3	OLIG2	SFRP5	LPHN2	DNAHC1	HORMAD2
NUP98	MOBKL2C				NTRK2	TLR5	OLIG1	GOLGA7B	DNAJB4	SH3BP5	MTMR3
NXN	MOBKL3				AGTPBP1	KCTD3	IFNAR2	D19ERTD386E	MSH4	COLQ	UQCR10
OAZ3	MORN1				GOLM1	KCNK2	IFNAR1	CUTC	RABGGTB	BTD	NF2
ODF3	MORN3				GM4934	CENPF	ITSN1	PKD2L1	LYN	ANKRD28	NEFH
ODZ1	MPND				4932411G14RIK	PROX1	ATP5O	HIF1AN	RPS20	NCOA4	EWSR1
ODZ2	MPP5				1700014D04RIK	ANGEL2	KCNE1	PAX2	CHD7	ERCC6	EMID1
OLFM2	MREG				DAPK1	NENF	RCAN1	PDZD7	CLVS1	LRRC18	KREMEN1
OLFML2B	MRPL10				FBP2	TMEM206	SETD4	LBX1	ASPH	WDFY4	ZNRF3
OMD	MRPL34				2010111I01RIK	OLAH	DOPEY2	GM6807	2610301B20RIK	ARHGAP22	CCDC117
OPALIN	MRPL38				FANCC	PRPF18	MORC3	FBXW4	PLEKHF2	FAM35A	MRPS24
OR2C1	MRPL40				PTCH1	UPF2	CLDN14	FGF8	CCNE2	WAPAL	POLM
OR4D1	MRPL48				0610007P08RIK	USP6NL	SIM2	9130011E15RIK	GEM	GM3386	CAMK2B
ORAI1	MRPS12				HSD17B3	RBM17	KCNJ6	AS3MT	D130062J21RIK	TSPAN14	DDX56
ORAI2	MS4A14				ZFP367	FAM188A	PSMG1	TAF5	PNRC1	5730469M10RIK	H2AFV
ORC3	MS4A7				HABP4	ARL5B	PCP4	SLK	ZFP292	DYDC1	PURB
OSBP2	MSH2				CDC14B	PLXDC2	BACE2	COL17A1	DNAJA1	PTGER2	GM11974
OSBPL3	MSI2				1110018J18RIK	DNAJC1	MTL5	6330577E15RIK	B4GALT1	TXNDC16	NACAD
OSBPL5	MSN				CTSL	4931423N10RIK	PPP6R3	SORCS3	BAG1	GPR137C	GM24313
OSBPL7	MSRA				4932441B19RIK	NXPH2	LRP5	XPNPEP1	DNAIC1	SAMD4	TBRG4
OSGIN1	MTA1				OLFR466	PAX8	1810055G02RIK	ADD3	FAM166B	GCH1	GM11985
OSM	MTCH1				GM17404	MAN1B1	CHKA	DUSP5	GNE	WDHD1	TNS3
OST4	MTFP1				MTERFD1	FBXW5	ALDH3B2	RBM20	SHB	GM6498	HUS1
OSTalpha	MTG1				ZFP712	TRAF2	TBX10	SHOC2	ALDH1B1	SLC35F4	GM11999
OVGP1	MTMR1				ZFP455	EGFL7	NUDT8	ADRA2A	5830415F09RIK	APEX1	GM12000
OXNAD1	MTMR9LP				ZFP456	FAM69B	PITPNM1	GPAM	CORO2A	TMEM55B	FIGNL1
OXR1	MTSS1				ZFP429	TMEM8C	AIP	TCF7L2	COL15A1	RNASE10	2810442I21RIK
P2RX3	MTSS1L				ZFP459	DBH	PTPRCAP	NHLRC2	NR4A3	ZFP219	ETAA1
P2RX7	MUC20				ZFP71-RS1	WDR5	2010003K11RIK	VWA2	ABCA1	RPGRIP1	ACTR2
P2RY11	MUDENG				MTRR	RALGDS	PCX	ABLIM1	ZFP462	RAB2B	GM24778
P4HA2	MUS81				PAPD7	TSC1	LRFN4	TRUB1	KLF4	OLFR1509	CEP68
PACS1	MXRA7				GM6132	AK8	RCE1	GFRA1	6430704M03RIK	OLFR1507	SLC1A4
PAFAH2	MYB				BC018507	DDX31	GM960	1700019N19RIK	PTPN3	B230359F08RIK	GM12033
PAG1	MYBPC3				IRX4	NTNG2	RBM4B	RAB11FIP2	UGCG	DAD1	GM12035
PALM2	MYEOV				NDUFS6	LRRC8A	BBS1	E330013P04RIK	SUSD1	REM2	AFTPH
PALM2-AKAP2	MYH7B				MRPL36	PHYHD1	DPP3	2700078E11RIK	HSDL2	PRMT5	GM23681
PAN3	MYL2				LPCAT1	PPP2R4	SLC29A2	NANOS1	E130308A19RIK	RABGGTA	UGP2
PANX2	MYL5				SLC12A7	CSTAD	RIN1	BAMBI	SNX30	DHRS1	PGAM1-PS1
PAPD7	MYLK				CEP72	PRRX2	TMEM151A	LYZL1	RGS3	ZMYM2	EHBP1
PARD3	MYLK2				EXOC3	TOR1B	KLC2	9430020K01RIK	AKNA	CRYL1	GM12053
PARD3B	MYLPF				AHRR	FNBP1	GAL3ST3	SVIL	1700018C11RIK	LATS2	GM12057
PARN	MYO15A				ZFP825	FAM102A	AI837181	KIF5B	TNC	ZDHHC20	COMMD1
PARP14	MYO18A				CAST	STXBP1	CTSW	MPP7	CDK5RAP2	SHISA2	0610010F05RIK
PARP8	MYO18B				PCSK1	GARNL3	EFEMP2	GATA6	4930553M12RIK	ATP8A2	PEX13
PARVB	MYO1F				ELL2	LMX1B	CFL1	CABLES1	CDKN2B	MTMR6	REL
PARVG	MYO3A				GLRX	MAPKAP1	SNX32	LAMA3	NFIA	SPATA13	PRORSD1
PAX7	MYO5B				SPATA9	TRAF1	GM962	ZFP521	DIO1	TNFRSF19	GM12093
PBX1	MYO7A				FAM172A	HC	SIPA1	KCTD1	FAM159A	SACS	ERLEC1
PBX4	MYO7B				NR2F1	CEP110	PCNXL3	GM7665	BTF3L4	RPS12-PS2	BOD1
PCBP3	MYO9A				ARRDC3	GSN	KCNK7	CDH2	OSBPL9	KCNRG	NPRL3
PCCA	MYOM2				GPR98	GPR21	EHBP1L1	TRAPPC8	MKNK1	RNASEH2B	FGF18
PCDH9	MYST3				MEF2C	LHX2	LTBP3	RNF125	PIK3R3	GUCY1B2	NPM1
PCNT	MYT1				TMEM161B	ORC4	FRMD8	DTNA	MAST2	SERPINE3	RANBP17
PCNXL2	MYT1L				GM17618	RND3	CDC42EP2	MAPRE2	RPS8	INTS6	DOCK2
PCSK5	NAA10				GM4066	RIF1	1110014N23RIK	CELF4	KIF2C	CTSB	GM23919
PCSK6	NAA11				RASA1	GPD2	BC048609	PIK3C3	RNF220	BLK	RARS
PCYT1A	NAA40				GM8526	CD302	ARL2	RIT2	LAO1	FAM167A	GM24287
PDCD1	NAB1				HAPLN1	LY75	GPHA2	SYT4	SLC2A1	XKR6	CCNG1
PDE11A	NADSYN1				XRCC4	SCN1A	ATG2A	GM6665	YBX1	RP1L1	PTTG1
PDE4A	NAE1				TMEM167	4933409G03RIK	EHD1	IWS1	EDN2	KIF13B	UBLCP1
PDE4B	NAGK				ATP6AP1L	NOSTRIN	MAP4K2	GYPC	DEM1	INTS9	LSM11
PDE4DIP	NANOS1				RPS23	MYO3B	NRXN2	TSLP	RLF	ZFP395	THG1L
PDE6D	NANOS3				ATG10	RAPGEF4	RPS6KA4	EPB4.1L4A	PPT1	GM600	CYFIP2
PDE8A	NAPA				SSBP2	WIPF1	CCDC88B	APC	MACF1	PTK2B	ITK
PDGFC	NAPRT1				ACOT12	ATP5G3	PRDX5	SRP19	FHL3	SLC25A37	TRIM41
PDHX	NARF				RASGRF2	MTX2	FERMT3	REEP5	ZC3H12A	R3HCC1	CNOT6
PDIK1L	NARFL				ANKRD34B	AGPS	MACROD1	FAM13B	AU040320	PEBP4	GM12195
PDLIM1	NAT9				ZFYVE16	TTC30B	SLC22A8	LRRTM2	SFPQ	EGR3	SQSTM1
PDS5B	NBAS				SPZ1	UBE2E3	LRRN4CL	SIL1	PHC2	SORBS3	LTC4S
PDXDC1	NBEAL1				THBS4	PPP1R1C	ROM1	UBE2D2	ADC	PPP3CC	MAML1
PDZD8	NBN				HOMER1	PDE1A	INCENP	PSD2	AK2	PHYHIP	CANX
PEBP4	NBPF1				BHMT	FRZB	FADS1	PURA	HPCA	GFRA2	RUFY1
PELI2	NBPF3				ARSB	ZSWIM2	SYT7	PFDN1	C77080	FNDC3A	GM23824
PFDN1	NCAPG2				LHFPL2	CALCRL	CYBASC3	ZMAT2	MARCKSL1	CYSLTR2	BC049762
PFKFB2	NCBP1				SCAMP1	TIMM10	CD5	PCDHGA11	CCDC28B	RCBTB2	HNRNPAB
PGD	NCDN				TBCA	RTN4RL2	A430093F15RIK	PCDH1	TXLNA	RB1	RMND5B
PGLYRP2	NCK2				OTP	PRG2	CD6	ARHGAP26	LAPTM5	ITM2B	N4BP3
PGM2L1	NCKAP1L				PDE8B	PACSIN3	OLFR1441	YIPF5	SRSF4	SUCLA2	0610009B22RIK
PHACTR4	NCOA5				F2R	ARFGAP2	TLE4	KCTD16	TAF12	GM6984	SEC24A
PHB	NCOR2				IQGAP2	AMBRA1	GNA14	PRELID2	RAB42-PS	LRCH1	PHF15
PHC2	NCRNA00176				F2RL2	PHF21A	GCNT1	PLAC8L1	RCC1	5031414D18RIK	UBE2B
PHC3	NCRNA00242				SV2C	ALX4	PCSK5	GM6636	PTAFR	TPT1	AL935177.1
PHEX	NCRNA00275				POC5	API5	OSTF1	RBM27	PPP1R8	SERP2	TCF7
PHF19	NDUFA4				HMGCR	GM10800	RORB	GPR151	PIGV	9030625A04RIK	GM11186
PHF21B	NDUFS8				ENC1	COMMD9	FAM108B	PPP2R2B	ARID1A	GM6994	HSPA4
PHIP	NEDD4L				GM10260	SLC1A2	KLF9	SPINKL	GM17623	DNAJC15	UQCRQ
PHLPP1	NEDD9				RGNEF	FAM98B	APBA1	GM10542	RPS6KA1	TNFSF11	GM10447
PI16	NEGR1				TMEM174	FSIP1	FAM189A2	MCC	HMGN2	AKAP11	RAD50
PIAS1	NEIL1				ZFP366	BMF	PGM5	TRIM36	GM13060	1300010F03RIK	GM17334
PIGO	NEIL3				PTCD2	PLCB2	DOCK8	SEMA6A	UBXN11	ZFP957	SLC22A5
PIGZ	NEK1				MRPS27	CHAC1	KANK1	DTWD2	SH3BGRL3	1190002H23RIK	CDC42SE2
PIK3C2B	NEK4				CARTPT	INO80	DMRT3	TNFAIP8	STMN1	NAA16	ANXA6
PIK3CB	NEK8				MCCC2	ITPKA	VLDLR	SNX24	PAQR7	ELF1	4921508A21RIK
PIK3IP1	NELF				BDP1	PLA2G4E	GLIS3	PRDM6	LDLRAP1	DIAP3	ATOX1
PIK3R1	NES				SLC30A5	CDAN1	JAK2	ZFP608	D4WSU53E	PCDH9	FAM114A2
PIK3R5	NEU4				GM10257	ADAL	C030046E11RIK	GRAMD3	SYF2	COMMD6	2010001A14RIK
PIP4K2A	NFAM1				PIK3R1	WDR76	PRKG1	1700011I03RIK	RUNX3	LMO7	GEMIN5
PIP5K1B	NFASC				MAST4	SPG11	IFIT1	FBN2	GRHL3	IRG1	ZFP672
PISD	NFATC1				GM16416	SQRDL	HTR7	SLC27A6	ID3	MYCBP2	ZFP39
PITPNM1	NFATC3				ERBB2IP	GM17555	PCGF5	MYOZ3	E2F2	SLAIN1	RNF187
PITPNM2	NFE2				ADAMTS6	ATP8B4	PPP1R3C	CAMK2A	TCEA3	EDNRB	2310058D17RIK
PKIG	NFE2L2				HTR1A	USP50	EXOC6	PDGFRB	EPHB2	POU4F1	IBA57
PKN3	NFIL3				DPH3B-PS	BLVRA	CYP26C1	ARHGEF37	SH2D5	RBM26	GUK1
PKNOX2	NFIX				IPO11	ADRA2B	CYP26A1	SH3TC2	KIF17	GPC5	GM10434
PLA2G15	NFKB1				3830408C21RIK	GM17601	MYOF	ST8SIA3	TAS1R2	DCT	ARF1
PLA2G16	NFYB				APOO-PS	BCL2L11	CYP2C70	NEDD4L	ARHGEF10L	CLDN10	PRSS38
PLA2G5	NGFR				ZSWIM6	GM355	PDLIM1	F730048M01RIK	RCC2	DZIP1	FLCN
PLAC2	NHP2L1				GM9000	ZC3H6	OPALIN	ALPK2	PADI3	MBNL2	COPS3
PLAGL1	NINJ2				PDE4D	CHCHD5	TM9SF3	MALT1	SDHB	IPO5	1700013G23RIK
PLCB1	NIPBL				PLK2	F830045P16RIK	MMS19	ZFP532	ATP13A2	STK24	PEMT
PLCD3	NKAIN1				ACTBL2	STK35	MORN4	LMAN1	EPHA2	DOCK9	4930412M03RIK
PLCE1	NKD2				GPBP1	PROSAPIP1	AVPI1	CCBE1	ZBTB17	GPR18	SREBF1
PLCG2	NKX3-1				MIER3	4930402H24RIK	SFRP5	PMAIP1	DDI2	GPR183	TOM1L2
PLCH1	NLE1				MAP3K1	GFRA4	GOLGA7B	GNAL	DNAJC16	TIMM8A2	FLII
PLCL1	NLRP6				ANKRD55	SMOX	LOXL4	PTPN2	TMEM51	TM9SF2	TOP3A
PLCL2	NMRAL1				PPAP2A	JAG1	PYROXD2	CEP192	DHRS3	PCCA	SHMT1
PLCXD2	NOL12				CDC20B	SNX5	HPSE2	D18ERTD653E	VPS13D	A2LD1	GM16515
PLD5	NOL9				GPX8	CSRP2BP	CNNM1	CCDC68	TNFRSF1B	SEPP1	GM16516
PLEKHA2	NOP56				GZMA	6330439K17RIK	ABCC2	RAB27B	CASZ1	GHR	USP22
PLEKHA6	NOS3				GM9848	1700010M22RIK	GM10768	MBD2	KIF1B	HEATR7B2	ALDH3A2
PLEKHB2	NOTCH1				GZMK	NKX2-2	HIF1AN	SMAD4	SPSB1	TTC33	EPN2
PLEKHG6	NOTCH3				SNX18	GM14147	PAX2	MYO5B	RERE	PTGER4	PRPSAP2
PLEKHM1	NOTUM				ARL15	TBC1D20	FAM178A	DYM	ERRFI1	LIFR	ULK2
PLIN3	NPC1				NDUFS4	DEFB45	TLX1	SMAD7	CAMTA1	EGFLAM	AKAP10
PLLP	NPDC1				FST	MYLK2	NFKB2	CTIF	PLEKHG5	NIPBL	GM12274
PLXNA2	NPFF				HCN1	TTLL9	ACTR1A	ZBTB7C	KCNAB2	SLC1A3	ZSWIM7
PLXNA4	NPM2				FGF10	PDRG1	SUFU	SMAD2	NPHP4	CAPSL	CENPV
PM20D2	NPR2				GHR	POFUT1	ARL3	SKOR2	AJAP1	IL7R	4921522H14RIK
PMF1	NPRL2				TTC33	ASXL1	SFXN2	PIAS2	A430005L14RIK	SPEF2	COX10
PML	NPY				PTGER4	8430427H17RIK	GM6970	SLC14A1	SKI	PRLR	GM12291
PMM2	NR2F6				DAB2	RYA3	NEURL1A	GM10528	SLC35E2	AGXT2	MAP2K4
PNP	NR4A1				FYB	ZFP341	SORCS3	PARD6G	KLHL17	RAD1	ADPRM
POLDIP2	NR4A3				RICTOR	RALY	DUSP5	CTDP1	4930511M11RIK	TARS	NDEL1
POLE	NR5A2				OSMR	A	SMC3	SALL3	CDK14	SUB1	PFAS
POLG	NRBP1				EGFLAM	UQCC	RBM20	GALR1	CROT	MTMR12	9330160F10RIK
POLL	NRBP2				WDR70	GDF5	ADRA2A	ZFP516	HGF	GOLPH3	9130213A22RIK
POLQ	NRCAM				2410089E03RIK	RBM39	GPAM	ZADH2	RSBN1L	PDZD2	CNTROB
POLR1A	NRIP1				NIPBL	2900097C17RIK	TCF7L2	ZFP407	SLC26A5	MYO10	CHD3
POLR2K	NRP2				SLC1A3	SLA2	HABP2	TMX3	ORC5	ZFP622	CYB5D1
POLR3B	NRTN				LMBRD2	BLCAP	GM6990	CDK14	5031425E22RIK	FAM105B	KDM6B
PPAN	NRXN2				UGT3A1	1700060C20RIK	TDRD1	STEAP1	TOMM7	FAM105A	DNAHC2
PPAN-P2RY11	NSFL1C				SPEF2	DHX35	VWA2	ADAM22	PRKAG2	TRIO	WRAP53
PPARA	NT5C				TTC23L	EMILIN3	ABLIM1	ABCB1B	CCT8L1	CTNND2	ATP1B2
PPBPL2	NT5C2				RAI14	JPH2	TRUB1	CROT	PAXIP1	ANKRD33B	MPDU1
PPEF2	NTNG1				TARS	WISP2	ATRNL1	GM9758	INSIG1	FAM173B	EIF4A1
PPFIBP1	NTRK1				ZFR	KCNS1	GFRA1	GM3495	TMEM214	MTDH	SENP3
PPM1A	NTSR1				MTMR12	SVS2	1700011F14RIK	GNAI1	OST4	KCNS2	BC096441
PPM1H	NUBP2				GOLPH3	WFDC6B	ENO4	MAGI2	NRBP1	VPS13B	POLR2A
PPP1R12B	NUDT14				PDZD2	WFDC9	4930506M07RIK	FGL2	BRE	COX6C	CHRNB1
PPP1R13B	NUDT3				GM2606	SLC12A5	VAX1	FAM185A	PPP1CB	SPAG1	NLGN2
PPP1R14C	NUF2				DROSHA	NCOA5	PRLHR	PMPCB	PISD	PABPC1	TMEM95
PPP1R16B	NUMBL				CDH9	CD40	MKX	SLC26A5	MXD4	YWHAZ	KCTD11
PPP1R1A	NUP107				CDH10	1700025C18RIK	ARMC4	GM11160	TNIP2	GM10384	ACAP1
PPP2R3A	NUP210				CDH18	SLC13A3	FZD8	SRPK2	RGS12	ZFP706	EIF5A
PPP2R5C	NUP43				ZFP622	NCOA3	GJD4	NUPL2	LRPAP1	4930447A16RIK	SLC2A4
PPP3CB	NUP93				44631	PREX1	CCNY	KCNH2	2310079F23RIK	RRM2B	SLC16A13
PPP3CC	NUP98				FAM105A	ARFGEF2	CETN1	NUB1	HTRA3	ODF1	BCL6B
PPP6R1	OBFC1				TRIO	KCNB1	ESCO1	PRKAG2	SH3TC1	KLF10	0610010K14RIK
PPP6R3	OBSL1				ANKRD33B	SNAI1	GATA6	MLL3	AFAP1	AZIN1	ALOX12
PPYR1	OCEL1				ROPN1L	PTPN1	6030446N20RIK	ACTR3B	PSAPL1	LRP12	PELP1
PRAM1	ODC1				44626	PARD6B	3110002H16RIK	DPP6	SORCS2	OXR1	SLC25A11
PRCC	ODF3				CCT5	BCAS1	LAMA3	CIB4	WFS1	ABRA	PFN1
PRDM1	ODZ1				FAM173B	TCFAP2C	TTC39C	MRPL33	JAKMIP1	PKHD1L1	SPAG7
PRDM15	OGFR				MTDH	ZBP1	ZFP521	BRE	FBXL5	TRPS1	CAMTA2
PREX2	OLFM2				LAPTM4B	PMEPA1	TAF4B	GM10463	TAPT1	RAD21	INCA1
PRG4	OPRL1				POP1	VAPB	CDH2	PISD	PACRGL	MED30	GM12320
PRIM2	ORAI1				NIPAL2	GNAS	DSC3	MFSD10	DHX15	EXT1	C1QBP
PRKAB1	ORAI2				KCNS2	ZFP831	DSG2	GRK4	8030423F21RIK	COL14A1	DHX33
PRKACG	OSBP2				STK3	BC066135	KLHL14	A930005I04RIK	TBC1D1	MRPL13	4933427D14RIK
PRKAG2	OSBPL10				VPS13B	YTHDF1	4921528I01RIK	LRPAP1	KLF3	SNTB1	SPNS2
PRKCA	OSBPL2				COX6C	ARFGAP1	NOL4	HMX1	1110003E01RIK	DERL1	SPNS3
PRKCB	OSBPL3				RGS22	BC006779	AW554918	ABLIM2	CHRNA9	FAM83A	GSG2
PRKCH	OSBPL5				RNF19A	MYT1	AMMECR1L	SORCS2	BEND4	FER1L6	EMC6
PRKCQ	OSM				RPL7A-PS3	SNX16	GPR17	TBC1D14	TXK	NDUFB9	CTNS
PRKCZ	OVGP1				ANKRD46	YTHDF3	ERCC3	D5ERTD579E	OCIAD2	MTSS1	RAP1GAP2
PRKDC	OXTR				SNX31	TBL1XR1	EPB4.1L4A	CNO	KDR	SQLE	PAFAH1B1
PRLR	P2RX1				PABPC1	TMEM212	FAM13B	WFS1	COX18	NSMCE2	SGSM2
PRMT7	P2RX3				YWHAZ	TNIK	BRD8	JAKMIP1	ANKRD17	TRIB1	HIC1
PRPF40B	P2RX4				GM10384	GPR160	CTNNA1	STK32B	G3BP2	GM7713	OVCA2
PRR4	PACS1				ZFP706	SKIL	SIL1	WDR1	44815	4933412E24RIK	DPH1
PRR5L	PACS2				UBR5	CLDN11	DNAJC18	ZFP518B	SEC31A	FAM84B	RPA1
PSMA6	PACSIN2				ODF1	USP13	CXXC5	1700021O21RIK	COPS4	MYC	FAM101B
PSMC4	PAFAH2				KLF10	EXOSC9	PURA	GM16223	HPSE	GSDMC	GLOD4
PSMD5	PAK4				AZIN1	SPATA5	DND1	CPEB2	CDS1	FAM49B	NXN
PSMD9	PALB2				ATP6V1C1	4930583H14RIK	ZMAT2	C1QTNF7	ARHGAP24	ADCY8	ABR
PSPC1	PALLD				BAALC	RAB33B	PCDHB16	CD38	AFF1	EFR3A	CPD
PTAFR	PALM3				RIMS2	MAML3	PCDHB21	FAM184B	DSPP	OC90	TAOK1
PTCH1	PANK4				LRP12	GM10293	PCDHB22	KCNIP4	GM3209	LRRC6	GM10277
PTCHD1	PAOX				OXR1	FREM2	SLC25A2	GM7205	LRRC8D	TG	TRAF4
PTDSS1	PAPD7				ABRA	6030405A18RIK	PCDHGA11	PPARGC1A	BRDT	ST3GAL1	TMEM199
PTEN	PAPOLA				ANGPT1	CLRN1	DIAP1	DHX15	EPHX4	ZFAT	GM23840
PTGER3	PAPPA				GM10373	B430305J03RIK	HDAC3	SOD3	1700013N18RIK	KHDRBS3	KSR1
PTGER4	PAQR5				TTC35	SSR3	ARAP3	GM447	MTF2	KCNK9	WSB1
PTGFRN	PARD3				EBAG9	VEPH1	PCDH1	SEL1L3	MFSD7A	GM3150	GM9964
PTK2	PARG				SYBU	IL12A	FGF1	CCKAR	IDUA	TRAPPC9	4930542H20RIK
PTK2B	PARK2				TRPS1	PPM1L	ARHGAP26	PCDH7	VMN2R16	CHRAC1	9130204K15RIK
PTK7	PARP10				AARD	1110032A04RIK	GM6636	G6PD2	FBRSL1	EIF2C2	CRLF3
PTP4A2	PARP6				SLC30A8	TRIM2	RBM27	ARAP2	DDX51	DENND3	TEFM
PTPLA	PARVB				EXT1	ARFIP1	GM16415	3110047P20RIK	ULK1	SLC45A4	5730455P16RIK
PTPN2	PATZ1				DEPTOR	IQGAP3	GPR151	RELL1	C130026L21RIK	GPR20	CCT6B
PTPN22	PAX7				COL14A1	RHBG	PPP2R2B	TBC1D1	CRYBA4	PTP4A3	RFFL
PTPRC	PBRM1				MTBP	LMNA	GM8181	KLF3	TPST2	4930572J05RIK	NLE1
PTPRD	PBXIP1				9130401M01RIK	RXFP4	STK32A	TLR1	GM6583	2010109I03RIK	PEX12
PTPRE	PCBP3				ZHX1	SYT11	KCNN2	PDS5A	2900026A02RIK	LY6E	GAS2L2
PTPRG	PCBP4				WDYHV1	FDPS	CDO1	RBM47	ISCU	LY6F	MMP28
PTPRJ	PCCA				FBXO32	DCST1	SEMA6A	NSUN7	TMEM119	9030619P08RIK	CCL9
PTPRK	PCGEM1				KLHL38	PBXIP1	PRR16	APBB2	SELPLG	TOP1MT	RPL9-PS1
PTPRN2	PCIF1				FER1L6	ATP8B2	GM4950	UCHL1	CORO1C	MAFA	TADA2A
PTPRS	PCNA				TMEM65	SLC39A1	ZFP474	LIMCH1	SSH1	SCRIB	GM11437
PTTG1IP	PCNT				MTSS1	NPR1	SNX24	PHOX2B	ACACB	GM10345	AATF
PVALB	PCNXL2				GM5045	SNAPIN	ZFP608	BEND4	TRPV4	SHARPIN	MRM1
PVRIG	PCP2				NSMCE2	S100A9	MEGF10	KCTD8	OASL1	MAF1	DHRS11
PVRL1	PCSK5				TRIB1	PSMD4	BC023105	GABRG1	MLEC	FAM203A	GGNBP2
PVT1	PCSK6				MYC	ARNT	2010002N04RIK	COMMD8	SIRT4	SCX	ZNHIT3
PYGB	PCSK7				ASAP1	RPRD2	SYNPO	SLAIN2	PXN	DGAT1	USP32
PYHIN1	PCYOX1				ADCY8	VPS45	NDST1	GM10135	RPLP0	VPS28	8430403D17RIK
R3HDM1	PDCD10				OC90	OTUD7B	ARSI	USP46	TESC	COMMD5	2610027K06RIK
RAB10	PDCD6				WISP1	CD160	PPARGC1B	RASL11B	2410131K14RIK	RPL8	GM11444
RAB11A	PDE2A				NDRG1	GJA8	CSNK1A1	LNX1	MED13L	TXN2	INTS2
RAB11FIP1	PDE3A				ST3GAL1	REG4	ST8SIA3	PDGFRA	SLC24A6	NCF4	MED13
RAB11FIP4	PDE4C				GM10240	TRIM45	NEDD4L	GM7271	TPCN1	KCTD17	RPS6KB1
RAB14	PDE4D				KCNK9	MAB21L3	MALT1	C530008M17RIK	DDX54	TMPRSS6	GM11478
RAB18	PDE6B				GM3150	TRIM33	ZFP532	HOPX	RASAL1	IL2RB	VMP1
RAB20	PDE6D				CHRAC1	MAGI3	SEC11C	IGFBP7	RPH3A	RAC2	CLTC
RAB25	PDE6G				EIF2C2	FAM19A3	PMAIP1	EPHA5	SH2B3	CYTH4	SMG8
RAB31	PDE9A				PTK2	PROK1	MPPE1	GM17312	HVCN1	ELFN2	RAD51C
RAB36	PDGFA				SLC45A4	RBM15	CEP192	CENPC1	PPTC7	MFNG	GM25968
RAB40C	PDHX				GPR20	SLC6A17	D18ERTD653E	TMPRSS11C	ATP2A2	LGALS1	GM11508
RAB5C	PDXP				PTP4A3	SORT1	4930546C10RIK	TMPRSS11A	GM10064	TRIOBP	MSI2
RAB8B	PDZD4				GM628	STXBP3A	TCF4	GM11115	RNF34	TMEM184B	SCPEP1
RAC2	PEBP4				2010109I03RIK	4930455H04RIK	CCDC68	ADAMTS3	PSMD9	DNALC4	GM24974
RAD21	PEPD				LY6C1	1700061I17RIK	ELAC1	COX18	WDR66	APOBEC3	GM22534
RAD23A	PER1				LY6C2	SEC24D	ME2	RASSF6	BCL7A	RPL3	4932411E22RIK
RAD51	PEX16				ZC3H3	AP1AR	GM9925	AREG	VPS33A	ATF4	HLF
RAD51L1	PEX26				FAM83H	GM10650	DYM	PARM1	ARL6IP4	CACNA1I	STXBP4
RAD52	PEX3				SCRIB	DKK2	SMAD7	RCHY1	PITPNM2	ENTHD1	UTP18
RAG1	PEX5				PUF60	GSTCD	CTIF	CDKL2	MPHOSPH9	GRAP2	NME2
RAG2	PFDN1				NRBP2	TET2	ZBTB7C	USO1	RILPL1	FAM83F	GM20390
RAI1	PFDN2				BC024139	SLC39A8	SMAD2	SCARB2	EIF2B1	TNRC6B	LUC7L3
RALGAPA1	PFKFB3				PLEC	GM10955	SKOR2	STBD1	NCOR2	MKL1	ABCC3
RALGPS1	PFKP				GRINA	GM2574	HDHD2	CCDC158	GM10382	SLC25A17	SPATA20
RALY	PFN1				TSSK5	LPAR3	KATNAL2	SHROOM3	UBC	DNAJB7	RSAD1
RALYL	PGK1				HEATR7A	GM10288	GM7276	ANXA3	GM4868	GM5218	XYLT2
RANBP1	PGLS				HSF1	LHX8	8030462N17RIK	BMP2K	TMEM132D	EP300	SGCA
RANBP3	PGLYRP2				DGAT1	NSMAF	GM10528	GK2	SFSWAP	L3MBTL2	GM11515
RAP1GAP	PHB				SCRT1	ASPH	PARD6G	RASGEF1B	RABGEF1	GM8444	KAT7
RAP1GAP2	PHC3				FBXL6	TMEM67	ADNP2	AGPAT9	NCF1	TOB2	NXPH3
RAP1GDS1	PHEX				GPR172B	OSGIN2	GM16286	NKX6-1	GTF2I	CSDC2	1110035M17RIK
RAPGEF1	PHF10				TONSL	WWP1	PQLC1	WDFY3	RFC2	XRCC6	GM11527
RAPGEF4	PHF15				RECQL4	POU3F2	CTDP1	ARHGAP24	LAT2	CCDC134	UBE2Z
RAPGEF5	PHF19				LRRC24	GJA10	NFATC1	MAPK10	FZD9	TNFRSF13C	SNX11
RAPGEF6	PHF21A				C030006K11RIK	ANKRD6	SALL3	PTPN13	MDH2	1500009C09RIK	NFE2L1
RAPSN	PHF7				GM17271	GABRR1	GALR1	KLHL8	CUX1	NFAM1	CDK5RAP3
RASAL1	PHKA1				ARHGAP39	PM20D2	MBP	NUDT9	SRRT	POLDIP3	GM11525
RASAL3	PHRF1				ZFP251	SLC35A1	ZFP236	DSPP	MEPCE	TTLL12	PNPO
RASGEF1A	PHYHIP				ZFP7	SMU1	ZFP516	GBP4	MCM7	PARVB	SP2
RASSF4	PI16				MB	N28178	TSHZ1	CDC7	GM17247	PARVG	GM11532
RASSF5	PIAS2				RBFOX2	EXOSC3	ZFP407	RPAP2	PDGFA	1810041L15RIK	LRRC46
RB1	PIAS4				APOL7A	ALDH1B1	CNDP2	MTF2	HEATR2	LDOC1L	TBKBP1
RBKS	PIGQ				APOL9A	COL15A1	NETO1	VMN2R12	GPR146	PRR5	KPNB1
RBM15B	PIGR				APOL7C	TGFBR1	DOK6	GM15446	C130050O18RIK	PHF21B	NPEPPS
RBM33	PIGX				TXN2	NR4A3	4932412H11RIK	ZFP605	GPR30	5031439G07RIK	GM11594
RCAN1	PIH1D1				FOXRED2	SMC2	FZD1	CHFR	3110082I17RIK	FBLN1	4933428G20RIK
RCBTB2	PIK3C2B				CACNG2	NIPSNAP3A	CLDN12	FBRSL1	INTS1	ATXN10	GM11611
RCC1	PIK3CD				IFT27	ABCA1	A330021E22RIK	PITPNB	MAD1L1	GTSE1	GM24158
RCOR1	PIK3R5				CSF2RB	SLC44A1	STEAP1	MN1	CHST12	TRMU	PCGF2
RCSD1	PIK3R6				KCTD17	GM10979	4921511H03RIK	C130026L21RIK	GRIFIN	CELSR1	PIP4K2B
REEP5	PILRB				RAC2	PTPN3	SLC25A40	SEZ6L	LFNG	GRAMD4	RPL23
REG3A	PIP4K2A				ELFN2	ZKSCAN16	GM8871	MYO18B	GNA12	CERK	FBXL20
REPIN1	PITPNM1				MFNG	ROD1	SPEER3	ADRBK2	CARD11	HDAC10	MED1
RETNLB	PKIA				TRIOBP	1110054O05RIK	SEMA3E	CRYBB3	SDK1	FAM116B	PGAP3
RFFL	PKIB				GCAT	ZFP618	PCLO	2900026A02RIK	C330006K01RIK	CHKB	MIEN1
RFT1	PKM2				EIF3L	TNFSF15	MAGI2	AYM1	WIPI2	LRRK2	ORMDL3
RFTN1	PKNOX2				MICALL1	MEGF9	SLC26A5	WSCD2	FBXL18	PPHLN1	GM22059
RGL1	PKP1				PICK1	ALDOART1	RELN	CMKLR1	ACTB	ANO6	NR1D1
RGS10	PKP3				SLC16A8	KDM4C	GM11160	TMEM119	BHLHA15	ARID2	GM12359
RGS12	PLA2G15				PLA2G6	SLC24A2	GM17434	SELPLG	BAIAP2L1	SCAF11	TNS4
RGS16	PLA2G16				TMEM184B	PTPLAD2	RHEB	CORO1C	ZFP498	SLC38A1	CCR7
RGS3	PLAGL1				CSNK1E	DMRTA1	PRKAG2	SSH1	RNF6	SLC38A2	SMARCE1
RGS6	PLBD2				KCNJ4	FGGY	GALNTL5	ALKBH2	CDK8	AMIGO2	KLHL11
RGS9	PLCB1				KDELR3	NFIA	GALNT11	FOXN4	GPR12	RPAP3	ACLY
RGSL1	PLCB3				DMC1	GM12689	ACTR3B	TCHP	PRHOXNB	ENDOU	DNAJC7
RHBDD1	PLCD3				DNALC4	DNAJC6	4930584F24RIK	RP23-3M10.11	FLT3	RAPGEF3	RAB5C
RHCG	PLCE1				NPCD	LEPROT	DPP6	RP23-3M10.7	PAN3	GM17532	STAT5B
RHOH	PLCH1				CBX6	LEPR	SPEER4B	2210016L21RIK	POMP	HDAC7	STAT3
RIMBP2	PLCH2				CBX7	GM12790	PAXIP1	SPPL3	KATNAL1	TMEM106C	PSMC3IP
RIMS3	PLCL1				RPL3	GM10963	HTR5A	GM10401	GM15409	AI836003	FAM134C
RIN1	PLCXD2				SYNGR1	DAB1	EN2	POP5	USPL1	LALBA	CCR10
RIN2	PLEC				ATF4	SSBP3	RNF32	RAB35	ALOX5AP	TUBA1B	BECN1
RIN3	PLEK2				CACNA1I	2210012G02RIK	DNAJB6	PRKAB1	6330406I15RIK	FMNL3	AARSD1
RIOK2	PLEKHA2				FAM83F	GLIS1	TYMS	CCDC60	4930588N13RIK	LIMA1	VAT1
RIPK3	PLEKHG1				TNRC6B	DMRTB1	HADHA	SRRM4	WDR95	DIP2B	ETV4
RIPK4	PLEKHG2				ADSL	ZYG11A	GPR113	GSTM2-PS1	SAMD9L	SLC11A2	HDAC5
RLF	PLEKHG6				SGSM3	CC2D1B	CCDC164	4930569F06RIK	SMO	GALNT6	ATXN7L3
RMND1	PLEKHM1				MKL1	EPS15	1700001C02RIK	PEBP1	NRF1	SLC4A8	UBTF
RMND5B	PLEKHM3				MCHR1	DMRTA2	MAPRE3	KSR2	TMEM209	GRASP	SLC25A39
RNASEH2B	PLIN3				SLC25A17	CYP4A12A	AGBL5	TESC	MEST	NR4A1	FAM171A2
RND2	PLTP				GM5218	TMEM69	IFT172	MED13L	AB041803	9430023L20RIK	ITGA2B
RNF122	PLXDC1				EP300	EIF2B3	YES1	TBX3	SLC35B4	6030408B16RIK	GPATCH8
RNF125	PLXNA4				L3MBTL2	RNF220	PISD	RBM19	1700111E14RIK	SMUG1	CCDC43
RNF130	PMF1				CHADL	ERI3	SLC5A1	LHX5	MKRN1	NCKAP1L	EFTUD2
RNF138	PML				GM8444	SZT2	CTBP1	RPH3A	DENND2A	NAT15	KIF18B
RNF141	PMVK				PHF5A	TIE1	MAEA	PTPN11	SSBP1	NLRC3	C1QL1
RNF144A	PNPLA2				POLR3H	OLFR1342	4933407H18RIK	BRAP	PRSS2	DNASE1	2410004I01RIK
RNF149	PNPLA7				GM5805	EDN2	TACC3	ATXN2	CLCN1	CREBBP	PLEKHM1
RNF157	POFUT2				1700029P11RIK	FOXO6	WHSC2	CUX2	NOBOX	ADCY9	GOSR2
RNF165	POLDIP2				XRCC6	RLF	HAUS3	ATP2A2	EZH2	SRL	NSF
RNF186	POLE				MEI1	GM12887	ZFYVE28	P2RX7	REPIN1	TCFAP4	KANSL1
RNF215	POLG				TNFRSF13C	AKIRIN1	HTT	KDM2B	DFNA5	CORO7	CYB561
RNF44	POLL				WBP2NL	GNL2	A930005I04RIK	KNTC1	OSBPL3	5730403B10RIK	GM11646
RNFT2	POLR2J4				NAGA	ZC3H12A	LRPAP1	GPR81	HNRNPA2B1	ANKS3	GM25556
RNLS	POLR2L				CYP2D10	GRIK3	ADRA2C	DENR	HOXA7	4930451G09RIK	SMARCD2
ROBLD3	POLR3A				GM5806	EIF2C4	E130018O15RIK	RILPL1	TAX1BP1	ROGDI	ERN1
ROCK1	POLR3F				NFAM1	CLSPN	HMX1	TCTN2	CHN2	UBN1	TEX2
ROR1	POR				SERHL	AU040320	2310079F23RIK	DNAHC10	CRHR2	PPL	POLG2
RORC	POU2F2				CYB5R3	ZMYM6	HTRA3	NCOR2	LSM5	METTL22	DDX5
RPA3	PPARA				A4GALT	GJB5	AFAP1	SCARB1	SNCA	CARHSP1	SMURF2
RPAP2	PPARGC1B				PACSIN2	YARS	TBC1D14	GM4868	GM11143	USP7	GM11707
RPIA	PPIL3				TTLL12	ZBTB8OS	D5ERTD579E	TMEM132C	REEP1	CIITA	GM11708
RPL39L	PPIL5				MPPED1	ZBTB8A	PPP2R2C	TMEM132D	ATOH8	CLEC16A	BPTF
RPL4	PPM1A				PARVG	PTP4A2	EVC2	FZD10	MAT2A	SOCS1	NOL11
RPS19BP1	PPM1G				1810041L15RIK	BAI2	MSX1	RIMBP2	ELMOD3	GM10343	PITPNC1
RPS24	PPM1L				LDOC1L	COL16A1	CLNK	GPR133	TCF7L1	GM11172	A830035A12RIK
RPS6KA2	PPM1N				ARHGAP8	HCRTR1	RAB28	SFSWAP	TMSB10	A630055G03RIK	PRKCA
RPS6KA5	PPP1CA				PHF21B	NKAIN1	CPEB2	ZFP11	WBP1	LITAF	GM15642
RPS9	PPP1R12A				GM10923	RCC1	CC2D2A	VKORC1L1	RAB11FIP5	SNN	SLC16A6
RPTOR	PPP1R13B				FBLN1	AHDC1	4930435H24RIK	TPST1	ASPRV1	TXNDC11	WIPI1
RRAGD	PPP1R14A				GM4825	SLC9A1	LCORL	WBSCR17	D6ERTD527E	TNFRSF17	FAM20A
RRBP1	PPP1R14D				2210021J22RIK	FAM46B	SLIT2	AUTS2	ARHGAP25	SNX29	SLC39A11
RRP1	PPP1R16B				PKDREJ	TRNP1	KCNIP4	GATSL2	CCDC48	GM9961	FAM104A
RSAD2	PPP1R1C				TTC38	PIGV	DHX15	GTF2IRD2	CNBP	CPPED1	CDC42EP4
RSPH1	PPP2R3A				TRMU	RPS6KA1	SEPSECS	GTF2IRD1	ABTB1	MKL2	GM11690
RSRC2	PPP2R4				CELSR1	GRRP1	SLC34A2	LAT2	TMEM43	ABCC1	4932435O22RIK
RTKN2	PPP2R5C				GRAMD4	PDIK1L	PCDH7	POM121	SLC6A6	SPAG6	GM26242
RTN2	PPP2R5D				CERK	SLC30A2	G6PD2	RHBDD2	LRIG1	IGLL1	BTBD17
RTN4	PPP2R5E				TBC1D22A	PAFAH2	3110047P20RIK	POR	FAM19A4	VPREB1	NAT9
RTTN	PPP3CA				ALG12	SEPN1	0610040J01RIK	SRRM3	MITF	PPM1F	FDXR
RUFY1	PPP6R1				TTLL8	RUNX3	FAM114A1	HSPB1	EIF4E3	MAPK1	FADS6
RUFY3	PPP6R2				MLC1	CLIC4	RHOH	CUX1	RYBP	RIMBP3	C920011F04RIK
RUNDC2C	PQLC1				MOV10L1	SRRM1	NSUN7	4731417B20RIK	CHL1	TMEM191C	ATP5H
RUNX1	PRAM1				SBF1	IL22RA1	KCTD8	MYL10	ITPR1	PI4KA	HN1
RUNX2	PRAP1				ODF3B	HNRNPR	GABRA2	6430598A04RIK	SRGAP3	VPREB2	SUMO2
RYR3	PRDM15				KLHDC7B	HTR1D	COMMD8	GAL3ST4	THUMPD3	PRODH	MIF4GD
S100A11	PRDX2				SHANK3	6030445D17RIK	NIPAL1	STAG3	SETD5	GM7873	GRB2
S100A3	PREB				PPHLN1	ZBTB40	OCIAD1	GM10874	TMEM111	ZDHHC8	CASKIN2
S100A4	PRIC285				PRICKLE1	CDC42	SGCB	ZFP157	VGLL4	TRMT2A	GM11721
S100A5	PRIM2				TMEM117	DDOST	RASL11B	1700123K08RIK	TSEN2	ARVCF	GALK1
S100A6	PRKAG2				ANO6	PLA2G2F	CHIC2	GM17247	2510049J12RIK	COMT	H3F3B
S100Z	PRKAR1B				SCAF11	UBR4	PDGFRA	SUN1	RPL32	CLDN5	UNC13D
SAE1	PRKCB				SLC38A1	FAM131C	KIT	GET4	ANUBL1	CDC45	TRIM65
SAMD11	PRKCQ				SLC38A4	SPEN	NMU	ADAP1	ZFP422	GM10088	MRPL38
SAMD12	PRKCZ				RPAP3	DNAJC16	GM7271	GPR146	ZFP239	IGLC3	FBF1
SAMD4A	PRKD2				RAPGEF3	EFHD2	C530008M17RIK	3110082I17RIK	ADIPOR2	IGLC2	SRP68
SAP30BP	PRKDC				SLC48A1	KAZN	LPHN3	FOXK1	RAD52	A930003A15RIK	N-R5S74
SARDH	PRMT7				HDAC7	TNFRSF8	TECRL	C330006K01RIK	WNK1	KLHL6	FOXJ1
SART3	PRNP				VDR	GM13242	UGT2B38	MMD2	NINJ2	KLHL24	RNF157
SASH3	PRPF18				TMEM106C	EXOSC10	GM7714	FSCN1	CCDC77	MAP6D1	PRPSAP1
SATB1	PRPF40B				COL2A1	PEX14	SLC4A4	KDELR2	IL17RA	ALG3	UBE2O
SBF1	PRPF6				OLFR287	KIF1B	COX18	CCZ1	CECR5	ECE2	RHBDF2
SBF2	PRPF8				H1FNT	SPSB1	ALB	BHLHA15	TUBA8	VPS8	JMJD6
SCAI	PRR5				ZFP641	SLC2A7	RASSF6	CYP3A44	1700013D24RIK	2510009E07RIK	SRSF2
SCFD2	PRR5-ARHGAP8				CCNT1	SLC45A1	PPEF2	GSX1	PTPN6	EHHADH	GM16045
SCGB1C1	PRRX2				RND1	CAMTA1	ART3	FLT3	GRCC10	ETV5	TK1
SCGB1D2	PSAP				CCDC65	NPHP4	SCARB2	PAN3	LAG3	DGKG	THA1
SCMH1	PSKH1				FKBP11	AJAP1	STBD1	FLT1	VAMP1	HRG	SOCS3
SCN3A	PSMA6				ARF3	NADK	ANXA3	UBL3	SCNN1A	EIF4A2	CYTH1
SCN8A	PSMB2				DDN	MRPL20	ANTXR2	KATNAL1	TNFRSF1A	ADIPOQ	USP36
SCNN1A	PSMC3				PRKAG1	CPSF3L	1700007G11RIK	6330406I15RIK	ANO2	ST6GAL1	TIMP2
SCRN1	PSMD11				DHH	AGRN	GM11111	B3GALTL	CCND2	BCL6	CANT1
SCUBE1	PSMD9				TUBA1B	KLHL17	1700010H22RIK	ASB4	GM4968	LPP	GM11748
SDCCAG8	PSME1				TUBA1A	GATA1	BMP3	DYNC1I1	EFCAB4B	TPRG	CBX8
SDK2	PSME2				GM8973	EBP	RASGEF1B	ACN9	ITFG2	OPA1	CBX4
SEC31B	PSME4				TUBA1C	SLC38A5	A930011G23RIK	C1GALT1	KLRB1F	GM1968	TBC1D16
SEC61B	PSMG3				PRPH	ATP6AP2	HNRNPD	ICA1	CLEC2D	HES1	EIF4A3
SEH1L	PSTPIP2				TROAP	USP9X	AGPAT9	NXPH1	CD69	CPN2	SGSH
SELL	PTCH1				C1QL4	BC049702	NKX6-1	NDUFA4	KLRI2	LRRC15	MIR338
SELO	PTCHD1				DNAJC22	GM4985	PTPN13	THSD7A	CSDA	GP5	AATK
SELP	PTCRA				SPATS2	CYPT15	AFF1	TMEM168	ETV6	ATP13A3	ENTHD2
SELPLG	PTDSS2				KCNH3	OLFR1324	KLHL8	PPP1R3A	BCL2L14	FAM43A	SLC38A10
SEMA4A	PTER				MCRS1	2610018G03RIK	LRRC8B	FOXP2	LOH12CR1	AI480653	2810410L24RIK
SEMA4D	PTGDR				FAM186B	FRMD7	LRRC8D	MET	GPR19	ACAP2	GM11770
SEMA5B	PTGER4				NCKAP5L	MBNL3	ZFP326	ST7	GSG1	BDH1	2900052L18RIK
SEMA7A	PTK7				AQP2	OPN1MW	TGFBR3	WNT2	PBP2	DLG1	GM11772
SENP5	PTMA				AQP6	GM14744	FAM69A	KCND2	HIST4H4	PIGZ	GM23419
SEPHS1	PTMS				RACGAP1	IL1RAPL1	DR1	TSPAN12	BCAT1	LRRC33	ACTG1
SERPINE1	PTP4A2				LIMA1	CITED1	GM10419	FAM3C	KRAS	BEX6	2310003H01RIK
SERTAD2	PTPN1				DIP2B	E230019M04RIK	VMN2R12	SLC13A1	FGFR1OP2	PCYT1A	NPLOC4
SESN2	PTPN18				ATF1	MAGEA1	5430403G16RIK	GPR37	CAPRIN2	ZDHHC19	OXLD1
SETD2	PTPN2				GM5474	TXLNG	GM15446	6530409C15RIK	2810474O19RIK	TFRC	FAM195B
SETX	PTPN6				METTL7A1	SIAH1B	GM17655	PAX4	RPS9	TNK2	P4HB
SEZ6L	PTPN7				AB099516	ASB9	GOLGA3	LEP	RPL28	SLC12A8	ARHGDIA
SFMBT1	PTPRC				SLC11A2	GPM6B	POLE	2310016C08RIK	GM16532	HEG1	PCYT2
SFRS15	PTPRCAP				GM5475		P2RX2	TNPO3	CLCN4-2	MUC13	SIRT7
SGCD	PTPRD				LETMD1		PUS1	TSPAN33	ZFP110	KALRN	MAFG
SGIP1	PTPRE				POU6F1		ULK1	KLF14	CHMP2A	MYLK	STRA13
SGK1	PTPRF				SMAGP		CHEK2	PODXL	LIG1	SEC22A	RFNG
SGK223	PTPRJ				CELA1		MN1	1700012A03RIK	DHX34	PDIA5	DUS1L
SGPP1	PTPRK				GALNT6		C130026L21RIK	PLXNA4	GPR77	DIRC2	FASN
SGSM1	PTPRM				SLC4A8		CRYBA4	CHCHD3	BBC3	DTX3L	CCDC57
SGSM3	PTPRN2				SCN8A		SEZ6L	EXOC4	PRKD2	CCDC58	CSNK1D
SH2D1B	PTPRS				ANKRD33		MYO18B	LRGUK	PNMAL2	EAF2	GM11791
SH2D2A	PTRF				9430023L20RIK		CRYBB2	AKR1B3	PPP5C	HCLS1	WDR45B
SH2D3C	PTRH1				6030408B16RIK		CRYBB3	STRA8	DMPK	GPR156	B3GNTL1
SH2D5	PTTG1IP				KRT80		2900026A02RIK	FAM180A	ZFP296	NR1I2	PIK3IP1
SH3BGRL3	PVRIG				KRT7		TMEM211	MTPN	CBLC	ZBTB20	8430429K09RIK
SH3BP2	PVRL1				KRT86		SGSM1	DGKI	BCL3	2610015P09RIK	GM11946
SH3BP5	PVRL2				5430421N21RIK		AYM1	CREB3L2	RP23-191I16.2	ZDHHC23	TUG1
SH3D20	PVRL4				SOAT2		WSCD2	AKR1D1	PLAUR	CD200	DUSP18
SH3GL3	PWWP2B				CSAD		CMKLR1	TRIM24	4732471J01RIK	BC016579	SF3A1
SH3KBP1	PXDN				RARG		FICD	UBN2	CCDC97	IFT57	LIF
SH3RF3	PXMP4				MFSD5		GM3511	JHDM1D	HNRNPUL1	CD47	RHBDD3
SH3TC1	PXN				ESPL1		CORO1C	SLC37A3	SUPT5H	BBX	URGCP
SHANK1	PYCRL				PFDN5		SSH1	MKRN1	ZFP36	5330426P16RIK	NUDCD3
SHANK2	PYGB				SP7		ACACB	DENND2A	PAK4	CBLB	ADCY1
SHANK3	PYHIN1				GM17671		FOXN4	GM5567	HNRNPL	ALCAM	ZPBP
SHB	ProSAPiP1				SP1		MYO1H	MOXD2	ZFP568	ZPLD1	IKZF1
SHC4	QSOX2				AMHR2		MMAB	EPHB6	TYROBP	NFKBIZ	DDC
SHE	R3HDML				PCBP2		MVK	NOBOX	LSR	FAM55C	FBXO48
SHISA2	RAB11FIP1				GM10337		GIT2	TPK1	ABPG	CEP97	2900053O20RIK
SHMT1	RAB11FIP4				MAP3K12		RP23-3M10.7	RBPSUH-RS3	UBA2	SENP7	GM12043
SHQ1	RAB14				ATF7		OASL2	EZH2	LSM14A	TFG	WDPCP
SHROOM3	RAB1B				ATP5G2		GM10401	GPNMB	PEPD	TBC1D23	9130230N09RIK
SIDT1	RAB20				CALCOCO1		ACADS	NPVF	CEBPA	TMEM30C	B3GNT2
SIGLEC16	RAB34				GM17649		UNC119B	G930045G22RIK	ZFP507	FILIP1L	AHSA2
SIGLEC9	RAB36				HOXC4		MLEC	GM9953	SIGLECG	2610528E23RIK	PUS10
SIPA1L1	RAB37				SMUG1		CABP1	HNRNPA2B1	ZFP658	ST3GAL6	VRK2
SIPA1L2	RAB3IP				NFE2		SIRT4	SKAP2	2410002F23RIK	CPOX	A630052C17RIK
SIPA1L3	RAB40C				COPZ1		RPLP0	HOXA5	SPIB	ORAI2-PS	GM12089
SIRT4	RAB5C				GPR84		CCDC64	HIBADH	PTOV1	CRYBG3	ASB3
SKAP1	RAB8A				GTSF1		PRKAB1	JAZF1	RPL13A	ARL6	KCNIP1
SLA	RABEP2				PDE1B		TMEM233	9430076C15RIK	PTH2	POU1F1	4930469K13RIK
SLA2	RABGGTA				GM3685		HSPB8	CREB5	FTL1	VGLL3	SLIT3
SLAMF1	RAC2				GM3715		SRRM4	GM16499	CYTH2	SPEER2	WWC1
SLAMF7	RACGAP1				GM5797		GSTM2-PS1	CPVL	EMP3	SAMSN1	MAT2B
SLC11A2	RAD21L1				GM8374		4930569F06RIK	CHN2	CCDC114	USP25	CLK4
SLC12A3	RAD23A				FHIT		SUDS3	SCRN1	NOMO1	CXADR	D930048N14RIK
SLC12A7	RAD51L1				GM5087		KSR2	NOD1	TMEM86A	D16ERTD472E	SAR1B
SLC14A2	RAD51L3				LRRC3B		NOS1	CRHR2	NAV2	NCAM2	GM12204
SLC17A3	RAD54L				THRB		2410131K14RIK	ADCYAP1R1	DBX1	MRPL39	A630014C17RIK
SLC18A2	RAD9A				GM2244		MED13L	CCDC129	SIGLECH	BACH1	FSTL4
SLC1A1	RAE1				GM2237		TBX3	FAM13A	TUBGCP5	2310061N02RIK	GM12216
SLC1A2	RAG2				GM5458		TBX5	FAM190A	UBE3A	TIAM1	MFAP3
SLC1A4	RAGE				NID2		RBM19	SMARCAD1	KLF13	SCAF4	4933424L21RIK
SLC1A7	RAI1				2700060E02RIK		TPCN1	TNIP3	SNRPA1	1110004E09RIK	SAP30L
SLC22A2	RALGAPA1				GNG2		DTX1	PRDM5	LRRK1	IFNAR2	1700047K16RIK
SLC22A3	RANBP3				KCNK16		OAS1B	VMN1R32	ALDH1A3	IL10RB	TRIM17
SLC23A1	RAP1GAP				NUDT13		OAS1D	GADD45A	ADAMTS17	IFNAR1	2310033P09RIK
SLC23A2	RAP1GAP2				SEC24C		RPH3A	SERBP1	MEF2A	IFNGR2	SNAP47
SLC25A21	RAP1GDS1				NDST2		PTPN11	EIF2AK3	LRRC28	ITSN1	ZKSCAN17
SLC25A25	RAPGEF1				CAMK2G		RPL6	RMND5A	GM10295	MRPS6	GM16062
SLC25A26	RAPGEF3				PLAU		TRAFD1	POLR1A	MCTP2	RCAN1	NT5M
SLC25A44	RAPSN				VCL		NAA25	TCF7L1	CHD2	RUNX1	MED9
SLC26A8	RARRES3				AP3M1		ERP29	KCMF1	SV2B	SETD4	ATPAF2
SLC2A1	RASA3				ADK		TMEM116	GM9008	AKAP13	CBR3	TMEM11
SLC2A12	RASAL1				ZFP503		MAPKAPK5	LRRTM4	AGBL1	MORC3	TTC19
SLC2A4RG	RASAL3				1700112E06RIK		CUX2	AW146020	MRPL46	CLDN14	NCOR1
SLC2A6	RASGRF1				KCNMA1		IFT81	TACR1	IDH2	DSCR3	FAM211A
SLC2A8	RASSF1				RPS24		P2RX4	SEMA4F	SEMA4B	DYRK1A	ZFP286
SLC2A9	RASSF4				ZMIZ1		KDM2B	PCGF1	BLM	KCNJ15	2810001G20RIK
SLC35A3	RASSF5				1700054O19RIK		VPS33A	DCTN1	SLC28A1	ERG	SCO1
SLC35B2	RASSF7				ZCCHC24		CLIP1	SLC4A5	ADAMTSL3	ETS2	TRAPPC1
SLC35D1	RASSF8				ANXA11		DENR	TET3	EFTUD1	BRWD1	GM17305
SLC35E1	RB1				DUXBL		VPS37B	CYP26B1	1700010L04RIK	HMGN1	LSMD1
SLC35F3	RBCK1				SLMAP		ABCB9	EXOC6B	MEX3B	PCP4	2010012P19RIK
SLC38A10	RBFOX2				DNAHC12		PITPNM2	1700019G17RIK	MESDC2	DSCAM	TNFSF12
SLC38A11	RBL1				LRTM1		MPHOSPH9	DUSP11	EED	ZFP295	ELP5
SLC41A3	RBM14				CACNA2D3		CDK2AP1	ADD2	PICALM	B230307C23RIK	GM21988
SLC43A2	RBM15B				SELK		RILPL1	PCBP1	MYO7A	SCAF8	RNASEK
SLC43A3	RBM33				CHDH		DNAHC10	ASPRV1	CAPN5	TFB1M	GM12319
SLC4A4	RBM38				CACNA1D		CCDC92	SNRNP27	A630091E08RIK	NOX3	DERL2
SLC5A10	RBPJL				DCP1A		FAM101A	D6ERTD527E	UVRAG	ARID1B	ITGAE
SLC7A5	RCAN1				TKT		NCOR2	ANTXR1	SLCO2B1	5730437N04RIK	TAX1BP3
SLC7A6	RCBTB2				PRKCD		TMEM132C	APLF	XRRA1	ZDHHC14	SRR
SLC9A1	RCOR1				RFT1		GLT1D1	CCDC48	CHRDL2	SNX9	1700016P03RIK
SLC9A3R1	RCOR2				TMEM110		TMEM132D	MGLL	LIPT2	SYNJ2	MIR132
SLC9A8	RCSD1				NEK4		FZD10	TPRA1	UCP2	TULP4	SMYD4
SLC9A9	RDH5				GNL3		PIWIL1	4933427D06RIK	PLEKHB1	SYTL3	TLCD2
SLCO2A1	REC8				BAP1		RAN	PLXNA1	RELT	EZR	FAM57A
SLCO3A1	RENBP				CAPN7		GPR133	CHCHD6	P2RY6	RPS6KA2	GEMIN4
SLFNL1	REPIN1				SH3BP5		44818	CCDC37	E030002O03RIK	CCR6	TRP53I13
SLIT1	RER1				BTD		PSPH	SLC41A3	TRIM66	T	A030003K02RIK
SMAD3	RET				1700024G13RIK		CALN1	IQSEC1	ZFP143	PDE10A	SUPT6
SMAD6	RETN				ERCC6		WBSCR17	NUP210	MRVI1	1700010I14RIK	POLDIP2
SMARCA2	RETNLB				3425401B19RIK		GATSL2	FBLN2	EIF4G2	GM17728	RAB11FIP4
SMARCA4	REXO1				GM626		CLIP2	LSM3	PSMA1	QK	ZFP207
SMARCB1	RFT1				PTPN20		RFC2	GRIP2	PLEKHA7	PACRG	CCL1
SMCR7L	RFTN1				GDF10		EIF4H	C130022K22RIK	ARL6IP1	AGPAT4	ZFP830
SMG6	RFX1				RBP3		LIMK1	PRICKLE2	EEF2K	MAP3K4	1700003F17RIK
SMO	RGR				4930596D02RIK		ELN	MAGI1	PRKCB	IGF2R	ACACA
SMPD3	RGS10				GM7853		WBSCR28	LRIG1	RBBP6	WTAP	4930502E09RIK
SMYD3	RGS12				4930474N05RIK		WBSCR27	SUCLG2	IL21R	SOD2	PIGW
SNAP47	RGS16				GHITM		STX1A	FAM19A4	D430042O09RIK	SMOK4A	APPBP2
SNAPC5	RGS19				NRG3		BCL7B	FRMD4B	GSG1L	GM3222	4632419I22RIK
SNCG	RGS3				SH2D4B		POM121	MITF	XPO6	PRDM9	PTRH2
SNHG1	RGS9				GM8257		HIP1	FOXP1	LAT	CHD1	RNF43
SNHG4	RGSL1				GM8267		POR	PROK2	AI467606	LNPEP	GM11505
SNORA74A	RHOH				PTGDR		SH2B2	RYBP	ZFP771	VMN2R102	VEZF1
SNRK	RHPN2				GM15217		CUX1	CNTN3	DCTPP1	ZFP53	COIL
SNRNP70	RILP				CDKN3		4731417B20RIK	CNTN4	SRCAP	ZFP52	DGKE
SNRPN	RIMS2				CNIH		MYL10	CRBN	BCL7C	ZSCAN10	ANKFN1
SNTB1	RIMS3				SAMD4		EMID2	ARL8B	PRSS36	PDPK1	COX11
SNX10	RIN1				GM6055		RABL5	EDEM1	FUS	ATP6V0C	MBTD1
SNX16	RIN2				GM6498		PLOD3	RAD18	ITGAM	RPL3L	NME1
SNX25	RIN3				6720456H20RIK		AP1S1	SRGAP3	RGS10	HS3ST6	GM11542
SNX29	RIOK2				OLFR729		TRIM56	ATP2B2	PLEKHA1	UNKL	GM11521
SNX31	RLTPR				OLFR730		GM3054	SLC6A11	BUB3	LMF1	PHB
SNX9	RNASEH2A				OLFR733		TRIP6	HRH1	LHPP	LUC7L	ABI3
SOBP	RND3				OLFR734		PILRA	ATG7	FAM53B	NEURL1B	4833417C18RIK
SOD1	RNF125				OLFR738		STAG3	VGLL4	PTPRE	DUSP1	D030028A08RIK
SORBS2	RNF135				OLFR742		GM10874	TMEM40	TCERG1L	GM8225	SP6
SOX5	RNF165				EAR11		ZFP157	44628	INPP5A	KIFC5B	MRPL10
SOX6	RNF166				VMN2R88		1700123K08RIK	ALOX5	NKX6-2	GGNBP1	GM11592
SPAG1	RNF167				VMN2R89		ZFP68	GM7292	MTG1	BAK1	GPR179
SPAG5	RNF168				GM17175		FAM20C	RASGEF1A	OLFR524	GRM4	SRCIN1
SPAG8	RNF214				GM17079		GM17247	BMS1	IFITM3	HMGA1	GM11613
SPATA13	RNF215				RPS19-PS1		PRKAR1B	DCP1B	PHRF1	C130040N14RIK	GM11629
SPATA24	RNF220				GM10905		SUN1	NINJ2	DEAF1	SPDEF	GM12352
SPATA5	RNF31				B230359F08RIK		GET4	MICAL3	CHID1	DEF6	MED24
SPECC1	RNF43				DAD1		ADAP1	DPPA3	CTSD	TULP1	CASC3
SPECC1L	RNF44				ABHD4		UNCX	SLC2A3	MRGPRE	FKBP5	RARA
SPINK2	RNFT2				OLFR49		PSMG3	C530028O21RIK	CTTN	E230001N04RIK	TUBG1
SPO11	RNPEPL1				OXA1L		ELFN1	ZFP384	PPFIA1	PNPLA1	CNTNAP1
SPOCD1	ROD1				REM2		MAD1L1	NTF3	INSR	4930539E08RIK	RAMP2
SPOCK1	RORC				EFS		EIF3B	KCNA5	CLEC4G	SRSF3	RP23-124N11.3
SPPL3	RPL13A				CMTM5		TTYH3	NDUFA9	3930402G23RIK	CDKN1A	PTGES3L
SPRED2	RPL18				MYH6		SDK1	PARP11	IRS2	RAB44	RND2
SPTAN1	RPS11				GM17428		FOXK1	TSPAN9	RAB20	BC004004	DUSP3
SPTBN1	RPS19BP1				NGDN		GM3090	KLRB1C	CARKD	PI16	AL731670.1
SPTBN2	RPS24				AP1G2		OLFR718-PS1	KLRA5	ING1	MTCH1	DCAKD
SRBD1	RPS29				JPH4		4933411G11RIK	BCL2L14	GRTP1	FGD2	ARHGAP27
SRD5A1	RPS5				DHRS2		ZFP12	LRP6	TFDP1	PIM1	MAPT
SRF	RPS6KA2				ADCY4		KDELR2	CREBL2	1700029H14RIK	FTSJD2	5330430P22RIK
SRGAP3	RPS6KB2				CMA2		DAGLB	EMP1	CDC16	1110021J02RIK	LIMD2
SRP14	RPTOR				MCPT2		RAC1	E330021D16RIK	ERICH1	MDGA1	STRADA
SRP19	RRAGD				GZMG		USP42	ATF7IP	GM10699	BTBD9	PECAM1
SRSF3	RRBP1				PSPC1		EIF2AK1	GUCY2C	KBTBD11	GLP1R	CACNG4
SRSF4	RRM2				ZMYM2		OCM	MGP	AP3M2	ABCG1	APOH
SRSF8	RRP1				GJA3		LMTK2	PDE6H	MYST3	TMPRSS3	GM11696
SRSF9	RRP1B				GJB6		BAIAP2L1	AEBP2	ANK1	UBASH3A	ARSG
SSBP2	RRP36				CRYL1		CYP3A41A	SLCO1C1	HTRA4	RSPH1	COG1
SSH2	RSAD2				RPL13-PS3		CYP3A44	SLCO1A4	PLEKHA2	CRYAA	SDK2
SSRP1	RSPH1				SHISA2		CYP3A11	SOX5	WHSC1L1	SIK1	KIF19A
SSTR2	RSRC1				SPATA13		USP12	BCAT1	THAP1	RRP1B	RAB37
SSTR3	RTN2				MIPEP		GTF3A	LRMP	GOT1L1	NOTCH3	KCTD2
ST3GAL1	RTP3				TNFRSF19		MTIF3	KRAS	BC019943	ZFP472	GGA3
ST3GAL2	RUNDC2C				EBPL		LNX2	SSPN	GM4889	ZFP81	SAP30BP
ST7	RUNX1				KCNRG		PAN3	MRPS35	ACSL1	RAB11B	ACOX1
STAG3	RUNX2				RNASEH2B		FLT1	KLHDC5	MLF1IP	ANGPTL4	EXOC7
STAM	RXRG				GUCY1B2		UBL3	PTHLH	CASP3	DAXX	METTL23
STARD9	S100A2				FAM124A		KATNAL1	CCDC91	IRF2	TAPBP	MFSD11
STAT1	S100A3				INTS6		HSPH1	FAR2	ENPP6	B3GALT4	44813
STAT3	S100A4				GATA4		FRY	2810474O19RIK	ODZ3	H2-K1	TMC6
STAT4	S100A5				FAM167A		SAMD9L	LAIR1	ASB5	BRD2	SYNGR2
STAT5A	S100A6				XKR6		GNG11	RPL28	HMGB2	H2-DMB2	GM11725
STAU2	S100Z				RP1L1		PEG10	GM1078	PSD3	GM15821	RBFOX3
STIL	S1PR5				KIF13B		PPP1R9A	OLFR1344	CSGALNACT1	H2-OB	CCDC40
STIM1	SACM1L				INTS9		PDK4	ZIM1	LZTS1	H2-EB2	CARD14
STK10	SAFB2				EXTL3		DYNC1I1	PEG3	ATP13A1	GM11140	BAHCC1
STK16	SAG				FZD3		TAC1	USP29	MAU2	BTNL2	CCDC137
STK17B	SAMD11				ZFP395		THSD7A	OBOX2	MEF2B	BTNL3	AL663030.1
STK38L	SARDH				ELP3		FOXP2	OBOX5	UBA52	PRRT1	LRRC45
STK39	SARS2				GM600		TCFEC	GLTSCR2	SSBP4	ZBTB12	1700012B15RIK
STK4	SASH3				SCARA5		CAV1	C5AR1	JUND	NEU1	ASXL2
STMN1	SATB1				PBK		ST7	PRR24	GM11175	D17H6S56E-5	DTNB
STMN3	SAV1				PTK2B		WNT2	TMEM160	ARRDC2	NG23	DNMT3A
STOML1	SBF1				STMN4		CFTR	PSG-PS1	BST2	CLIC1	DNAJC27
STX5	SBK1				PPP2R2A		KCND2	PSG18	PGLS	LTA	PTRHD1
STXBP5L	SBNO2				STC1		ING3	PSG26	GLT25D1	ATP6V1G2	0610009D07RIK
SUCNR1	SC5DL				RPS2-PS5		FEZF1	VMN1R167	FCHO1	MDC1	ATAD2B
SUFU	SCAI				NKX2-6		TMEM229A	VMN1R170	AP1M1	2310014H01RIK	1110057K04RIK
SUGT1P1	SCAMP3				NKX3-1		GCC1	ZFP112	KLF2	PPP1R10	HS1BP3
SUGT1P3	SCARF1				ENTPD4		SND1	1500002O20RIK	TMEM38A	RP24-443D19.10	PUM2
SULF2	SCGB1C1				LOXL2		LRRC4	CADM4	NWD1	RPP21	LAPTM4A
SUMF1	SCML4				R3HCC1		LEP	2310033E01RIK	MMAA	H2-M10.3	TTC32
SUN5	SCN3A				PEBP4		KCP	ARHGEF1	GYPA	H2-M10.4	RDH14
SUPT3H	SCN8A				EGR3		IRF5	AXL	PKN1	RNF39	SMC6
SUPT4H1	SCNN1A				SORBS3		TNPO3	NLRP9A	DDX39	H2-M3	FAM49A
SUSD1	SCP2				PPP3CC		KLF14	VMN1R185	CD97	PGK2	GM25538
SUSD3	SCRIB				SLC39A14		AB041803	CYP2B19	GM10643	TNFRSF21	ROCK2
SUSD4	SCRN2				PIWIL2		PLXNA4	CYP2G1	NANOS3	GPR110	PDIA6
SV2B	SCRN3				BMP1		AKR1B8	SPNB4	ZSWIM4	CYP39A1	NOL10
SVIP	SCUBE1				NPM2		STRA8	C030039L03RIK	IER2	ENPP5	ODC1
SVOPL	SCYL1				DOK2		FAM180A	9530053A07RIK	LYL1	CLIC5	HPCAL1
SYK	SDC1				FNDC3A		DGKI	PAK4	G430095P16RIK	RUNX2	B430203G13RIK
SYN3	SDCBP2				CYSLTR2		TMEM213	C330005M16RIK	CALR	AC165141.1	ASAP2
SYNE1	SDCCAG8				RCBTB2		HIPK2	FAM98C	JUNB	CDC5L	TAF1B
SYNJ2	SDF2L1				HTR2A		PARP12	DPF1	BRD7	TMEM151B	GRHL1
SYNRG	SDF4				ESD		BRAF	CATSPERG2	NKD1	NFKBIE	KLF11
SYT13	SDK2				LRCH1		MRPS33	ZFP568	RPS6-PS2	SLC35B2	RRM2
TACC2	SEC1				LRRC63		FAM131B	LRFN3	TOX3	GM7325	KIDINS220
TACSTD2	SEC11A				SIAH3		FAM115E	GM6003	CHD9	CAPN11	RNASEH1
TAF3	SEC14L2				SPERT		FAM115A	ABPG	GM6658	VEGFA	TSSC1
TAL1	SEC22B				COG3		ZFP956	PDCD2L	MT1	MRPS18A	CCDC71L
TANC1	SEC24C				SLC25A30		ZFP777	CHST8	SLC12A3	GTPBP2	NAMPT
TAPBPL	SEC31A				NUFIP1		ZFP746	PEPD	HERPUD1	TJAP1	SYPL
TATDN2	SEC31B				RPS2-PS6		SSPO	ZFP507	AP3S1-PS2	BC032203	GM22904
TAX1BP1	SEH1L				AU021034		ATP6V0E2	TSHZ3	GPR56	1700001C19RIK	SNX13
TBC1D10A	SELPLG				AKAP11		GM5111	ZFP536	CCDC135	CCND3	DOCK4
TBC1D22A	SEMA4A				1300010F03RIK		GIMAP8	GM5591	CDH8	TCFEB	IMMP2L
TBC1D22B	SEMA4D				ZFP957		GIMAP9	GM16387	D230025D16RIK	FOXP4	PNPLA8
TBC1D2B	SEMA7A				OLFM4		STK31	GM5114	TRADD	1700067P10RIK	G2E3
TBC1D4	SERINC2				PCDH17		NPY	GM2058	4931428F04RIK	9830107B12RIK	SCFD1
TBC1D8	SERPINF1				DIAP3		G930045G22RIK	GM6871	FAM65A	TREML2	BRMS1L
TBCD	SERPINF2				PCDH20		HOXA7	VMN2R58	CTCF	NFYA	MIPOL1
TBL1XR1	SERPINI1				4921530L21RIK		HOXA11	HMG1L1	PSKH1	APOBEC2	PNN
TBL2	SERTAD4				KLHL1		HOXA13	VMN2R59	NFATC3	UNC5CL	CTAGE5
TBPL1	SESTD1				DACH1		EVX1	VMN2R61	PSMD7	LRFN2	GM527
TCEA3	SETD1B				MZT1		TRIL	KLK7	ZFHX3	MOCS1	PRPF39
TCF12	SETD7				PIBF1		WIPF3	IZUMO2	VAC14	RFTN1	FANCM
TCF7	SETDB2				KLF5		NOD1	MRGPRB1	DDX19A	PLCL2	LRR1
TCF7L2	SFSWAP				1700110M21RIK		GGCT	NELL1	ZNRF1	GM7334	AC099934.1
TCHH	SFT2D3				LMO7		CRHR2	GM9343	WWOX	TBC1D5	KLHDC1
TCP11L1	SGCD				IRG1		INMT	OCA2	MAF	SATB1	KLHDC2
TCTE1	SGK223				CLN5		ADCYAP1R1	GABRG3	DYNLRB2	KCNH8	ARF6
TCTEX1D1	SGK269				EDNRB		NEUROD6	GABRB3	4933407C03RIK	KAT2B	ATP5S
TCTN2	SH2D2A				RNF219		LSM5	ATP10A	PLCG2	MPND	AC166827.1
TDRD10	SH2D3C				RBM26		ABCG2	UBE3A	OSGIN1	SH3GL1	ATL1
TDRG1	SH3BP1				GM6219		NAP1L5	C230091D08RIK	CRISPLD2	SEMA6B	F730035M05RIK
TDRKH	SH3BP2				GM4666		GPRIN3	GM7367	FAM92B	PLIN3	GM24474
[truncated: 7,903 more rows]

## Sheet: HEB targets (Fig. 2B)
HEB Activation (FC < 1.5, ttest<0.05 shRNA HEB in Jurkat)
ADM
ALDH1A2
MYO5B
KSP37
NKAP
PCDH21
ADAMTS17
RAG2
BHLHB2
FLJ38379
BIRC3
MAL
FA2H
PFKFB4
UBE2W
LETM1
TXNL5
BACE2
RFTN1
CHRNA3
ANKRD38
TRPM5
RRM2
HMBOX1
NRN1
TRIM14
TFPI
FAM45A
DHTKD1
TPP1
DCBLD2
PPFIA4
TCF12
HIST1H1D
COG5
ETV5
VPS37B
SLC16A7
FAM45B
KHDRBS3
DNTT
GALNT6
KIT
SERPINI1
LONRF1
RPS6KA3
HIST1H3D
SLC40A1
ASS1
C13ORF18
FBLN5
KCNN2
GCA
LGMN
C14ORF145
LOC148898
ALDOC
PRDX3
NFIA
SRPR
ARG2
CHMP2B
KIF21B
RBL2
HECA
C9
STK40
CSRP2
ADRBK2
TSHR
EPHX2
LAMP3
SRPK1
ID3
STAMBPL1
FUT11
SCML1
OMA1
PRSS2
C14ORF100
ENDOD1
CREBL2
DIXDC1
GCHFR
POLG
SLIT1
ALS2CR13
VPS24
GALNT10
SLC39A10
ATG9B
NKX3-1
POLR3K
UBE2Q2
BTBD3
TBC1D1
P4HA1
AK3L1
FLJ35767
RAP1B
RP4-621O15.2
LOC149832
ZFP36L2
LOC143381
PTAR1
C18ORF1
FNBP1
SRF
TCTE3
TNFAIP3
GNPDA1
STC2
JARID1B
UBE2J1
ULBP2
LOC90624
F8
PLEKHH2
MGAT4A
JPH1
LOC645619
LIMA1
SERINC3
LCT
DLG5
DLX2
MKNK2
KSR1
C6ORF120
NR3C1
FYB
ARL2BP
HCLS1
NDRG1
EDEM1
LIX1L
KIAA0500
GRAMD1C
ALG14
BLCAP
FLJ90723
KIAA0265
MRPS24
LOC646676
GCNT1
MGC21874
PPP1R11
FOXD1
VCL
PAFAH1B2
DCTN4
PDK1
ARNT
MLLT3
DAG1
DAB1
PDSS1
ESCO2
NEU1
KIAA1826
FLJ43663
DCP2
TEGT
BSPRY
MLLT4
LOC644241
DNAJB14
ARHGEF10
F2RL2
MAML1
E2F5
C14ORF45
JAM3
BCL7A
LOC203411
SNHG10
ATF2
PIM3
RB1CC1
PRO1843
ANP32E
SPINT2
C16ORF51
EFEMP2
CDC27
HIST1H2AM
WDR5B
MAPK1
PAM
TATDN2
MTMR4
ZNF273
PLEKHA1
SUMF2
KIAA1166
MGC14327
TTC4
PIGS
SOD2
ZBTB25
LOC58489
DOCK9
EXT2
COMMD8
TGFBRAP1
GNG5
C12ORF26
FLJ23861
CPNE1
RAD23A
RFFL
MOSPD1
LOC346887
PHF16
C10ORF47
HOMER1
ERGIC1
C3ORF28
MOCS1
RRAS2
ARHGAP12
BCKDHB
LOC92196
HIF1AN
FRAG1
LOC550643
VLDLR
ITGA6
IGFBP2
CA11
SLAIN2
RIPK4
DAAM2
ASB8
SC4MOL
H2BFS
LOC388114
FES
STAG3
PTPN3
LOC644617
RDM1
WDR89
CA8
C6ORF105
FXYD2
LOC644656
RAPGEF5
RCCD1
TDRKH
RUNX3
ANKRD43
WRB
MGC5618
TTC4
KCTD12
ANKZF1
ADAMTS19
LSP1
RP11-529I10.4
MXI1
DNAJC12
WDR54
FAM124A
C7ORF41
KCNK1
NGLY1
LOC441150
LRRC1
PPARA
HK1
C4ORF24
DHCR7
SPRY1
KDELR1
POU3F2
FUK
LOC644799
MVP
TFAP2C
TICAM2
NCOA3
CERKL
EIF4B
DYX1C1
CNOT6L
C10ORF54
RPS6KB2
BMPR1A
MORF4L2
LOC646040
TPCN2
CD3G
KREMEN1
DPY19L1
PCYT1B
HDAC3
PPM1H
ICOS
HOXA1
LOC400027
EFHC1
CCDC104
C4ORF28
PIGL
CHMP7
WDR48
LOC647381
TNFRSF21
FAM117A
NFIL3
VEGF
RICS
FLJ22639
UBE2F
GYPC
YDD19
FXR1
FADD
SEMA4A
FBXO28
NAT12
SOCS2
HEG1
OPN3
RARSL
PROS1
CD1C
PIK3R5
ZFAND1
C1ORF119
TMEM87B
LRRC34
ARHGEF7
TASP1
MAN1A2
UROS
MCCC2
GPNMB
B4GALT5
DDIT4
PLAG1
KREMEN1
FABP3
PPP2R1B
IRS1
SOX11
ID2
TAF9B
PROC
MAP1A
GOLGA5
SERTAD3
EXOC4
THEX1
NOTCH2
RSBN1
DUSP3
E2F7
SQLE
PEX5L
BNIP3L
STARD4
FBXO4
KIAA2013
LOC129607
SLC25A18
EPSTI1
DKFZP451B082
ACAD8
LOC90925
EGR1
PROK2
LOC286161
FLJ25715
DYNC2LI1
HERC5
BMP4
MFSD5
USP7
TBC1D23
LOC221710
CTA-221G9.4
KIAA1688
ARPP-21
DUSP18
RGS17
C6ORF192
