# Supplementary material for: Monoallelic Heb/Tcf12 Deletion Reduces the Requirement for NOTCH1 Hyperactivation in T-Cell Acute Lymphoblastic Leukemia
Source: Front Immunol. 2022 Mar 24;13:867443. doi: 10.3389/fimmu.2022.867443 (PMC8987207; doi:10.3389/fimmu.2022.867443)
Supplement: Supplementary file 2 [file DataSheet_2.xls]

## Sheet: Strelka - All variants
Sample	Chr	Start	End	Ref	Alt	Func.refGene	Gene.refGene	ExonicFunc.refGene	AAChange.refGene	Func.ensGene	Gene.ensGene	ExonicFunc.ensGene	AAChange.ensGene	phastConsElements60way	simpleRepeat	genomicSuperDups	snp137	snp137Common	snp138
38854-TALL	chr11	5871386	5871386	G	A	exonic	Aebp1	nonsynonymous SNV	Aebp1:NM_009636:exon21:c.G2924A:p.R975Q	exonic	ENSMUSG00000020473	nonsynonymous SNV	ENSMUSG00000020473:ENSMUST00000109829:exon12:c.G1784A:p.R595Q,ENSMUSG00000020473:ENSMUST00000102923:exon21:c.G2924A:p.R975Q	Score=580;Name=lod=349	NA	NA	rs8279706	rs8279706	rs8279706
49554-TALL	chr11	5871386	5871386	G	A	exonic	Aebp1	nonsynonymous SNV	Aebp1:NM_009636:exon21:c.G2924A:p.R975Q	exonic	ENSMUSG00000020473	nonsynonymous SNV	ENSMUSG00000020473:ENSMUST00000109829:exon12:c.G1784A:p.R595Q,ENSMUSG00000020473:ENSMUST00000102923:exon21:c.G2924A:p.R975Q	Score=580;Name=lod=349	NA	NA	rs8279706	rs8279706	rs8279706
49555-TALL	chr11	5871386	5871386	G	A	exonic	Aebp1	nonsynonymous SNV	Aebp1:NM_009636:exon21:c.G2924A:p.R975Q	exonic	ENSMUSG00000020473	nonsynonymous SNV	ENSMUSG00000020473:ENSMUST00000109829:exon12:c.G1784A:p.R595Q,ENSMUSG00000020473:ENSMUST00000102923:exon21:c.G2924A:p.R975Q	Score=580;Name=lod=349	NA	NA	rs8279706	rs8279706	rs8279706
38854-TALL	chr11	5868525	5868525	T	C	exonic	Aebp1	synonymous SNV	Aebp1:NM_009636:exon13:c.T1509C:p.P503P	exonic	ENSMUSG00000020473	synonymous SNV	ENSMUSG00000020473:ENSMUST00000109829:exon4:c.T369C:p.P123P,ENSMUSG00000020473:ENSMUST00000102923:exon13:c.T1509C:p.P503P	NA	NA	NA	rs8279701	NA	rs8279701
49554-TALL	chr11	5868525	5868525	T	C	exonic	Aebp1	synonymous SNV	Aebp1:NM_009636:exon13:c.T1509C:p.P503P	exonic	ENSMUSG00000020473	synonymous SNV	ENSMUSG00000020473:ENSMUST00000109829:exon4:c.T369C:p.P123P,ENSMUSG00000020473:ENSMUST00000102923:exon13:c.T1509C:p.P503P	NA	NA	NA	rs8279701	NA	rs8279701
49555-TALL	chr11	5868525	5868525	T	C	exonic	Aebp1	synonymous SNV	Aebp1:NM_009636:exon13:c.T1509C:p.P503P	exonic	ENSMUSG00000020473	synonymous SNV	ENSMUSG00000020473:ENSMUST00000109829:exon4:c.T369C:p.P123P,ENSMUSG00000020473:ENSMUST00000102923:exon13:c.T1509C:p.P503P	NA	NA	NA	rs8279701	NA	rs8279701
38854-TALL	chr11	5867814	5867814	T	C	intronic	Aebp1	NA	NA	intronic	ENSMUSG00000020473	NA	NA	NA	NA	NA	rs8279689	rs8279689	rs8279689
49554-TALL	chr11	5867814	5867814	T	C	intronic	Aebp1	NA	NA	intronic	ENSMUSG00000020473	NA	NA	NA	NA	NA	rs8279689	rs8279689	rs8279689
49555-TALL	chr11	5867814	5867814	T	C	intronic	Aebp1	NA	NA	intronic	ENSMUSG00000020473	NA	NA	NA	NA	NA	rs8279689	rs8279689	rs8279689
38854-TALL	chr11	5865154	5865154	A	G	intronic	Aebp1	NA	NA	intronic	ENSMUSG00000020473	NA	NA	NA	NA	NA	rs8279656	NA	rs8279656
49554-TALL	chr11	5865154	5865154	A	G	intronic	Aebp1	NA	NA	intronic	ENSMUSG00000020473	NA	NA	NA	NA	NA	rs8279656	NA	rs8279656
49555-TALL	chr11	5865154	5865154	A	G	intronic	Aebp1	NA	NA	intronic	ENSMUSG00000020473	NA	NA	NA	NA	NA	rs8279656	NA	rs8279656
38854-TALL	chr11	3714450	3714450	C	T	intronic	Osbp2	NA	NA	intronic	ENSMUSG00000020435	NA	NA	NA	NA	NA	rs6357937	rs6357937	rs6357937
49554-TALL	chr11	3714450	3714450	C	T	intronic	Osbp2	NA	NA	intronic	ENSMUSG00000020435	NA	NA	NA	NA	NA	rs6357937	rs6357937	rs6357937
49555-TALL	chr11	3714450	3714450	C	T	intronic	Osbp2	NA	NA	intronic	ENSMUSG00000020435	NA	NA	NA	NA	NA	rs6357937	rs6357937	rs6357937
38854-TALL	chr9	67319577	67319577	C	T	intronic	Tln2	NA	NA	intronic	ENSMUSG00000052698	NA	NA	NA	NA	NA	rs6337642	NA	rs6337642
49554-TALL	chr9	67319577	67319577	C	T	intronic	Tln2	NA	NA	intronic	ENSMUSG00000052698	NA	NA	NA	NA	NA	rs6337642	NA	rs6337642
49555-TALL	chr9	67319577	67319577	C	T	intronic	Tln2	NA	NA	intronic	ENSMUSG00000052698	NA	NA	NA	NA	NA	rs6337642	NA	rs6337642
38854-TALL	chr11	5129456	5129456	A	G	exonic	Emid1	nonsynonymous SNV	Emid1:NM_080595:exon10:c.T941C:p.M314T	exonic	ENSMUSG00000034164	nonsynonymous SNV	ENSMUSG00000034164:ENSMUST00000062821:exon10:c.T941C:p.M314T,ENSMUSG00000034164:ENSMUST00000163299:exon10:c.T935C:p.M312T	Score=435;Name=lod=86	NA	NA	rs6333470	NA	rs6333470
49554-TALL	chr11	5129456	5129456	A	G	exonic	Emid1	nonsynonymous SNV	Emid1:NM_080595:exon10:c.T941C:p.M314T	exonic	ENSMUSG00000034164	nonsynonymous SNV	ENSMUSG00000034164:ENSMUST00000062821:exon10:c.T941C:p.M314T,ENSMUSG00000034164:ENSMUST00000163299:exon10:c.T935C:p.M312T	Score=435;Name=lod=86	NA	NA	rs6333470	NA	rs6333470
49555-TALL	chr11	5129456	5129456	A	G	exonic	Emid1	nonsynonymous SNV	Emid1:NM_080595:exon10:c.T941C:p.M314T	exonic	ENSMUSG00000034164	nonsynonymous SNV	ENSMUSG00000034164:ENSMUST00000062821:exon10:c.T941C:p.M314T,ENSMUSG00000034164:ENSMUST00000163299:exon10:c.T935C:p.M312T	Score=435;Name=lod=86	NA	NA	rs6333470	NA	rs6333470
49554-TALL	chr11	5129381	5129381	A	G	intronic	Emid1	NA	NA	intronic	ENSMUSG00000034164	NA	NA	NA	NA	NA	rs6333353	NA	rs6333353
49555-TALL	chr11	5129381	5129381	A	G	intronic	Emid1	NA	NA	intronic	ENSMUSG00000034164	NA	NA	NA	NA	NA	rs6333353	NA	rs6333353
38854-TALL	chr9	72488238	72488238	T	C	intronic	Tex9	NA	NA	intronic	ENSMUSG00000090626	NA	NA	NA	NA	NA	rs6322723	NA	rs6322723
38854-TALL	chr6	13193399	13193399	T	A	intronic	Vwde	NA	NA	intronic	ENSMUSG00000079679	NA	NA	NA	NA	NA	rs6317203	NA	rs6317203
39238-TALL	chr6	13193399	13193399	T	A	intronic	Vwde	NA	NA	intronic	ENSMUSG00000079679	NA	NA	NA	NA	NA	rs6317203	NA	rs6317203
49554-TALL	chr6	13193399	13193399	T	A	intronic	Vwde	NA	NA	intronic	ENSMUSG00000079679	NA	NA	NA	NA	NA	rs6317203	NA	rs6317203
49555-TALL	chr6	13193399	13193399	T	A	intronic	Vwde	NA	NA	intronic	ENSMUSG00000079679	NA	NA	NA	NA	NA	rs6317203	NA	rs6317203
39238-TALL	chr14	93015701	93015701	A	G	exonic	Pcdh9	synonymous SNV	Pcdh9:NM_001271800:exon3:c.T3297C:p.N1099N,Pcdh9:NM_001081377:exon4:c.T3525C:p.N1175N,Pcdh9:NM_001271798:exon4:c.T3423C:p.N1141N,Pcdh9:NM_001271799:exon4:c.T2928C:p.N976N	exonic	ENSMUSG00000055421	synonymous SNV	ENSMUSG00000055421:ENSMUST00000068992:exon4:c.T3525C:p.N1175N	Score=699;Name=lod=1116	NA	NA	rs6291339	rs6291339	rs6291339
38854-TALL	chr11	4271143	4271143	A	G	UTR3	Lif	NA	NA	UTR3	ENSMUSG00000034394	NA	NA	NA	NA	NA	rs6238292	rs6238292	rs6238292
49554-TALL	chr11	4271143	4271143	A	G	UTR3	Lif	NA	NA	UTR3	ENSMUSG00000034394	NA	NA	NA	NA	NA	rs6238292	rs6238292	rs6238292
49555-TALL	chr11	4271143	4271143	A	G	UTR3	Lif	NA	NA	UTR3	ENSMUSG00000034394	NA	NA	NA	NA	NA	rs6238292	rs6238292	rs6238292
38854-TALL	chr11	4043531	4043531	C	T	intronic	Sec14l4	NA	NA	intronic	ENSMUSG00000019368	NA	NA	NA	NA	NA	rs6205565	rs6205565	rs6205565
49554-TALL	chr11	4043531	4043531	C	T	intronic	Sec14l4	NA	NA	intronic	ENSMUSG00000019368	NA	NA	NA	NA	NA	rs6205565	rs6205565	rs6205565
49555-TALL	chr11	4043531	4043531	C	T	intronic	Sec14l4	NA	NA	intronic	ENSMUSG00000019368	NA	NA	NA	NA	NA	rs6205565	rs6205565	rs6205565
38854-TALL	chr11	4043482	4043482	A	G	intronic	Sec14l4	NA	NA	intronic	ENSMUSG00000019368	NA	NA	NA	NA	NA	rs6205074	rs6205074	rs6205074
49554-TALL	chr11	4043482	4043482	A	G	intronic	Sec14l4	NA	NA	intronic	ENSMUSG00000019368	NA	NA	NA	NA	NA	rs6205074	rs6205074	rs6205074
49555-TALL	chr11	4043482	4043482	A	G	intronic	Sec14l4	NA	NA	intronic	ENSMUSG00000019368	NA	NA	NA	NA	NA	rs6205074	rs6205074	rs6205074
38854-TALL	chr11	4043258	4043258	G	C	intronic	Sec14l4	NA	NA	intronic	ENSMUSG00000019368	NA	NA	NA	NA	NA	rs6203882	rs6203882	rs6203882
49554-TALL	chr11	4043258	4043258	G	C	intronic	Sec14l4	NA	NA	intronic	ENSMUSG00000019368	NA	NA	NA	NA	NA	rs6203882	rs6203882	rs6203882
49555-TALL	chr11	4043258	4043258	G	C	intronic	Sec14l4	NA	NA	intronic	ENSMUSG00000019368	NA	NA	NA	NA	NA	rs6203882	rs6203882	rs6203882
38854-TALL	chr11	3242534	3242534	A	G	exonic	Eif4enif1	synonymous SNV	Eif4enif1:NM_001166548:exon16:c.A2289G:p.G763G,Eif4enif1:NM_001166549:exon16:c.A2289G:p.G763G,Eif4enif1:NM_001166547:exon17:c.A2361G:p.G787G,Eif4enif1:NM_023743:exon17:c.A2361G:p.G787G	exonic	ENSMUSG00000020454	synonymous SNV	ENSMUSG00000020454:ENSMUST00000120721:exon14:c.A1836G:p.G612G,ENSMUSG00000020454:ENSMUST00000020734:exon16:c.A2289G:p.G763G,ENSMUSG00000020454:ENSMUST00000110048:exon16:c.A2289G:p.G763G,ENSMUSG00000020454:ENSMUST00000110049:exon17:c.A2361G:p.G787G,ENSMUSG00000020454:ENSMUST00000179770:exon17:c.A2361G:p.G787G	Score=587;Name=lod=374	NA	NA	rs6177367	NA	rs6177367
49554-TALL	chr11	3242534	3242534	A	G	exonic	Eif4enif1	synonymous SNV	Eif4enif1:NM_001166548:exon16:c.A2289G:p.G763G,Eif4enif1:NM_001166549:exon16:c.A2289G:p.G763G,Eif4enif1:NM_001166547:exon17:c.A2361G:p.G787G,Eif4enif1:NM_023743:exon17:c.A2361G:p.G787G	exonic	ENSMUSG00000020454	synonymous SNV	ENSMUSG00000020454:ENSMUST00000120721:exon14:c.A1836G:p.G612G,ENSMUSG00000020454:ENSMUST00000020734:exon16:c.A2289G:p.G763G,ENSMUSG00000020454:ENSMUST00000110048:exon16:c.A2289G:p.G763G,ENSMUSG00000020454:ENSMUST00000110049:exon17:c.A2361G:p.G787G,ENSMUSG00000020454:ENSMUST00000179770:exon17:c.A2361G:p.G787G	Score=587;Name=lod=374	NA	NA	rs6177367	NA	rs6177367
49555-TALL	chr11	3242534	3242534	A	G	exonic	Eif4enif1	synonymous SNV	Eif4enif1:NM_001166548:exon16:c.A2289G:p.G763G,Eif4enif1:NM_001166549:exon16:c.A2289G:p.G763G,Eif4enif1:NM_001166547:exon17:c.A2361G:p.G787G,Eif4enif1:NM_023743:exon17:c.A2361G:p.G787G	exonic	ENSMUSG00000020454	synonymous SNV	ENSMUSG00000020454:ENSMUST00000120721:exon14:c.A1836G:p.G612G,ENSMUSG00000020454:ENSMUST00000020734:exon16:c.A2289G:p.G763G,ENSMUSG00000020454:ENSMUST00000110048:exon16:c.A2289G:p.G763G,ENSMUSG00000020454:ENSMUST00000110049:exon17:c.A2361G:p.G787G,ENSMUSG00000020454:ENSMUST00000179770:exon17:c.A2361G:p.G787G	Score=587;Name=lod=374	NA	NA	rs6177367	NA	rs6177367
38854-TALL	chr11	3658662	3658662	A	G	intronic	Morc2a	NA	NA	intronic	ENSMUSG00000034543	NA	NA	Score=593;Name=lod=396	NA	NA	rs6172814	rs6172814	rs6172814
49554-TALL	chr11	3658662	3658662	A	G	intronic	Morc2a	NA	NA	intronic	ENSMUSG00000034543	NA	NA	Score=593;Name=lod=396	NA	NA	rs6172814	rs6172814	rs6172814
49555-TALL	chr11	3658662	3658662	A	G	intronic	Morc2a	NA	NA	intronic	ENSMUSG00000034543	NA	NA	Score=593;Name=lod=396	NA	NA	rs6172814	rs6172814	rs6172814
38854-TALL	chr8	61902608	61902608	A	G	UTR5	Palld	NA	NA	ncRNA_UTR5	ENSMUSG00000058056	NA	NA	NA	NA	NA	rs6170777	rs6170777	rs6170777
39238-TALL	chr8	61902608	61902608	A	G	UTR5	Palld	NA	NA	ncRNA_UTR5	ENSMUSG00000058056	NA	NA	NA	NA	NA	rs6170777	rs6170777	rs6170777
49554-TALL	chr8	61902608	61902608	A	G	UTR5	Palld	NA	NA	ncRNA_UTR5	ENSMUSG00000058056	NA	NA	NA	NA	NA	rs6170777	rs6170777	rs6170777
38854-TALL	chr11	3242491	3242491	G	A	exonic	Eif4enif1	nonsynonymous SNV	Eif4enif1:NM_001166548:exon16:c.G2246A:p.S749N,Eif4enif1:NM_001166549:exon16:c.G2246A:p.S749N,Eif4enif1:NM_001166547:exon17:c.G2318A:p.S773N,Eif4enif1:NM_023743:exon17:c.G2318A:p.S773N	exonic	ENSMUSG00000020454	nonsynonymous SNV	ENSMUSG00000020454:ENSMUST00000120721:exon14:c.G1793A:p.S598N,ENSMUSG00000020454:ENSMUST00000020734:exon16:c.G2246A:p.S749N,ENSMUSG00000020454:ENSMUST00000110048:exon16:c.G2246A:p.S749N,ENSMUSG00000020454:ENSMUST00000110049:exon17:c.G2318A:p.S773N,ENSMUSG00000020454:ENSMUST00000179770:exon17:c.G2318A:p.S773N	Score=587;Name=lod=374	NA	NA	rs6164129	NA	rs6164129
49554-TALL	chr11	3242491	3242491	G	A	exonic	Eif4enif1	nonsynonymous SNV	Eif4enif1:NM_001166548:exon16:c.G2246A:p.S749N,Eif4enif1:NM_001166549:exon16:c.G2246A:p.S749N,Eif4enif1:NM_001166547:exon17:c.G2318A:p.S773N,Eif4enif1:NM_023743:exon17:c.G2318A:p.S773N	exonic	ENSMUSG00000020454	nonsynonymous SNV	ENSMUSG00000020454:ENSMUST00000120721:exon14:c.G1793A:p.S598N,ENSMUSG00000020454:ENSMUST00000020734:exon16:c.G2246A:p.S749N,ENSMUSG00000020454:ENSMUST00000110048:exon16:c.G2246A:p.S749N,ENSMUSG00000020454:ENSMUST00000110049:exon17:c.G2318A:p.S773N,ENSMUSG00000020454:ENSMUST00000179770:exon17:c.G2318A:p.S773N	Score=587;Name=lod=374	NA	NA	rs6164129	NA	rs6164129
49555-TALL	chr11	3242491	3242491	G	A	exonic	Eif4enif1	nonsynonymous SNV	Eif4enif1:NM_001166548:exon16:c.G2246A:p.S749N,Eif4enif1:NM_001166549:exon16:c.G2246A:p.S749N,Eif4enif1:NM_001166547:exon17:c.G2318A:p.S773N,Eif4enif1:NM_023743:exon17:c.G2318A:p.S773N	exonic	ENSMUSG00000020454	nonsynonymous SNV	ENSMUSG00000020454:ENSMUST00000120721:exon14:c.G1793A:p.S598N,ENSMUSG00000020454:ENSMUST00000020734:exon16:c.G2246A:p.S749N,ENSMUSG00000020454:ENSMUST00000110048:exon16:c.G2246A:p.S749N,ENSMUSG00000020454:ENSMUST00000110049:exon17:c.G2318A:p.S773N,ENSMUSG00000020454:ENSMUST00000179770:exon17:c.G2318A:p.S773N	Score=587;Name=lod=374	NA	NA	rs6164129	NA	rs6164129
38854-TALL	chr9	72617932	72617932	C	T	exonic	Rfx7	synonymous SNV	Rfx7:NM_001033536:exon9:c.C2403T:p.D801D	exonic	ENSMUSG00000037674	synonymous SNV	ENSMUSG00000037674:ENSMUST00000093820:exon9:c.C2403T:p.D801D,ENSMUSG00000037674:ENSMUST00000163401:exon9:c.C2403T:p.D801D	Score=471;Name=lod=122	NA	NA	rs6156406	NA	rs6156406
49554-TALL	chr9	72617932	72617932	C	T	exonic	Rfx7	synonymous SNV	Rfx7:NM_001033536:exon9:c.C2403T:p.D801D	exonic	ENSMUSG00000037674	synonymous SNV	ENSMUSG00000037674:ENSMUST00000093820:exon9:c.C2403T:p.D801D,ENSMUSG00000037674:ENSMUST00000163401:exon9:c.C2403T:p.D801D	Score=471;Name=lod=122	NA	NA	rs6156406	NA	rs6156406
49555-TALL	chr9	72617932	72617932	C	T	exonic	Rfx7	synonymous SNV	Rfx7:NM_001033536:exon9:c.C2403T:p.D801D	exonic	ENSMUSG00000037674	synonymous SNV	ENSMUSG00000037674:ENSMUST00000093820:exon9:c.C2403T:p.D801D,ENSMUSG00000037674:ENSMUST00000163401:exon9:c.C2403T:p.D801D	Score=471;Name=lod=122	NA	NA	rs6156406	NA	rs6156406
38854-TALL	chr11	6514873	6514873	T	C	exonic	Myo1g	nonsynonymous SNV	Myo1g:NM_178440:exon11:c.A1400G:p.H467R	exonic	ENSMUSG00000020437	nonsynonymous SNV	ENSMUSG00000020437:ENSMUST00000003459:exon11:c.A1400G:p.H467R	Score=323;Name=lod=29	NA	NA	rs6153562	rs6153562	rs6153562
49554-TALL	chr11	6514873	6514873	T	C	exonic	Myo1g	nonsynonymous SNV	Myo1g:NM_178440:exon11:c.A1400G:p.H467R	exonic	ENSMUSG00000020437	nonsynonymous SNV	ENSMUSG00000020437:ENSMUST00000003459:exon11:c.A1400G:p.H467R	Score=323;Name=lod=29	NA	NA	rs6153562	rs6153562	rs6153562
49555-TALL	chr11	6514873	6514873	T	C	exonic	Myo1g	nonsynonymous SNV	Myo1g:NM_178440:exon11:c.A1400G:p.H467R	exonic	ENSMUSG00000020437	nonsynonymous SNV	ENSMUSG00000020437:ENSMUST00000003459:exon11:c.A1400G:p.H467R	Score=323;Name=lod=29	NA	NA	rs6153562	rs6153562	rs6153562
38854-TALL	chr14	101198678	101198678	A	G	exonic	Prr30	synonymous SNV	Prr30:NM_029680:exon3:c.T447C:p.L149L	exonic	ENSMUSG00000042888	synonymous SNV	ENSMUSG00000042888:ENSMUST00000057718:exon3:c.T447C:p.L149L	NA	NA	NA	rs52657052	NA	rs52657052
39238-TALL	chr14	101198678	101198678	A	G	exonic	Prr30	synonymous SNV	Prr30:NM_029680:exon3:c.T447C:p.L149L	exonic	ENSMUSG00000042888	synonymous SNV	ENSMUSG00000042888:ENSMUST00000057718:exon3:c.T447C:p.L149L	NA	NA	NA	rs52657052	NA	rs52657052
49554-TALL	chr14	101198678	101198678	A	G	exonic	Prr30	synonymous SNV	Prr30:NM_029680:exon3:c.T447C:p.L149L	exonic	ENSMUSG00000042888	synonymous SNV	ENSMUSG00000042888:ENSMUST00000057718:exon3:c.T447C:p.L149L	NA	NA	NA	rs52657052	NA	rs52657052
49555-TALL	chr14	101198678	101198678	A	G	exonic	Prr30	synonymous SNV	Prr30:NM_029680:exon3:c.T447C:p.L149L	exonic	ENSMUSG00000042888	synonymous SNV	ENSMUSG00000042888:ENSMUST00000057718:exon3:c.T447C:p.L149L	NA	NA	NA	rs52657052	NA	rs52657052
38854-TALL	chr11	5726062	5726062	A	T	intronic	Urgcp	NA	NA	intronic	ENSMUSG00000049680	NA	NA	NA	Name=trf	NA	rs52532868	NA	rs52532868
49554-TALL	chr11	5726075	5726075	C	T	intronic	Urgcp	NA	NA	intronic	ENSMUSG00000049680	NA	NA	NA	Name=trf	NA	rs52509354	NA	rs52509354
38854-TALL	chr11	5726064	5726064	T	A	intronic	Urgcp	NA	NA	intronic	ENSMUSG00000049680	NA	NA	NA	Name=trf	NA	rs52428761	NA	rs52428761
38854-TALL	chr9	69384825	69384825	C	T	UTR3	Rora	NA	NA	UTR3	ENSMUSG00000032238	NA	NA	NA	Name=trf	NA	rs52338738	NA	rs52338738
49554-TALL	chr9	69384825	69384825	C	T	UTR3	Rora	NA	NA	UTR3	ENSMUSG00000032238	NA	NA	NA	Name=trf	NA	rs52338738	NA	rs52338738
49555-TALL	chr9	69384825	69384825	C	T	UTR3	Rora	NA	NA	UTR3	ENSMUSG00000032238	NA	NA	NA	Name=trf	NA	rs52338738	NA	rs52338738
38854-TALL	chr9	72949133	72949133	A	G	intergenic	Pygo1(dist=3118),Dyx1c1(dist=9652)	NA	NA	UTR3	ENSMUSG00000034910	NA	NA	NA	Name=trf	NA	rs52229999	NA	rs52229999
49554-TALL	chr9	72949133	72949133	A	G	intergenic	Pygo1(dist=3118),Dyx1c1(dist=9652)	NA	NA	UTR3	ENSMUSG00000034910	NA	NA	NA	Name=trf	NA	rs52229999	NA	rs52229999
49555-TALL	chr9	72949133	72949133	A	G	intergenic	Pygo1(dist=3118),Dyx1c1(dist=9652)	NA	NA	UTR3	ENSMUSG00000034910	NA	NA	NA	Name=trf	NA	rs52229999	NA	rs52229999
38854-TALL	chr9	67831114	67831114	G	T	exonic	C2cd4a	nonsynonymous SNV	C2cd4a:NM_001163143:exon2:c.C646A:p.R216S	exonic	ENSMUSG00000047990	nonsynonymous SNV	ENSMUSG00000047990:ENSMUST00000054500:exon2:c.C646A:p.R216S	Score=262;Name=lod=16	NA	NA	rs52199156	NA	rs52199156
49554-TALL	chr9	67831114	67831114	G	T	exonic	C2cd4a	nonsynonymous SNV	C2cd4a:NM_001163143:exon2:c.C646A:p.R216S	exonic	ENSMUSG00000047990	nonsynonymous SNV	ENSMUSG00000047990:ENSMUST00000054500:exon2:c.C646A:p.R216S	Score=262;Name=lod=16	NA	NA	rs52199156	NA	rs52199156
49555-TALL	chr9	67831114	67831114	G	T	exonic	C2cd4a	nonsynonymous SNV	C2cd4a:NM_001163143:exon2:c.C646A:p.R216S	exonic	ENSMUSG00000047990	nonsynonymous SNV	ENSMUSG00000047990:ENSMUST00000054500:exon2:c.C646A:p.R216S	Score=262;Name=lod=16	NA	NA	rs52199156	NA	rs52199156
49554-TALL	chr9	72732711	72732711	A	T	intronic	Nedd4	NA	NA	intronic	ENSMUSG00000032216	NA	NA	Score=290;Name=lod=21	Name=trf	NA	rs52096650	NA	rs52096650
39238-TALL	chr6	5483923	5483923	A	G	UTR3	Pdk4	NA	NA	UTR3	ENSMUSG00000019577	NA	NA	Score=393;Name=lod=57	Name=trf	NA	rs52094099	NA	rs52094099
38854-TALL	chr11	6599666	6599666	T	A	exonic	Nacad	nonsynonymous SNV	Nacad:NM_001081652:exon2:c.A3524T:p.E1175V	exonic	ENSMUSG00000041073	nonsynonymous SNV	ENSMUSG00000041073:ENSMUST00000045713:exon2:c.A3524T:p.E1175V	NA	NA	NA	rs52061074	NA	rs52061074
49554-TALL	chr11	6599666	6599666	T	A	exonic	Nacad	nonsynonymous SNV	Nacad:NM_001081652:exon2:c.A3524T:p.E1175V	exonic	ENSMUSG00000041073	nonsynonymous SNV	ENSMUSG00000041073:ENSMUST00000045713:exon2:c.A3524T:p.E1175V	NA	NA	NA	rs52061074	NA	rs52061074
49555-TALL	chr11	6599666	6599666	T	A	exonic	Nacad	nonsynonymous SNV	Nacad:NM_001081652:exon2:c.A3524T:p.E1175V	exonic	ENSMUSG00000041073	nonsynonymous SNV	ENSMUSG00000041073:ENSMUST00000045713:exon2:c.A3524T:p.E1175V	NA	NA	NA	rs52061074	NA	rs52061074
49554-TALL	chr9	70353411	70353411	T	C	intronic	Myo1e	NA	NA	intronic	ENSMUSG00000032220	NA	NA	NA	NA	NA	rs52059428	NA	rs52059428
49555-TALL	chr9	70353411	70353411	T	C	intronic	Myo1e	NA	NA	intronic	ENSMUSG00000032220	NA	NA	NA	NA	NA	rs52059428	NA	rs52059428
38854-TALL	chr9	72448465	72448465	A	G	intronic	Mns1	NA	NA	intronic	ENSMUSG00000032221	NA	NA	NA	NA	NA	rs52018651	NA	rs52018651
49554-TALL	chr9	72448465	72448465	A	G	intronic	Mns1	NA	NA	intronic	ENSMUSG00000032221	NA	NA	NA	NA	NA	rs52018651	NA	rs52018651
49555-TALL	chr9	72448465	72448465	A	G	intronic	Mns1	NA	NA	intronic	ENSMUSG00000032221	NA	NA	NA	NA	NA	rs52018651	NA	rs52018651
39238-TALL	chr14	96518272	96518272	G	T	exonic	Klhl1	synonymous SNV	Klhl1:NM_053105:exon1:c.C46A:p.R16R	exonic	ENSMUSG00000022076	synonymous SNV	ENSMUSG00000022076:ENSMUST00000022666:exon1:c.C46A:p.R16R	Score=599;Name=lod=421	NA	NA	rs51944737	NA	rs51944737
38854-TALL	chr6	18235571	18235571	A	C	intronic	Cftr	NA	NA	UTR3	ENSMUSG00000041301	NA	NA	NA	NA	NA	rs51922480	NA	rs51922480
39238-TALL	chr6	18235571	18235571	A	C	intronic	Cftr	NA	NA	UTR3	ENSMUSG00000041301	NA	NA	NA	NA	NA	rs51922480	NA	rs51922480
49554-TALL	chr6	18235571	18235571	A	C	intronic	Cftr	NA	NA	UTR3	ENSMUSG00000041301	NA	NA	NA	NA	NA	rs51922480	NA	rs51922480
49555-TALL	chr6	18235571	18235571	A	C	intronic	Cftr	NA	NA	UTR3	ENSMUSG00000041301	NA	NA	NA	NA	NA	rs51922480	NA	rs51922480
38854-TALL	chr11	5723089	5723089	A	G	intronic	Urgcp	NA	NA	intronic	ENSMUSG00000049680	NA	NA	NA	Name=trf	NA	rs51896253	NA	rs51896253
49554-TALL	chr11	5723089	5723089	A	G	intronic	Urgcp	NA	NA	intronic	ENSMUSG00000049680	NA	NA	NA	Name=trf	NA	rs51896253	NA	rs51896253
49555-TALL	chr11	5723089	5723089	A	G	intronic	Urgcp	NA	NA	intronic	ENSMUSG00000049680	NA	NA	NA	Name=trf	NA	rs51896253	NA	rs51896253
39238-TALL	chr5	15028987	15028987	T	A	UTR3	Gm17019	NA	NA	UTR3	ENSMUSG00000091897	NA	NA	NA	NA	Score=0.975328;Name=chr5:14950708	rs51889340	NA	rs51889340
38854-TALL	chr9	71656130	71656130	C	T	exonic	Cgnl1	synonymous SNV	Cgnl1:NM_026599:exon9:c.G2514A:p.E838E	exonic	ENSMUSG00000032232	synonymous SNV	ENSMUSG00000032232:ENSMUST00000121322:exon8:c.G2301A:p.E767E,ENSMUSG00000032232:ENSMUST00000072899:exon9:c.G2514A:p.E838E,ENSMUSG00000032232:ENSMUST00000122065:exon9:c.G2514A:p.E838E	Score=346;Name=lod=36	NA	NA	rs51867236	NA	rs51867236
49554-TALL	chr9	71656130	71656130	C	T	exonic	Cgnl1	synonymous SNV	Cgnl1:NM_026599:exon9:c.G2514A:p.E838E	exonic	ENSMUSG00000032232	synonymous SNV	ENSMUSG00000032232:ENSMUST00000121322:exon8:c.G2301A:p.E767E,ENSMUSG00000032232:ENSMUST00000072899:exon9:c.G2514A:p.E838E,ENSMUSG00000032232:ENSMUST00000122065:exon9:c.G2514A:p.E838E	Score=346;Name=lod=36	NA	NA	rs51867236	NA	rs51867236
49555-TALL	chr9	71656130	71656130	C	T	exonic	Cgnl1	synonymous SNV	Cgnl1:NM_026599:exon9:c.G2514A:p.E838E	exonic	ENSMUSG00000032232	synonymous SNV	ENSMUSG00000032232:ENSMUST00000121322:exon8:c.G2301A:p.E767E,ENSMUSG00000032232:ENSMUST00000072899:exon9:c.G2514A:p.E838E,ENSMUSG00000032232:ENSMUST00000122065:exon9:c.G2514A:p.E838E	Score=346;Name=lod=36	NA	NA	rs51867236	NA	rs51867236
39238-TALL	chr14	96136677	96136677	T	C	exonic	Klhl1	synonymous SNV	Klhl1:NM_053105:exon9:c.A1932G:p.G644G	exonic	ENSMUSG00000022076	synonymous SNV	ENSMUSG00000022076:ENSMUST00000022666:exon9:c.A1932G:p.G644G	Score=447;Name=lod=96	NA	NA	rs51863631	NA	rs51863631
38854-TALL	chr9	71524933	71524933	G	A	intronic	Myzap	NA	NA	intronic	ENSMUSG00000041361,ENSMUSG00000092137	NA	NA	NA	NA	NA	rs51860248	NA	rs51860248
49554-TALL	chr9	71524933	71524933	G	A	intronic	Myzap	NA	NA	intronic	ENSMUSG00000041361,ENSMUSG00000092137	NA	NA	NA	NA	NA	rs51860248	NA	rs51860248
49555-TALL	chr9	71524933	71524933	G	A	intronic	Myzap	NA	NA	intronic	ENSMUSG00000041361,ENSMUSG00000092137	NA	NA	NA	NA	NA	rs51860248	NA	rs51860248
39238-TALL	chr14	96346896	96346896	T	C	exonic	Klhl1	synonymous SNV	Klhl1:NM_053105:exon4:c.A897G:p.Q299Q	exonic	ENSMUSG00000022076	synonymous SNV	ENSMUSG00000022076:ENSMUST00000022666:exon4:c.A897G:p.Q299Q	Score=408;Name=lod=66	NA	NA	rs51857121	NA	rs51857121
39238-TALL	chr14	99630706	99630706	A	G	intergenic	Klf5(dist=317297),Klf12(dist=239934)	NA	NA	intergenic	ENSMUSG00000064584(dist=269879),ENSMUSG00000065238(dist=142917)	NA	NA	NA	NA	NA	rs51821472	NA	rs51821472
38854-TALL	chr9	69410306	69410306	C	T	intronic	Ice2	NA	NA	intronic	ENSMUSG00000032235	NA	NA	NA	NA	NA	rs51820037	NA	rs51820037
49554-TALL	chr9	69410306	69410306	C	T	intronic	Ice2	NA	NA	intronic	ENSMUSG00000032235	NA	NA	NA	NA	NA	rs51820037	NA	rs51820037
49555-TALL	chr9	69410306	69410306	C	T	intronic	Ice2	NA	NA	intronic	ENSMUSG00000032235	NA	NA	NA	NA	NA	rs51820037	NA	rs51820037
38854-TALL	chr9	71655992	71655992	C	T	intronic	Cgnl1	NA	NA	intronic	ENSMUSG00000032232	NA	NA	NA	NA	NA	rs51794683	NA	rs51794683
49554-TALL	chr9	71655992	71655992	C	T	intronic	Cgnl1	NA	NA	intronic	ENSMUSG00000032232	NA	NA	NA	NA	NA	rs51794683	NA	rs51794683
49555-TALL	chr9	71655992	71655992	C	T	intronic	Cgnl1	NA	NA	intronic	ENSMUSG00000032232	NA	NA	NA	NA	NA	rs51794683	NA	rs51794683
38854-TALL	chr9	66822324	66822324	G	A	exonic	Aph1c	synonymous SNV	Aph1c:NM_026674:exon5:c.C519T:p.F173F	exonic	ENSMUSG00000053040	synonymous SNV	ENSMUSG00000053040:ENSMUST00000057261:exon5:c.C369T:p.F123F,ENSMUSG00000053040:ENSMUST00000169282:exon5:c.C519T:p.F173F	Score=584;Name=lod=365	NA	NA	rs51763412	NA	rs51763412
49554-TALL	chr9	66784608	66784608	G	A	exonic	Aph1b	synonymous SNV	Aph1b:NM_177583:exon5:c.C516T:p.F172F	exonic	ENSMUSG00000032375	synonymous SNV	ENSMUSG00000032375:ENSMUST00000113730:exon4:c.C393T:p.F131F,ENSMUSG00000032375:ENSMUST00000034934:exon5:c.C516T:p.F172F	Score=492;Name=lod=149	NA	NA	rs51763412	NA	rs51763412
49554-TALL	chr9	66822324	66822324	G	A	exonic	Aph1c	synonymous SNV	Aph1c:NM_026674:exon5:c.C519T:p.F173F	exonic	ENSMUSG00000053040	synonymous SNV	ENSMUSG00000053040:ENSMUST00000057261:exon5:c.C369T:p.F123F,ENSMUSG00000053040:ENSMUST00000169282:exon5:c.C519T:p.F173F	Score=584;Name=lod=365	NA	NA	rs51763412	NA	rs51763412
49555-TALL	chr9	66784608	66784608	G	A	exonic	Aph1b	synonymous SNV	Aph1b:NM_177583:exon5:c.C516T:p.F172F	exonic	ENSMUSG00000032375	synonymous SNV	ENSMUSG00000032375:ENSMUST00000113730:exon4:c.C393T:p.F131F,ENSMUSG00000032375:ENSMUST00000034934:exon5:c.C516T:p.F172F	Score=492;Name=lod=149	NA	NA	rs51763412	NA	rs51763412
49555-TALL	chr9	66822324	66822324	G	A	exonic	Aph1c	synonymous SNV	Aph1c:NM_026674:exon5:c.C519T:p.F173F	exonic	ENSMUSG00000053040	synonymous SNV	ENSMUSG00000053040:ENSMUST00000057261:exon5:c.C369T:p.F123F,ENSMUSG00000053040:ENSMUST00000169282:exon5:c.C519T:p.F173F	Score=584;Name=lod=365	NA	NA	rs51763412	NA	rs51763412
38854-TALL	chr11	8453023	8453023	T	G	intronic	Tns3	NA	NA	intronic	ENSMUSG00000020422	NA	NA	NA	NA	NA	rs51748363	NA	rs51748363
49554-TALL	chr11	8453023	8453023	T	G	intronic	Tns3	NA	NA	intronic	ENSMUSG00000020422	NA	NA	NA	NA	NA	rs51748363	NA	rs51748363
49555-TALL	chr11	8453023	8453023	T	G	intronic	Tns3	NA	NA	intronic	ENSMUSG00000020422	NA	NA	NA	NA	NA	rs51748363	NA	rs51748363
38854-TALL	chr11	6585069	6585069	G	A	exonic	Ccm2	synonymous SNV	Ccm2:NM_001190343:exon3:c.G150A:p.E50E,Ccm2:NM_001190344:exon4:c.G132A:p.E44E,Ccm2:NM_146014:exon4:c.G324A:p.E108E	exonic	ENSMUSG00000000378	synonymous SNV	ENSMUSG00000000378:ENSMUST00000109721:exon3:c.G132A:p.E44E,ENSMUSG00000000378:ENSMUST00000159007:exon3:c.G150A:p.E50E,ENSMUSG00000000378:ENSMUST00000161501:exon3:c.G222A:p.E74E,ENSMUSG00000000378:ENSMUST00000000388:exon4:c.G324A:p.E108E,ENSMUSG00000000378:ENSMUST00000109722:exon4:c.G132A:p.E44E,ENSMUSG00000000378:ENSMUST00000160633:exon4:c.G306A:p.E102E	Score=488;Name=lod=144	NA	NA	rs51716912	NA	rs51716912
49554-TALL	chr11	6585069	6585069	G	A	exonic	Ccm2	synonymous SNV	Ccm2:NM_001190343:exon3:c.G150A:p.E50E,Ccm2:NM_001190344:exon4:c.G132A:p.E44E,Ccm2:NM_146014:exon4:c.G324A:p.E108E	exonic	ENSMUSG00000000378	synonymous SNV	ENSMUSG00000000378:ENSMUST00000109721:exon3:c.G132A:p.E44E,ENSMUSG00000000378:ENSMUST00000159007:exon3:c.G150A:p.E50E,ENSMUSG00000000378:ENSMUST00000161501:exon3:c.G222A:p.E74E,ENSMUSG00000000378:ENSMUST00000000388:exon4:c.G324A:p.E108E,ENSMUSG00000000378:ENSMUST00000109722:exon4:c.G132A:p.E44E,ENSMUSG00000000378:ENSMUST00000160633:exon4:c.G306A:p.E102E	Score=488;Name=lod=144	NA	NA	rs51716912	NA	rs51716912
49555-TALL	chr11	6585069	6585069	G	A	exonic	Ccm2	synonymous SNV	Ccm2:NM_001190343:exon3:c.G150A:p.E50E,Ccm2:NM_001190344:exon4:c.G132A:p.E44E,Ccm2:NM_146014:exon4:c.G324A:p.E108E	exonic	ENSMUSG00000000378	synonymous SNV	ENSMUSG00000000378:ENSMUST00000109721:exon3:c.G132A:p.E44E,ENSMUSG00000000378:ENSMUST00000159007:exon3:c.G150A:p.E50E,ENSMUSG00000000378:ENSMUST00000161501:exon3:c.G222A:p.E74E,ENSMUSG00000000378:ENSMUST00000000388:exon4:c.G324A:p.E108E,ENSMUSG00000000378:ENSMUST00000109722:exon4:c.G132A:p.E44E,ENSMUSG00000000378:ENSMUST00000160633:exon4:c.G306A:p.E102E	Score=488;Name=lod=144	NA	NA	rs51716912	NA	rs51716912
39238-TALL	chr14	96518849	96518849	G	A	UTR5	Klhl1	NA	NA	UTR5	ENSMUSG00000022076	NA	NA	NA	NA	NA	rs51712299	NA	rs51712299
39238-TALL	chr14	99630459	99630459	A	G	intergenic	Klf5(dist=317050),Klf12(dist=240181)	NA	NA	intergenic	ENSMUSG00000064584(dist=269632),ENSMUSG00000065238(dist=143164)	NA	NA	NA	NA	NA	rs51684309	NA	rs51684309
38854-TALL	chr9	72438744	72438744	T	A	intronic	Mns1	NA	NA	intronic	ENSMUSG00000032221	NA	NA	NA	NA	NA	rs51635558	NA	rs51635558
49554-TALL	chr9	72438744	72438744	T	A	intronic	Mns1	NA	NA	intronic	ENSMUSG00000032221	NA	NA	NA	NA	NA	rs51635558	NA	rs51635558
39238-TALL	chr14	96700169	96700169	G	A	intergenic	Klhl1(dist=181135),Dach1(dist=1086677)	NA	NA	intergenic	ENSMUSG00000064581(dist=111213),ENSMUSG00000089130(dist=244850)	NA	NA	Score=644;Name=lod=654	NA	NA	rs51634915	NA	rs51634915
39238-TALL	chr14	96700178	96700178	G	A	intergenic	Klhl1(dist=181144),Dach1(dist=1086668)	NA	NA	intergenic	ENSMUSG00000064581(dist=111222),ENSMUSG00000089130(dist=244841)	NA	NA	Score=644;Name=lod=654	NA	NA	rs51581665	NA	rs51581665
38854-TALL	chr1	85088858	85088858	A	G	intronic	A530032D15Rik	NA	NA	intronic	ENSMUSG00000089844	NA	NA	NA	NA	Score=0.986817;Name=chr1_GL456210_random:0	rs51568223	NA	rs51568223
38854-TALL	chr11	5596830	5596830	C	A	intronic	Ankrd36	NA	NA	intronic	ENSMUSG00000020481	NA	NA	NA	NA	NA	rs51521325	NA	rs51521325
49554-TALL	chr11	5596830	5596830	C	A	intronic	Ankrd36	NA	NA	intronic	ENSMUSG00000020481	NA	NA	NA	NA	NA	rs51521325	NA	rs51521325
49555-TALL	chr11	5596830	5596830	C	A	intronic	Ankrd36	NA	NA	intronic	ENSMUSG00000020481	NA	NA	NA	NA	NA	rs51521325	NA	rs51521325
39238-TALL	chr5	14914601	14914601	A	G	intronic	Gm9758	NA	NA	intronic	ENSMUSG00000033219	NA	NA	NA	NA	Score=0.977446;Name=chr5:15471662	rs51426648	NA	rs51426648
49554-TALL	chr5	14914601	14914601	A	G	intronic	Gm9758	NA	NA	intronic	ENSMUSG00000033219	NA	NA	NA	NA	Score=0.977446;Name=chr5:15471662	rs51426648	NA	rs51426648
49555-TALL	chr5	14914601	14914601	A	G	intronic	Gm9758	NA	NA	intronic	ENSMUSG00000033219	NA	NA	NA	NA	Score=0.977446;Name=chr5:15471662	rs51426648	NA	rs51426648
49555-TALL	chr11	6596761	6596761	A	T	UTR3	Ccm2	NA	NA	downstream	ENSMUSG00000000378	NA	NA	NA	NA	NA	rs51318060	NA	rs51318060
39238-TALL	chr14	96518915	96518915	T	G	UTR5	Klhl1	NA	NA	UTR5	ENSMUSG00000022076	NA	NA	Score=255;Name=lod=15	NA	NA	rs51312346	NA	rs51312346
38854-TALL	chr11	4498132	4498132	C	A	intronic	Mtmr3	NA	NA	intronic	ENSMUSG00000034354	NA	NA	NA	NA	NA	rs51252098	NA	rs51252098
49554-TALL	chr11	4498132	4498132	C	A	intronic	Mtmr3	NA	NA	intronic	ENSMUSG00000034354	NA	NA	NA	NA	NA	rs51252098	NA	rs51252098
49555-TALL	chr11	4498132	4498132	C	A	intronic	Mtmr3	NA	NA	intronic	ENSMUSG00000034354	NA	NA	NA	NA	NA	rs51252098	NA	rs51252098
49554-TALL	chr8	83477461	83477461	G	C	intergenic	Scoc(dist=19065),Olfr370(dist=63632)	NA	NA	intergenic	ENSMUSG00000063253(dist=19070),ENSMUSG00000047286(dist=63632)	NA	NA	NA	NA	NA	rs51242262	NA	rs51242262
39238-TALL	chr5	14974476	14974476	T	A	ncRNA_intronic	Speer8-ps1	NA	NA	UTR3	ENSMUSG00000072188	NA	NA	NA	NA	Score=0.975328;Name=chr5:15005392	rs51226463	NA	rs51226463
49555-TALL	chr5	14974476	14974476	T	A	ncRNA_intronic	Speer8-ps1	NA	NA	UTR3	ENSMUSG00000072188	NA	NA	NA	NA	Score=0.975328;Name=chr5:15005392	rs51226463	NA	rs51226463
38854-TALL	chr9	72947729	72947729	T	C	intergenic	Pygo1(dist=1714),Dyx1c1(dist=11056)	NA	NA	UTR3	ENSMUSG00000034910	NA	NA	NA	NA	NA	rs51223017	NA	rs51223017
49554-TALL	chr9	72947729	72947729	T	C	intergenic	Pygo1(dist=1714),Dyx1c1(dist=11056)	NA	NA	UTR3	ENSMUSG00000034910	NA	NA	NA	NA	NA	rs51223017	NA	rs51223017
49555-TALL	chr9	72947729	72947729	T	C	intergenic	Pygo1(dist=1714),Dyx1c1(dist=11056)	NA	NA	UTR3	ENSMUSG00000034910	NA	NA	NA	NA	NA	rs51223017	NA	rs51223017
39238-TALL	chr5	14914595	14914595	G	A	intronic	Gm9758	NA	NA	intronic	ENSMUSG00000033219	NA	NA	NA	NA	Score=0.977446;Name=chr5:15471662	rs51112788	NA	rs51112788
49554-TALL	chr5	14914595	14914595	G	A	intronic	Gm9758	NA	NA	intronic	ENSMUSG00000033219	NA	NA	NA	NA	Score=0.977446;Name=chr5:15471662	rs51112788	NA	rs51112788
38854-TALL	chr6	13172769	13172769	C	T	intergenic	Tmem106b(dist=83500),Vwde(dist=12842)	NA	NA	intergenic	ENSMUSG00000077643(dist=61342),ENSMUSG00000079679(dist=12844)	NA	NA	NA	NA	NA	rs51063447	NA	rs51063447
39238-TALL	chr6	13172769	13172769	C	T	intergenic	Tmem106b(dist=83500),Vwde(dist=12842)	NA	NA	intergenic	ENSMUSG00000077643(dist=61342),ENSMUSG00000079679(dist=12844)	NA	NA	NA	NA	NA	rs51063447	NA	rs51063447
49554-TALL	chr6	13172769	13172769	C	T	intergenic	Tmem106b(dist=83500),Vwde(dist=12842)	NA	NA	intergenic	ENSMUSG00000077643(dist=61342),ENSMUSG00000079679(dist=12844)	NA	NA	NA	NA	NA	rs51063447	NA	rs51063447
49555-TALL	chr6	13172769	13172769	C	T	intergenic	Tmem106b(dist=83500),Vwde(dist=12842)	NA	NA	intergenic	ENSMUSG00000077643(dist=61342),ENSMUSG00000079679(dist=12844)	NA	NA	NA	NA	NA	rs51063447	NA	rs51063447
39238-TALL	chr6	13181691	13181691	A	T	intergenic	Tmem106b(dist=92422),Vwde(dist=3920)	NA	NA	intergenic	ENSMUSG00000077643(dist=70264),ENSMUSG00000079679(dist=3922)	NA	NA	Score=408;Name=lod=66	NA	NA	rs51011487	NA	rs51011487
49554-TALL	chr6	13181691	13181691	A	T	intergenic	Tmem106b(dist=92422),Vwde(dist=3920)	NA	NA	intergenic	ENSMUSG00000077643(dist=70264),ENSMUSG00000079679(dist=3922)	NA	NA	Score=408;Name=lod=66	NA	NA	rs51011487	NA	rs51011487
49555-TALL	chr6	13181691	13181691	A	T	intergenic	Tmem106b(dist=92422),Vwde(dist=3920)	NA	NA	intergenic	ENSMUSG00000077643(dist=70264),ENSMUSG00000079679(dist=3922)	NA	NA	Score=408;Name=lod=66	NA	NA	rs51011487	NA	rs51011487
39238-TALL	chr14	96518208	96518208	C	G	exonic	Klhl1	nonsynonymous SNV	Klhl1:NM_053105:exon1:c.G110C:p.C37S	exonic	ENSMUSG00000022076	nonsynonymous SNV	ENSMUSG00000022076:ENSMUST00000022666:exon1:c.G110C:p.C37S	Score=521;Name=lod=198	NA	NA	rs51003549	NA	rs51003549
39238-TALL	chr14	99630306	99630306	T	G	intergenic	Klf5(dist=316897),Klf12(dist=240334)	NA	NA	intergenic	ENSMUSG00000064584(dist=269479),ENSMUSG00000065238(dist=143317)	NA	NA	NA	NA	NA	rs50998884	NA	rs50998884
38854-TALL	chr6	18321713	18321713	G	A	UTR3	Cftr	NA	NA	UTR3	ENSMUSG00000041301	NA	NA	Score=241;Name=lod=13	NA	NA	rs50963172	NA	rs50963172
39238-TALL	chr6	18321713	18321713	G	A	UTR3	Cftr	NA	NA	UTR3	ENSMUSG00000041301	NA	NA	Score=241;Name=lod=13	NA	NA	rs50963172	NA	rs50963172
49554-TALL	chr6	18321713	18321713	G	A	UTR3	Cftr	NA	NA	UTR3	ENSMUSG00000041301	NA	NA	Score=241;Name=lod=13	NA	NA	rs50963172	NA	rs50963172
49555-TALL	chr6	18321713	18321713	G	A	UTR3	Cftr	NA	NA	UTR3	ENSMUSG00000041301	NA	NA	Score=241;Name=lod=13	NA	NA	rs50963172	NA	rs50963172
38854-TALL	chr9	67860701	67860701	G	A	intronic	Vps13c	NA	NA	intronic	ENSMUSG00000035284	NA	NA	NA	NA	NA	rs50962286	NA	rs50962286
49554-TALL	chr9	67860701	67860701	G	A	intronic	Vps13c	NA	NA	intronic	ENSMUSG00000035284	NA	NA	NA	NA	NA	rs50962286	NA	rs50962286
49555-TALL	chr9	67860701	67860701	G	A	intronic	Vps13c	NA	NA	intronic	ENSMUSG00000035284	NA	NA	NA	NA	NA	rs50962286	NA	rs50962286
38854-TALL	chr11	5726181	5726181	G	T	intronic	Urgcp	NA	NA	intronic	ENSMUSG00000049680	NA	NA	NA	NA	NA	rs50938256	NA	rs50938256
49554-TALL	chr11	5726181	5726181	G	T	intronic	Urgcp	NA	NA	intronic	ENSMUSG00000049680	NA	NA	NA	NA	NA	rs50938256	NA	rs50938256
49555-TALL	chr11	5726181	5726181	G	T	intronic	Urgcp	NA	NA	intronic	ENSMUSG00000049680	NA	NA	NA	NA	NA	rs50938256	NA	rs50938256
39238-TALL	chr14	99406378	99406378	C	T	intergenic	Klf5(dist=92969),Klf12(dist=464262)	NA	NA	intergenic	ENSMUSG00000064584(dist=45551),ENSMUSG00000065238(dist=367245)	NA	NA	NA	NA	NA	rs50930236	NA	rs50930236
38854-TALL	chr11	8436045	8436045	T	C	intronic	Tns3	NA	NA	intronic	ENSMUSG00000020422	NA	NA	NA	NA	NA	rs50847703	NA	rs50847703
49555-TALL	chr11	8436045	8436045	T	C	intronic	Tns3	NA	NA	intronic	ENSMUSG00000020422	NA	NA	NA	NA	NA	rs50847703	NA	rs50847703
49554-TALL	chr9	69425583	69425583	A	G	intronic	Ice2	NA	NA	intronic	ENSMUSG00000032235	NA	NA	NA	NA	NA	rs50819384	NA	rs50819384
49555-TALL	chr9	69425583	69425583	A	G	intronic	Ice2	NA	NA	intronic	ENSMUSG00000032235	NA	NA	NA	NA	NA	rs50819384	NA	rs50819384
38854-TALL	chr6	18235436	18235436	T	G	intronic	Cftr	NA	NA	intronic	ENSMUSG00000041301	NA	NA	NA	NA	NA	rs50815686	NA	rs50815686
39238-TALL	chr6	18235436	18235436	T	G	intronic	Cftr	NA	NA	intronic	ENSMUSG00000041301	NA	NA	NA	NA	NA	rs50815686	NA	rs50815686
49554-TALL	chr6	18235436	18235436	T	G	intronic	Cftr	NA	NA	intronic	ENSMUSG00000041301	NA	NA	NA	NA	NA	rs50815686	NA	rs50815686
49555-TALL	chr6	18235436	18235436	T	G	intronic	Cftr	NA	NA	intronic	ENSMUSG00000041301	NA	NA	NA	NA	NA	rs50815686	NA	rs50815686
38854-TALL	chr9	72576962	72576962	C	G	intronic	Rfx7	NA	NA	intronic	ENSMUSG00000037674	NA	NA	NA	NA	NA	rs50739955	NA	rs50739955
49554-TALL	chr9	72576962	72576962	C	G	intronic	Rfx7	NA	NA	intronic	ENSMUSG00000037674	NA	NA	NA	NA	NA	rs50739955	NA	rs50739955
49555-TALL	chr9	72576962	72576962	C	G	intronic	Rfx7	NA	NA	intronic	ENSMUSG00000037674	NA	NA	NA	NA	NA	rs50739955	NA	rs50739955
39238-TALL	chr5	15526580	15526580	G	T	intergenic	Gm17019(dist=493573),Speer4d(dist=92519)	NA	NA	intronic	ENSMUSG00000094230	NA	NA	NA	NA	Score=0.976778;Name=chr5:15709459	rs50730993	NA	NA
38854-TALL	chr6	18230214	18230214	A	T	intronic	Cftr	NA	NA	intronic	ENSMUSG00000041301	NA	NA	NA	NA	NA	rs50730166	NA	rs50730166
39238-TALL	chr6	18230214	18230214	A	T	intronic	Cftr	NA	NA	intronic	ENSMUSG00000041301	NA	NA	NA	NA	NA	rs50730166	NA	rs50730166
49554-TALL	chr6	18230214	18230214	A	T	intronic	Cftr	NA	NA	intronic	ENSMUSG00000041301	NA	NA	NA	NA	NA	rs50730166	NA	rs50730166
49555-TALL	chr6	18230214	18230214	A	T	intronic	Cftr	NA	NA	intronic	ENSMUSG00000041301	NA	NA	NA	NA	NA	rs50730166	NA	rs50730166
38854-TALL	chr6	13220010	13220010	G	A	exonic	Vwde	synonymous SNV	Vwde:NM_001013757:exon2:c.C141T:p.V47V	exonic	ENSMUSG00000079679	synonymous SNV	ENSMUSG00000079679:ENSMUST00000054530:exon2:c.C141T:p.V47V	NA	NA	NA	rs50688479	NA	rs50688479
39238-TALL	chr6	13220010	13220010	G	A	exonic	Vwde	synonymous SNV	Vwde:NM_001013757:exon2:c.C141T:p.V47V	exonic	ENSMUSG00000079679	synonymous SNV	ENSMUSG00000079679:ENSMUST00000054530:exon2:c.C141T:p.V47V	NA	NA	NA	rs50688479	NA	rs50688479
49554-TALL	chr6	13220010	13220010	G	A	exonic	Vwde	synonymous SNV	Vwde:NM_001013757:exon2:c.C141T:p.V47V	exonic	ENSMUSG00000079679	synonymous SNV	ENSMUSG00000079679:ENSMUST00000054530:exon2:c.C141T:p.V47V	NA	NA	NA	rs50688479	NA	rs50688479
49555-TALL	chr6	13220010	13220010	G	A	exonic	Vwde	synonymous SNV	Vwde:NM_001013757:exon2:c.C141T:p.V47V	exonic	ENSMUSG00000079679	synonymous SNV	ENSMUSG00000079679:ENSMUST00000054530:exon2:c.C141T:p.V47V	NA	NA	NA	rs50688479	NA	rs50688479
38854-TALL	chr11	4940458	4940458	C	T	exonic	Nefh	synonymous SNV	Nefh:NM_010904:exon4:c.G2160A:p.K720K	exonic	ENSMUSG00000020396	synonymous SNV	ENSMUSG00000020396:ENSMUST00000093369:exon4:c.G2160A:p.K720K	NA	Name=trf	NA	rs50680479	NA	rs50680479
49554-TALL	chr11	4940458	4940458	C	T	exonic	Nefh	synonymous SNV	Nefh:NM_010904:exon4:c.G2160A:p.K720K	exonic	ENSMUSG00000020396	synonymous SNV	ENSMUSG00000020396:ENSMUST00000093369:exon4:c.G2160A:p.K720K	NA	Name=trf	NA	rs50680479	NA	rs50680479
49555-TALL	chr11	4940458	4940458	C	T	exonic	Nefh	synonymous SNV	Nefh:NM_010904:exon4:c.G2160A:p.K720K	exonic	ENSMUSG00000020396	synonymous SNV	ENSMUSG00000020396:ENSMUST00000093369:exon4:c.G2160A:p.K720K	NA	Name=trf	NA	rs50680479	NA	rs50680479
38854-TALL	chr11	4141528	4141528	A	G	UTR3	Ccdc157	NA	NA	UTR3	ENSMUSG00000051427	NA	NA	NA	NA	NA	rs50652867	NA	rs50652867
49554-TALL	chr11	4141528	4141528	A	G	UTR3	Ccdc157	NA	NA	UTR3	ENSMUSG00000051427	NA	NA	NA	NA	NA	rs50652867	NA	rs50652867
49555-TALL	chr11	4141528	4141528	A	G	UTR3	Ccdc157	NA	NA	UTR3	ENSMUSG00000051427	NA	NA	NA	NA	NA	rs50652867	NA	rs50652867
38854-TALL	chr11	4732095	4732095	A	G	exonic	Zmat5	synonymous SNV	Zmat5:NM_026015:exon5:c.A300G:p.L100L	exonic	ENSMUSG00000009076	synonymous SNV	ENSMUSG00000009076:ENSMUST00000009220:exon5:c.A300G:p.L100L	NA	NA	NA	rs50635022	NA	rs50635022
49554-TALL	chr11	4732095	4732095	A	G	exonic	Zmat5	synonymous SNV	Zmat5:NM_026015:exon5:c.A300G:p.L100L	exonic	ENSMUSG00000009076	synonymous SNV	ENSMUSG00000009076:ENSMUST00000009220:exon5:c.A300G:p.L100L	NA	NA	NA	rs50635022	NA	rs50635022
49555-TALL	chr11	4732095	4732095	A	G	exonic	Zmat5	synonymous SNV	Zmat5:NM_026015:exon5:c.A300G:p.L100L	exonic	ENSMUSG00000009076	synonymous SNV	ENSMUSG00000009076:ENSMUST00000009220:exon5:c.A300G:p.L100L	NA	NA	NA	rs50635022	NA	rs50635022
39238-TALL	chr14	96517758	96517758	A	T	intronic	Klhl1	NA	NA	intronic	ENSMUSG00000022076	NA	NA	NA	NA	NA	rs50624083	NA	rs50624083
39238-TALL	chr6	13174405	13174405	A	G	intergenic	Tmem106b(dist=85136),Vwde(dist=11206)	NA	NA	intergenic	ENSMUSG00000077643(dist=62978),ENSMUSG00000079679(dist=11208)	NA	NA	NA	NA	NA	rs50618358	NA	rs50618358
39238-TALL	chr14	95420517	95420517	C	T	intergenic	Pcdh9(dist=1529848),4921530L21Rik(dist=460749)	NA	NA	intergenic	ENSMUSG00000089384(dist=490691),ENSMUSG00000034689(dist=460749)	NA	NA	Score=689;Name=lod=1012	NA	NA	rs50607638	NA	rs50607638
39238-TALL	chr14	93560461	93560461	G	C	intronic	Pcdh9	NA	NA	intronic	ENSMUSG00000055421	NA	NA	Score=248;Name=lod=14	NA	NA	rs50605451	NA	rs50605451
39238-TALL	chr5	14974480	14974480	C	G	ncRNA_intronic	Speer8-ps1	NA	NA	UTR3	ENSMUSG00000072188	NA	NA	NA	NA	Score=0.975328;Name=chr5:15005392	rs50603010	NA	rs50603010
49554-TALL	chr5	14974480	14974480	C	G	ncRNA_intronic	Speer8-ps1	NA	NA	UTR3	ENSMUSG00000072188	NA	NA	NA	NA	Score=0.975328;Name=chr5:15005392	rs50603010	NA	rs50603010
38854-TALL	chr6	17553185	17553185	G	A	intronic	Met	NA	NA	intronic	ENSMUSG00000009376	NA	NA	NA	NA	NA	rs50593757	NA	rs50593757
39238-TALL	chr6	17553185	17553185	G	A	intronic	Met	NA	NA	intronic	ENSMUSG00000009376	NA	NA	NA	NA	NA	rs50593757	NA	rs50593757
39238-TALL	chr14	99630609	99630609	C	T	intergenic	Klf5(dist=317200),Klf12(dist=240031)	NA	NA	intergenic	ENSMUSG00000064584(dist=269782),ENSMUSG00000065238(dist=143014)	NA	NA	NA	NA	NA	rs50582839	NA	rs50582839
38854-TALL	chr11	6427721	6427721	C	T	UTR3	H2afv	NA	NA	UTR3	ENSMUSG00000041126	NA	NA	NA	NA	NA	rs50563260	NA	rs50563260
49554-TALL	chr11	6427721	6427721	C	T	UTR3	H2afv	NA	NA	UTR3	ENSMUSG00000041126	NA	NA	NA	NA	NA	rs50563260	NA	rs50563260
49555-TALL	chr11	6427721	6427721	C	T	UTR3	H2afv	NA	NA	UTR3	ENSMUSG00000041126	NA	NA	NA	NA	NA	rs50563260	NA	rs50563260
38854-TALL	chr11	6600734	6600734	G	A	exonic	Nacad	nonsynonymous SNV	Nacad:NM_001081652:exon2:c.C2456T:p.P819L	exonic	ENSMUSG00000041073	nonsynonymous SNV	ENSMUSG00000041073:ENSMUST00000045713:exon2:c.C2456T:p.P819L	NA	NA	NA	rs50563216	NA	rs50563216
49554-TALL	chr11	6600734	6600734	G	A	exonic	Nacad	nonsynonymous SNV	Nacad:NM_001081652:exon2:c.C2456T:p.P819L	exonic	ENSMUSG00000041073	nonsynonymous SNV	ENSMUSG00000041073:ENSMUST00000045713:exon2:c.C2456T:p.P819L	NA	NA	NA	rs50563216	NA	rs50563216
49555-TALL	chr11	6600734	6600734	G	A	exonic	Nacad	nonsynonymous SNV	Nacad:NM_001081652:exon2:c.C2456T:p.P819L	exonic	ENSMUSG00000041073	nonsynonymous SNV	ENSMUSG00000041073:ENSMUST00000045713:exon2:c.C2456T:p.P819L	NA	NA	NA	rs50563216	NA	rs50563216
38854-TALL	chr11	7006079	7006079	A	T	intergenic	Gm11981(dist=286042),Adcy1(dist=57410)	NA	NA	intergenic	ENSMUSG00000082333(dist=143775),ENSMUSG00000020431(dist=57410)	NA	NA	NA	NA	NA	rs50554652	NA	rs50554652
49554-TALL	chr11	7006079	7006079	A	T	intergenic	Gm11981(dist=286042),Adcy1(dist=57410)	NA	NA	intergenic	ENSMUSG00000082333(dist=143775),ENSMUSG00000020431(dist=57410)	NA	NA	NA	NA	NA	rs50554652	NA	rs50554652
49555-TALL	chr11	7006079	7006079	A	T	intergenic	Gm11981(dist=286042),Adcy1(dist=57410)	NA	NA	intergenic	ENSMUSG00000082333(dist=143775),ENSMUSG00000020431(dist=57410)	NA	NA	NA	NA	NA	rs50554652	NA	rs50554652
38854-TALL	chr11	6427713	6427713	A	T	UTR3	H2afv	NA	NA	UTR3	ENSMUSG00000041126	NA	NA	NA	NA	NA	rs50516516	NA	rs50516516
49554-TALL	chr11	6427713	6427713	A	T	UTR3	H2afv	NA	NA	UTR3	ENSMUSG00000041126	NA	NA	NA	NA	NA	rs50516516	NA	rs50516516
49555-TALL	chr11	6427713	6427713	A	T	UTR3	H2afv	NA	NA	UTR3	ENSMUSG00000041126	NA	NA	NA	NA	NA	rs50516516	NA	rs50516516
38854-TALL	chr9	72473614	72473614	C	A	intronic	Tex9	NA	NA	intronic	ENSMUSG00000090626	NA	NA	NA	Name=trf	NA	rs50511906	NA	rs50511906
49554-TALL	chr9	72473614	72473614	C	A	intronic	Tex9	NA	NA	intronic	ENSMUSG00000090626	NA	NA	NA	Name=trf	NA	rs50511906	NA	rs50511906
49555-TALL	chr9	72473614	72473614	C	A	intronic	Tex9	NA	NA	intronic	ENSMUSG00000090626	NA	NA	NA	Name=trf	NA	rs50511906	NA	rs50511906
49555-TALL	chr9	72472726	72472726	A	C	intronic	Tex9	NA	NA	intronic	ENSMUSG00000090626	NA	NA	NA	NA	NA	rs50502510	NA	rs50502510
38854-TALL	chr9	67283231	67283231	G	A	intronic	Tln2	NA	NA	intronic	ENSMUSG00000052698	NA	NA	NA	NA	NA	rs50407281	NA	rs50407281
49554-TALL	chr9	67283231	67283231	G	A	intronic	Tln2	NA	NA	intronic	ENSMUSG00000052698	NA	NA	NA	NA	NA	rs50407281	NA	rs50407281
49555-TALL	chr9	67283231	67283231	G	A	intronic	Tln2	NA	NA	intronic	ENSMUSG00000052698	NA	NA	NA	NA	NA	rs50407281	NA	rs50407281
38854-TALL	chr9	70141676	70141676	A	G	upstream	Fam81a	NA	NA	UTR5	ENSMUSG00000032224	NA	NA	NA	NA	NA	rs50378557	NA	rs50378557
49554-TALL	chr9	70141676	70141676	A	G	upstream	Fam81a	NA	NA	UTR5	ENSMUSG00000032224	NA	NA	NA	NA	NA	rs50378557	NA	rs50378557
49555-TALL	chr9	70141676	70141676	A	G	upstream	Fam81a	NA	NA	UTR5	ENSMUSG00000032224	NA	NA	NA	NA	NA	rs50378557	NA	rs50378557
38854-TALL	chr17	39844091	39844091	T	C	ncRNA_exonic	Rn45s	NA	NA	ncRNA_exonic	ENSMUSG00000097971	NA	NA	NA	NA	NA	rs50373833	NA	rs50373833
49554-TALL	chr17	39844091	39844091	T	C	ncRNA_exonic	Rn45s	NA	NA	ncRNA_exonic	ENSMUSG00000097971	NA	NA	NA	NA	NA	rs50373833	NA	rs50373833
49555-TALL	chr17	39844091	39844091	T	C	ncRNA_exonic	Rn45s	NA	NA	ncRNA_exonic	ENSMUSG00000097971	NA	NA	NA	NA	NA	rs50373833	NA	rs50373833
38854-TALL	chr11	5723071	5723071	A	G	intronic	Urgcp	NA	NA	intronic	ENSMUSG00000049680	NA	NA	NA	Name=trf	NA	rs50356688	NA	rs50356688
49554-TALL	chr11	5723071	5723071	A	G	intronic	Urgcp	NA	NA	intronic	ENSMUSG00000049680	NA	NA	NA	Name=trf	NA	rs50356688	NA	rs50356688
49555-TALL	chr11	5723071	5723071	A	G	intronic	Urgcp	NA	NA	intronic	ENSMUSG00000049680	NA	NA	NA	Name=trf	NA	rs50356688	NA	rs50356688
38854-TALL	chr9	67278445	67278445	C	T	intronic	Tln2	NA	NA	intronic	ENSMUSG00000052698	NA	NA	NA	NA	NA	rs50253603	NA	rs50253603
49554-TALL	chr9	67278445	67278445	C	T	intronic	Tln2	NA	NA	intronic	ENSMUSG00000052698	NA	NA	NA	NA	NA	rs50253603	NA	rs50253603
49555-TALL	chr9	67278445	67278445	C	T	intronic	Tln2	NA	NA	intronic	ENSMUSG00000052698	NA	NA	NA	NA	NA	rs50253603	NA	rs50253603
39238-TALL	chr4	146514990	146514990	G	T	UTR5	Gm13247	NA	NA	ncRNA_UTR5	ENSMUSG00000056300	NA	NA	NA	NA	Score=0.977374;Name=chr4:145799097	rs50246311	NA	rs50246311
38854-TALL	chr11	5596752	5596752	A	T	exonic	Ankrd36	nonsynonymous SNV	Ankrd36:NM_023816:exon8:c.A932T:p.E311V	exonic	ENSMUSG00000020481	nonsynonymous SNV	ENSMUSG00000020481:ENSMUST00000109856:exon8:c.A932T:p.E311V,ENSMUSG00000020481:ENSMUST00000118112:exon10:c.A1028T:p.E343V	NA	NA	NA	rs50244059	NA	rs50244059
49554-TALL	chr11	5596752	5596752	A	T	exonic	Ankrd36	nonsynonymous SNV	Ankrd36:NM_023816:exon8:c.A932T:p.E311V	exonic	ENSMUSG00000020481	nonsynonymous SNV	ENSMUSG00000020481:ENSMUST00000109856:exon8:c.A932T:p.E311V,ENSMUSG00000020481:ENSMUST00000118112:exon10:c.A1028T:p.E343V	NA	NA	NA	rs50244059	NA	rs50244059
49555-TALL	chr11	5596752	5596752	A	T	exonic	Ankrd36	nonsynonymous SNV	Ankrd36:NM_023816:exon8:c.A932T:p.E311V	exonic	ENSMUSG00000020481	nonsynonymous SNV	ENSMUSG00000020481:ENSMUST00000109856:exon8:c.A932T:p.E311V,ENSMUSG00000020481:ENSMUST00000118112:exon10:c.A1028T:p.E343V	NA	NA	NA	rs50244059	NA	rs50244059
49554-TALL	chr17	22689871	22689871	A	G	intergenic	Vmn2r112(dist=70738),Gm16386(dist=86359)	NA	NA	exonic	ENSMUSG00000046088	nonsynonymous SNV	ENSMUSG00000046088:ENSMUST00000055305:exon1:c.A101G:p.Y34C	Score=268;Name=lod=17	Name=trf	NA	rs50213431	NA	rs50213431
49555-TALL	chr17	22689871	22689871	A	G	intergenic	Vmn2r112(dist=70738),Gm16386(dist=86359)	NA	NA	exonic	ENSMUSG00000046088	nonsynonymous SNV	ENSMUSG00000046088:ENSMUST00000055305:exon1:c.A101G:p.Y34C	Score=268;Name=lod=17	Name=trf	NA	rs50213431	NA	rs50213431
38854-TALL	chr11	4346426	4346426	C	T	UTR3	Hormad2	NA	NA	UTR3	ENSMUSG00000020419	NA	NA	NA	NA	NA	rs50200000	NA	rs50200000
49554-TALL	chr11	4346426	4346426	C	T	UTR3	Hormad2	NA	NA	UTR3	ENSMUSG00000020419	NA	NA	NA	NA	NA	rs50200000	NA	rs50200000
49555-TALL	chr11	4346426	4346426	C	T	UTR3	Hormad2	NA	NA	UTR3	ENSMUSG00000020419	NA	NA	NA	NA	NA	rs50200000	NA	rs50200000
39238-TALL	chr14	96518558	96518558	G	A	UTR5	Klhl1	NA	NA	UTR5	ENSMUSG00000022076	NA	NA	NA	NA	NA	rs50196751	NA	rs50196751
38854-TALL	chr9	69408298	69408298	T	C	exonic	Ice2	synonymous SNV	Ice2:NM_145618:exon5:c.T435C:p.F145F	exonic	ENSMUSG00000032235	synonymous SNV	ENSMUSG00000032235:ENSMUST00000034761:exon5:c.T435C:p.F145F	Score=610;Name=lod=467	NA	NA	rs50192062	NA	rs50192062
49554-TALL	chr9	69408298	69408298	T	C	exonic	Ice2	synonymous SNV	Ice2:NM_145618:exon5:c.T435C:p.F145F	exonic	ENSMUSG00000032235	synonymous SNV	ENSMUSG00000032235:ENSMUST00000034761:exon5:c.T435C:p.F145F	Score=610;Name=lod=467	NA	NA	rs50192062	NA	rs50192062
49555-TALL	chr9	69408298	69408298	T	C	exonic	Ice2	synonymous SNV	Ice2:NM_145618:exon5:c.T435C:p.F145F	exonic	ENSMUSG00000032235	synonymous SNV	ENSMUSG00000032235:ENSMUST00000034761:exon5:c.T435C:p.F145F	Score=610;Name=lod=467	NA	NA	rs50192062	NA	rs50192062
38854-TALL	chr9	72992708	72992708	G	T	intronic	Ccpg1	NA	NA	intronic	ENSMUSG00000034563,ENSMUSG00000089865	NA	NA	NA	NA	NA	rs50189373	NA	rs50189373
49554-TALL	chr9	72992708	72992708	G	T	intronic	Ccpg1	NA	NA	intronic	ENSMUSG00000034563,ENSMUSG00000089865	NA	NA	NA	NA	NA	rs50189373	NA	rs50189373
49555-TALL	chr9	72992708	72992708	G	T	intronic	Ccpg1	NA	NA	intronic	ENSMUSG00000034563,ENSMUSG00000089865	NA	NA	NA	NA	NA	rs50189373	NA	rs50189373
39238-TALL	chr14	99630354	99630354	G	A	intergenic	Klf5(dist=316945),Klf12(dist=240286)	NA	NA	intergenic	ENSMUSG00000064584(dist=269527),ENSMUSG00000065238(dist=143269)	NA	NA	NA	NA	NA	rs50171083	NA	rs50171083
38854-TALL	chr6	13177673	13177673	T	C	intergenic	Tmem106b(dist=88404),Vwde(dist=7938)	NA	NA	intergenic	ENSMUSG00000077643(dist=66246),ENSMUSG00000079679(dist=7940)	NA	NA	Score=295;Name=lod=22	NA	NA	rs50165514	NA	rs50165514
39238-TALL	chr6	13177673	13177673	T	C	intergenic	Tmem106b(dist=88404),Vwde(dist=7938)	NA	NA	intergenic	ENSMUSG00000077643(dist=66246),ENSMUSG00000079679(dist=7940)	NA	NA	Score=295;Name=lod=22	NA	NA	rs50165514	NA	rs50165514
49554-TALL	chr6	13177673	13177673	T	C	intergenic	Tmem106b(dist=88404),Vwde(dist=7938)	NA	NA	intergenic	ENSMUSG00000077643(dist=66246),ENSMUSG00000079679(dist=7940)	NA	NA	Score=295;Name=lod=22	NA	NA	rs50165514	NA	rs50165514
49555-TALL	chr6	13177673	13177673	T	C	intergenic	Tmem106b(dist=88404),Vwde(dist=7938)	NA	NA	intergenic	ENSMUSG00000077643(dist=66246),ENSMUSG00000079679(dist=7940)	NA	NA	Score=295;Name=lod=22	NA	NA	rs50165514	NA	rs50165514
49555-TALL	chr11	8452979	8452979	C	T	intronic	Tns3	NA	NA	intronic	ENSMUSG00000020422	NA	NA	NA	NA	NA	rs50141457	NA	rs50141457
38854-TALL	chr9	73036794	73036794	C	T	exonic	Pigb	synonymous SNV	Pigb:NM_018889:exon3:c.G294A:p.T98T	exonic	ENSMUSG00000079469	synonymous SNV	ENSMUSG00000079469:ENSMUST00000098566:exon3:c.G294A:p.T98T	Score=521;Name=lod=197	NA	NA	rs50120216	NA	rs50120216
49554-TALL	chr9	73036794	73036794	C	T	exonic	Pigb	synonymous SNV	Pigb:NM_018889:exon3:c.G294A:p.T98T	exonic	ENSMUSG00000079469	synonymous SNV	ENSMUSG00000079469:ENSMUST00000098566:exon3:c.G294A:p.T98T	Score=521;Name=lod=197	NA	NA	rs50120216	NA	rs50120216
49555-TALL	chr9	73036794	73036794	C	T	exonic	Pigb	synonymous SNV	Pigb:NM_018889:exon3:c.G294A:p.T98T	exonic	ENSMUSG00000079469	synonymous SNV	ENSMUSG00000079469:ENSMUST00000098566:exon3:c.G294A:p.T98T	Score=521;Name=lod=197	NA	NA	rs50120216	NA	rs50120216
39238-TALL	chr14	96518903	96518903	T	C	UTR5	Klhl1	NA	NA	UTR5	ENSMUSG00000022076	NA	NA	NA	NA	NA	rs50110919	NA	rs50110919
39238-TALL	chr14	99629760	99629760	A	G	intergenic	Klf5(dist=316351),Klf12(dist=240880)	NA	NA	intergenic	ENSMUSG00000064584(dist=268933),ENSMUSG00000065238(dist=143863)	NA	NA	NA	NA	NA	rs50065410	NA	rs50065410
38854-TALL	chr11	4141532	4141532	T	C	UTR3	Ccdc157	NA	NA	UTR3	ENSMUSG00000051427	NA	NA	NA	NA	NA	rs50062666	NA	rs50062666
49554-TALL	chr11	4141532	4141532	T	C	UTR3	Ccdc157	NA	NA	UTR3	ENSMUSG00000051427	NA	NA	NA	NA	NA	rs50062666	NA	rs50062666
49555-TALL	chr11	4141532	4141532	T	C	UTR3	Ccdc157	NA	NA	UTR3	ENSMUSG00000051427	NA	NA	NA	NA	NA	rs50062666	NA	rs50062666
38854-TALL	chr9	66784446	66784446	A	G	intronic	Aph1b	NA	NA	intronic	ENSMUSG00000032375	NA	NA	NA	NA	NA	rs50061151	NA	rs50061151
49554-TALL	chr9	66784446	66784446	A	G	intronic	Aph1b	NA	NA	intronic	ENSMUSG00000032375	NA	NA	NA	NA	NA	rs50061151	NA	rs50061151
49554-TALL	chr9	66822162	66822162	A	G	intronic	Aph1c	NA	NA	intronic	ENSMUSG00000053040	NA	NA	NA	NA	NA	rs50061151	NA	rs50061151
49555-TALL	chr9	66784446	66784446	A	G	intronic	Aph1b	NA	NA	intronic	ENSMUSG00000032375	NA	NA	NA	NA	NA	rs50061151	NA	rs50061151
49555-TALL	chr9	66822162	66822162	A	G	intronic	Aph1c	NA	NA	intronic	ENSMUSG00000053040	NA	NA	NA	NA	NA	rs50061151	NA	rs50061151
39238-TALL	chr8	56298112	56298112	G	A	intronic	Hpgd	NA	NA	intronic	ENSMUSG00000031613	NA	NA	NA	NA	NA	rs50028625	NA	rs50028625
39238-TALL	chr18	52490494	52490494	T	C	exonic	Srfbp1	nonsynonymous SNV	Srfbp1:NM_026040:exon8:c.T1192C:p.Y398H	exonic	ENSMUSG00000024528	nonsynonymous SNV	ENSMUSG00000024528:ENSMUST00000025406:exon8:c.T1192C:p.Y398H	NA	NA	NA	rs50025930	NA	rs50025930
49554-TALL	chr18	52490494	52490494	T	C	exonic	Srfbp1	nonsynonymous SNV	Srfbp1:NM_026040:exon8:c.T1192C:p.Y398H	exonic	ENSMUSG00000024528	nonsynonymous SNV	ENSMUSG00000024528:ENSMUST00000025406:exon8:c.T1192C:p.Y398H	NA	NA	NA	rs50025930	NA	rs50025930
38854-TALL	chr9	69381197	69381197	T	G	UTR3	Rora	NA	NA	UTR3	ENSMUSG00000032238	NA	NA	Score=459;Name=lod=108	NA	NA	rs50001979	NA	rs50001979
49554-TALL	chr9	69381197	69381197	T	G	UTR3	Rora	NA	NA	UTR3	ENSMUSG00000032238	NA	NA	Score=459;Name=lod=108	NA	NA	rs50001979	NA	rs50001979
49555-TALL	chr9	69381197	69381197	T	G	UTR3	Rora	NA	NA	UTR3	ENSMUSG00000032238	NA	NA	Score=459;Name=lod=108	NA	NA	rs50001979	NA	rs50001979
38854-TALL	chr4	147030900	147030900	A	C	intronic	Rex2	NA	NA	ncRNA_intronic	ENSMUSG00000097168	NA	NA	NA	NA	Score=0.941466;Name=chr4:145664074	rs49992066	NA	rs49992066
39238-TALL	chr4	147030900	147030900	A	C	intronic	Rex2	NA	NA	ncRNA_intronic	ENSMUSG00000097168	NA	NA	NA	NA	Score=0.941466;Name=chr4:145664074	rs49992066	NA	rs49992066
49555-TALL	chr4	147030900	147030900	A	C	intronic	Rex2	NA	NA	ncRNA_intronic	ENSMUSG00000097168	NA	NA	NA	NA	Score=0.941466;Name=chr4:145664074	rs49992066	NA	rs49992066
38854-TALL	chr9	69407789	69407789	A	G	intronic	Ice2	NA	NA	UTR3	ENSMUSG00000032235	NA	NA	NA	NA	NA	rs49991297	NA	rs49991297
49554-TALL	chr9	69407789	69407789	A	G	intronic	Ice2	NA	NA	UTR3	ENSMUSG00000032235	NA	NA	NA	NA	NA	rs49991297	NA	rs49991297
49555-TALL	chr9	69407789	69407789	A	G	intronic	Ice2	NA	NA	UTR3	ENSMUSG00000032235	NA	NA	NA	NA	NA	rs49991297	NA	rs49991297
38854-TALL	chr11	5596843	5596843	C	T	intronic	Ankrd36	NA	NA	intronic	ENSMUSG00000020481	NA	NA	NA	NA	NA	rs49986204	NA	rs49986204
38854-TALL	chr4	146719315	146719315	C	T	intergenic	1700095A21Rik(dist=172442),Rex2(dist=302535)	NA	NA	ncRNA_intronic	ENSMUSG00000096958	NA	NA	Score=457;Name=lod=106	Name=trf	Score=0.983268;Name=chr4:146180248	rs49860162	NA	rs49860162
38854-TALL	chr11	4181710	4181710	G	C	UTR3	Sf3a1	NA	NA	UTR3	ENSMUSG00000002129	NA	NA	Score=366;Name=lod=44	NA	NA	rs49853115	NA	rs49853115
49554-TALL	chr11	4181710	4181710	G	C	UTR3	Sf3a1	NA	NA	UTR3	ENSMUSG00000002129	NA	NA	Score=366;Name=lod=44	NA	NA	rs49853115	NA	rs49853115
49555-TALL	chr11	4181710	4181710	G	C	UTR3	Sf3a1	NA	NA	UTR3	ENSMUSG00000002129	NA	NA	Score=366;Name=lod=44	NA	NA	rs49853115	NA	rs49853115
38854-TALL	chr6	13215728	13215728	C	T	exonic	Vwde	nonsynonymous SNV	Vwde:NM_001013757:exon3:c.G328A:p.E110K	exonic	ENSMUSG00000079679	nonsynonymous SNV	ENSMUSG00000079679:ENSMUST00000054530:exon3:c.G328A:p.E110K	Score=387;Name=lod=54	NA	NA	rs49806158	NA	rs49806158
39238-TALL	chr6	13215728	13215728	C	T	exonic	Vwde	nonsynonymous SNV	Vwde:NM_001013757:exon3:c.G328A:p.E110K	exonic	ENSMUSG00000079679	nonsynonymous SNV	ENSMUSG00000079679:ENSMUST00000054530:exon3:c.G328A:p.E110K	Score=387;Name=lod=54	NA	NA	rs49806158	NA	rs49806158
49554-TALL	chr6	13215728	13215728	C	T	exonic	Vwde	nonsynonymous SNV	Vwde:NM_001013757:exon3:c.G328A:p.E110K	exonic	ENSMUSG00000079679	nonsynonymous SNV	ENSMUSG00000079679:ENSMUST00000054530:exon3:c.G328A:p.E110K	Score=387;Name=lod=54	NA	NA	rs49806158	NA	rs49806158
49555-TALL	chr6	13215728	13215728	C	T	exonic	Vwde	nonsynonymous SNV	Vwde:NM_001013757:exon3:c.G328A:p.E110K	exonic	ENSMUSG00000079679	nonsynonymous SNV	ENSMUSG00000079679:ENSMUST00000054530:exon3:c.G328A:p.E110K	Score=387;Name=lod=54	NA	NA	rs49806158	NA	rs49806158
49554-TALL	chr11	121956668	121956668	A	C	intergenic	Ptchd3(dist=113232),NONE(dist=NONE)	NA	NA	exonic	ENSMUSG00000078564	nonsynonymous SNV	ENSMUSG00000078564:ENSMUST00000130783:exon1:c.T40G:p.S14A	NA	NA	Score=0.957148;Name=chr19:61283213	rs49773649	NA	rs49773649
38854-TALL	chr11	6428107	6428107	T	C	UTR3	H2afv	NA	NA	UTR3	ENSMUSG00000041126	NA	NA	NA	NA	NA	rs49756795	NA	rs49756795
49554-TALL	chr11	6428107	6428107	T	C	UTR3	H2afv	NA	NA	UTR3	ENSMUSG00000041126	NA	NA	NA	NA	NA	rs49756795	NA	rs49756795
49555-TALL	chr11	6428107	6428107	T	C	UTR3	H2afv	NA	NA	UTR3	ENSMUSG00000041126	NA	NA	NA	NA	NA	rs49756795	NA	rs49756795
38854-TALL	chr11	5596989	5596989	T	C	intronic	Ankrd36	NA	NA	intronic	ENSMUSG00000020481	NA	NA	NA	NA	NA	rs49743276	NA	rs49743276
49555-TALL	chr11	5596989	5596989	T	C	intronic	Ankrd36	NA	NA	intronic	ENSMUSG00000020481	NA	NA	NA	NA	NA	rs49743276	NA	rs49743276
38854-TALL	chr9	72461287	72461287	A	T	intronic	Tex9	NA	NA	intronic	ENSMUSG00000090626	NA	NA	NA	NA	NA	rs49710379	NA	rs49710379
38854-TALL	chr6	18277945	18277945	A	G	intronic	Cftr	NA	NA	ncRNA_intronic	ENSMUSG00000087389	NA	NA	NA	NA	NA	rs49679982	NA	rs49679982
39238-TALL	chr6	18277945	18277945	A	G	intronic	Cftr	NA	NA	ncRNA_intronic	ENSMUSG00000087389	NA	NA	NA	NA	NA	rs49679982	NA	rs49679982
49554-TALL	chr6	18277945	18277945	A	G	intronic	Cftr	NA	NA	ncRNA_intronic	ENSMUSG00000087389	NA	NA	NA	NA	NA	rs49679982	NA	rs49679982
49555-TALL	chr6	18277945	18277945	A	G	intronic	Cftr	NA	NA	ncRNA_intronic	ENSMUSG00000087389	NA	NA	NA	NA	NA	rs49679982	NA	rs49679982
38854-TALL	chr9	70579929	70579929	A	T	intronic	Sltm	NA	NA	intronic	ENSMUSG00000032212	NA	NA	Score=330;Name=lod=31	NA	NA	rs49678424	NA	rs49678424
49554-TALL	chr9	70579929	70579929	A	T	intronic	Sltm	NA	NA	intronic	ENSMUSG00000032212	NA	NA	Score=330;Name=lod=31	NA	NA	rs49678424	NA	rs49678424
49555-TALL	chr9	70579929	70579929	A	T	intronic	Sltm	NA	NA	intronic	ENSMUSG00000032212	NA	NA	Score=330;Name=lod=31	NA	NA	rs49678424	NA	rs49678424
38854-TALL	chr11	6597873	6597873	C	T	UTR3	Nacad	NA	NA	UTR3	ENSMUSG00000041073	NA	NA	NA	NA	NA	rs49630926	NA	rs49630926
49554-TALL	chr11	6597873	6597873	C	T	UTR3	Nacad	NA	NA	UTR3	ENSMUSG00000041073	NA	NA	NA	NA	NA	rs49630926	NA	rs49630926
49555-TALL	chr11	6597873	6597873	C	T	UTR3	Nacad	NA	NA	UTR3	ENSMUSG00000041073	NA	NA	NA	NA	NA	rs49630926	NA	rs49630926
38854-TALL	chr4	147310622	147310622	C	T	intronic	Gm13152	NA	NA	ncRNA_intronic	ENSMUSG00000097122,ENSMUSG00000097168	NA	NA	NA	NA	Score=0.986863;Name=chr4:145861253	rs49616605	NA	rs49616605
39238-TALL	chr14	99630352	99630352	A	G	intergenic	Klf5(dist=316943),Klf12(dist=240288)	NA	NA	intergenic	ENSMUSG00000064584(dist=269525),ENSMUSG00000065238(dist=143271)	NA	NA	NA	NA	NA	rs49587973	NA	rs49587973
38854-TALL	chr6	13174492	13174492	C	T	intergenic	Tmem106b(dist=85223),Vwde(dist=11119)	NA	NA	intergenic	ENSMUSG00000077643(dist=63065),ENSMUSG00000079679(dist=11121)	NA	NA	NA	NA	NA	rs49579447	NA	rs49579447
39238-TALL	chr6	13174492	13174492	C	T	intergenic	Tmem106b(dist=85223),Vwde(dist=11119)	NA	NA	intergenic	ENSMUSG00000077643(dist=63065),ENSMUSG00000079679(dist=11121)	NA	NA	NA	NA	NA	rs49579447	NA	rs49579447
49554-TALL	chr6	13174492	13174492	C	T	intergenic	Tmem106b(dist=85223),Vwde(dist=11119)	NA	NA	intergenic	ENSMUSG00000077643(dist=63065),ENSMUSG00000079679(dist=11121)	NA	NA	NA	NA	NA	rs49579447	NA	rs49579447
49555-TALL	chr6	13174492	13174492	C	T	intergenic	Tmem106b(dist=85223),Vwde(dist=11119)	NA	NA	intergenic	ENSMUSG00000077643(dist=63065),ENSMUSG00000079679(dist=11121)	NA	NA	NA	NA	NA	rs49579447	NA	rs49579447
38854-TALL	chr6	13220053	13220053	C	T	exonic	Vwde	nonsynonymous SNV	Vwde:NM_001013757:exon2:c.G98A:p.R33Q	exonic	ENSMUSG00000079679	nonsynonymous SNV	ENSMUSG00000079679:ENSMUST00000054530:exon2:c.G98A:p.R33Q	NA	NA	NA	rs49562790	NA	rs49562790
39238-TALL	chr6	13220053	13220053	C	T	exonic	Vwde	nonsynonymous SNV	Vwde:NM_001013757:exon2:c.G98A:p.R33Q	exonic	ENSMUSG00000079679	nonsynonymous SNV	ENSMUSG00000079679:ENSMUST00000054530:exon2:c.G98A:p.R33Q	NA	NA	NA	rs49562790	NA	rs49562790
49554-TALL	chr6	13220053	13220053	C	T	exonic	Vwde	nonsynonymous SNV	Vwde:NM_001013757:exon2:c.G98A:p.R33Q	exonic	ENSMUSG00000079679	nonsynonymous SNV	ENSMUSG00000079679:ENSMUST00000054530:exon2:c.G98A:p.R33Q	NA	NA	NA	rs49562790	NA	rs49562790
49555-TALL	chr6	13220053	13220053	C	T	exonic	Vwde	nonsynonymous SNV	Vwde:NM_001013757:exon2:c.G98A:p.R33Q	exonic	ENSMUSG00000079679	nonsynonymous SNV	ENSMUSG00000079679:ENSMUST00000054530:exon2:c.G98A:p.R33Q	NA	NA	NA	rs49562790	NA	rs49562790
39238-TALL	chr14	96518705	96518705	A	G	UTR5	Klhl1	NA	NA	UTR5	ENSMUSG00000022076	NA	NA	NA	NA	NA	rs49522583	NA	rs49522583
39238-TALL	chr14	96518421	96518421	T	G	UTR5	Klhl1	NA	NA	UTR5	ENSMUSG00000022076	NA	NA	NA	NA	NA	rs49511069	NA	rs49511069
38854-TALL	chr11	5726667	5726667	T	A	intronic	Urgcp	NA	NA	intronic	ENSMUSG00000049680	NA	NA	NA	NA	NA	rs49501419	NA	rs49501419
49554-TALL	chr11	5726667	5726667	T	A	intronic	Urgcp	NA	NA	intronic	ENSMUSG00000049680	NA	NA	NA	NA	NA	rs49501419	NA	rs49501419
49555-TALL	chr11	5726667	5726667	T	A	intronic	Urgcp	NA	NA	intronic	ENSMUSG00000049680	NA	NA	NA	NA	NA	rs49501419	NA	rs49501419
38854-TALL	chr6	13220004	13220004	G	A	exonic	Vwde	synonymous SNV	Vwde:NM_001013757:exon2:c.C147T:p.L49L	exonic	ENSMUSG00000079679	synonymous SNV	ENSMUSG00000079679:ENSMUST00000054530:exon2:c.C147T:p.L49L	Score=527;Name=lod=210	NA	NA	rs49459189	NA	rs49459189
39238-TALL	chr6	13220004	13220004	G	A	exonic	Vwde	synonymous SNV	Vwde:NM_001013757:exon2:c.C147T:p.L49L	exonic	ENSMUSG00000079679	synonymous SNV	ENSMUSG00000079679:ENSMUST00000054530:exon2:c.C147T:p.L49L	Score=527;Name=lod=210	NA	NA	rs49459189	NA	rs49459189
49554-TALL	chr6	13220004	13220004	G	A	exonic	Vwde	synonymous SNV	Vwde:NM_001013757:exon2:c.C147T:p.L49L	exonic	ENSMUSG00000079679	synonymous SNV	ENSMUSG00000079679:ENSMUST00000054530:exon2:c.C147T:p.L49L	Score=527;Name=lod=210	NA	NA	rs49459189	NA	rs49459189
49555-TALL	chr6	13220004	13220004	G	A	exonic	Vwde	synonymous SNV	Vwde:NM_001013757:exon2:c.C147T:p.L49L	exonic	ENSMUSG00000079679	synonymous SNV	ENSMUSG00000079679:ENSMUST00000054530:exon2:c.C147T:p.L49L	Score=527;Name=lod=210	NA	NA	rs49459189	NA	rs49459189
38854-TALL	chr6	17281435	17281435	T	C	exonic	Cav2	synonymous SNV	Cav2:NM_001277756:exon1:c.T75C:p.V25V,Cav2:NM_016900:exon1:c.T75C:p.V25V	exonic	ENSMUSG00000000058	synonymous SNV	ENSMUSG00000000058:ENSMUST00000000058:exon1:c.T75C:p.V25V,ENSMUSG00000000058:ENSMUST00000115459:exon1:c.T75C:p.V25V,ENSMUSG00000000058:ENSMUST00000115462:exon1:c.T75C:p.V25V	NA	NA	NA	rs49453071	NA	rs49453071
39238-TALL	chr6	17281435	17281435	T	C	exonic	Cav2	synonymous SNV	Cav2:NM_001277756:exon1:c.T75C:p.V25V,Cav2:NM_016900:exon1:c.T75C:p.V25V	exonic	ENSMUSG00000000058	synonymous SNV	ENSMUSG00000000058:ENSMUST00000000058:exon1:c.T75C:p.V25V,ENSMUSG00000000058:ENSMUST00000115459:exon1:c.T75C:p.V25V,ENSMUSG00000000058:ENSMUST00000115462:exon1:c.T75C:p.V25V	NA	NA	NA	rs49453071	NA	rs49453071
49554-TALL	chr6	17281435	17281435	T	C	exonic	Cav2	synonymous SNV	Cav2:NM_001277756:exon1:c.T75C:p.V25V,Cav2:NM_016900:exon1:c.T75C:p.V25V	exonic	ENSMUSG00000000058	synonymous SNV	ENSMUSG00000000058:ENSMUST00000000058:exon1:c.T75C:p.V25V,ENSMUSG00000000058:ENSMUST00000115459:exon1:c.T75C:p.V25V,ENSMUSG00000000058:ENSMUST00000115462:exon1:c.T75C:p.V25V	NA	NA	NA	rs49453071	NA	rs49453071
49555-TALL	chr6	17281435	17281435	T	C	exonic	Cav2	synonymous SNV	Cav2:NM_001277756:exon1:c.T75C:p.V25V,Cav2:NM_016900:exon1:c.T75C:p.V25V	exonic	ENSMUSG00000000058	synonymous SNV	ENSMUSG00000000058:ENSMUST00000000058:exon1:c.T75C:p.V25V,ENSMUSG00000000058:ENSMUST00000115459:exon1:c.T75C:p.V25V,ENSMUSG00000000058:ENSMUST00000115462:exon1:c.T75C:p.V25V	NA	NA	NA	rs49453071	NA	rs49453071
39238-TALL	chr14	93560465	93560465	C	T	intronic	Pcdh9	NA	NA	intronic	ENSMUSG00000055421	NA	NA	NA	NA	NA	rs49416632	NA	rs49416632
49555-TALL	chr4	148944359	148944359	T	C	exonic	Casz1	nonsynonymous SNV	Casz1:NM_001159344:exon16:c.T3260C:p.L1087P,Casz1:NM_027195:exon16:c.T3260C:p.L1087P	exonic	ENSMUSG00000028977	nonsynonymous SNV	ENSMUSG00000028977:ENSMUST00000094464:exon16:c.T3260C:p.L1087P,ENSMUSG00000028977:ENSMUST00000122222:exon16:c.T3260C:p.L1087P	Score=262;Name=lod=16	NA	NA	rs49392164	NA	rs49392164
38854-TALL	chr9	71650333	71650333	G	A	exonic	Cgnl1	synonymous SNV	Cgnl1:NM_026599:exon12:c.C2916T:p.G972G	exonic	ENSMUSG00000032232	synonymous SNV	ENSMUSG00000032232:ENSMUST00000121322:exon11:c.C2703T:p.G901G,ENSMUSG00000032232:ENSMUST00000072899:exon12:c.C2916T:p.G972G,ENSMUSG00000032232:ENSMUST00000122065:exon12:c.C2916T:p.G972G	Score=576;Name=lod=338	NA	NA	rs49354310	NA	rs49354310
49554-TALL	chr9	71650333	71650333	G	A	exonic	Cgnl1	synonymous SNV	Cgnl1:NM_026599:exon12:c.C2916T:p.G972G	exonic	ENSMUSG00000032232	synonymous SNV	ENSMUSG00000032232:ENSMUST00000121322:exon11:c.C2703T:p.G901G,ENSMUSG00000032232:ENSMUST00000072899:exon12:c.C2916T:p.G972G,ENSMUSG00000032232:ENSMUST00000122065:exon12:c.C2916T:p.G972G	Score=576;Name=lod=338	NA	NA	rs49354310	NA	rs49354310
49555-TALL	chr9	71650333	71650333	G	A	exonic	Cgnl1	synonymous SNV	Cgnl1:NM_026599:exon12:c.C2916T:p.G972G	exonic	ENSMUSG00000032232	synonymous SNV	ENSMUSG00000032232:ENSMUST00000121322:exon11:c.C2703T:p.G901G,ENSMUSG00000032232:ENSMUST00000072899:exon12:c.C2916T:p.G972G,ENSMUSG00000032232:ENSMUST00000122065:exon12:c.C2916T:p.G972G	Score=576;Name=lod=338	NA	NA	rs49354310	NA	rs49354310
38854-TALL	chr9	67860748	67860748	C	A	intronic	Vps13c	NA	NA	intronic	ENSMUSG00000035284	NA	NA	NA	NA	NA	rs49352835	NA	rs49352835
49554-TALL	chr9	67860748	67860748	C	A	intronic	Vps13c	NA	NA	intronic	ENSMUSG00000035284	NA	NA	NA	NA	NA	rs49352835	NA	rs49352835
49555-TALL	chr9	67860748	67860748	C	A	intronic	Vps13c	NA	NA	intronic	ENSMUSG00000035284	NA	NA	NA	NA	NA	rs49352835	NA	rs49352835
38854-TALL	chr9	70376522	70376522	C	T	exonic	Myo1e	synonymous SNV	Myo1e:NM_181072:exon23:c.C2499T:p.I833I	exonic	ENSMUSG00000032220	synonymous SNV	ENSMUSG00000032220:ENSMUST00000034745:exon23:c.C2499T:p.I833I	Score=589;Name=lod=383	NA	NA	rs49339898	NA	rs49339898
49554-TALL	chr9	70376522	70376522	C	T	exonic	Myo1e	synonymous SNV	Myo1e:NM_181072:exon23:c.C2499T:p.I833I	exonic	ENSMUSG00000032220	synonymous SNV	ENSMUSG00000032220:ENSMUST00000034745:exon23:c.C2499T:p.I833I	Score=589;Name=lod=383	NA	NA	rs49339898	NA	rs49339898
49555-TALL	chr9	70376522	70376522	C	T	exonic	Myo1e	synonymous SNV	Myo1e:NM_181072:exon23:c.C2499T:p.I833I	exonic	ENSMUSG00000032220	synonymous SNV	ENSMUSG00000032220:ENSMUST00000034745:exon23:c.C2499T:p.I833I	Score=589;Name=lod=383	NA	NA	rs49339898	NA	rs49339898
38854-TALL	chr11	5596827	5596827	A	T	intronic	Ankrd36	NA	NA	intronic	ENSMUSG00000020481	NA	NA	NA	NA	NA	rs49310289	NA	rs49310289
49554-TALL	chr11	5596827	5596827	A	T	intronic	Ankrd36	NA	NA	intronic	ENSMUSG00000020481	NA	NA	NA	NA	NA	rs49310289	NA	rs49310289
49555-TALL	chr11	5596827	5596827	A	T	intronic	Ankrd36	NA	NA	intronic	ENSMUSG00000020481	NA	NA	NA	NA	NA	rs49310289	NA	rs49310289
39238-TALL	chr14	96518587	96518587	T	C	UTR5	Klhl1	NA	NA	UTR5	ENSMUSG00000022076	NA	NA	NA	NA	NA	rs49221558	NA	rs49221558
38854-TALL	chr11	4673323	4673323	T	C	intronic	Ascc2	NA	NA	intronic	ENSMUSG00000020412	NA	NA	NA	NA	NA	rs49161218	NA	rs49161218
49554-TALL	chr11	4673323	4673323	T	C	intronic	Ascc2	NA	NA	intronic	ENSMUSG00000020412	NA	NA	NA	NA	NA	rs49161218	NA	rs49161218
49555-TALL	chr11	4673323	4673323	T	C	intronic	Ascc2	NA	NA	intronic	ENSMUSG00000020412	NA	NA	NA	NA	NA	rs49161218	NA	rs49161218
39238-TALL	chr14	99630494	99630494	C	T	intergenic	Klf5(dist=317085),Klf12(dist=240146)	NA	NA	intergenic	ENSMUSG00000064584(dist=269667),ENSMUSG00000065238(dist=143129)	NA	NA	NA	NA	NA	rs49158116	NA	rs49158116
38854-TALL	chr8	56298315	56298315	T	A	intronic	Hpgd	NA	NA	intronic	ENSMUSG00000031613	NA	NA	Score=241;Name=lod=13	NA	NA	rs49156741	NA	rs49156741
39238-TALL	chr8	56298315	56298315	T	A	intronic	Hpgd	NA	NA	intronic	ENSMUSG00000031613	NA	NA	Score=241;Name=lod=13	NA	NA	rs49156741	NA	rs49156741
49554-TALL	chr8	56298315	56298315	T	A	intronic	Hpgd	NA	NA	intronic	ENSMUSG00000031613	NA	NA	Score=241;Name=lod=13	NA	NA	rs49156741	NA	rs49156741
38854-TALL	chr11	6601467	6601467	G	A	exonic	Nacad	synonymous SNV	Nacad:NM_001081652:exon2:c.C1723T:p.L575L	exonic	ENSMUSG00000041073	synonymous SNV	ENSMUSG00000041073:ENSMUST00000045713:exon2:c.C1723T:p.L575L	NA	NA	NA	rs49155279	NA	rs49155279
49554-TALL	chr11	6601467	6601467	G	A	exonic	Nacad	synonymous SNV	Nacad:NM_001081652:exon2:c.C1723T:p.L575L	exonic	ENSMUSG00000041073	synonymous SNV	ENSMUSG00000041073:ENSMUST00000045713:exon2:c.C1723T:p.L575L	NA	NA	NA	rs49155279	NA	rs49155279
49555-TALL	chr11	6601467	6601467	G	A	exonic	Nacad	synonymous SNV	Nacad:NM_001081652:exon2:c.C1723T:p.L575L	exonic	ENSMUSG00000041073	synonymous SNV	ENSMUSG00000041073:ENSMUST00000045713:exon2:c.C1723T:p.L575L	NA	NA	NA	rs49155279	NA	rs49155279
38854-TALL	chr9	69491773	69491773	C	T	UTR3	Anxa2	NA	NA	UTR3	ENSMUSG00000032231	NA	NA	NA	NA	NA	rs49134715	NA	rs49134715
49554-TALL	chr9	69491773	69491773	C	T	UTR3	Anxa2	NA	NA	UTR3	ENSMUSG00000032231	NA	NA	NA	NA	NA	rs49134715	NA	rs49134715
49555-TALL	chr9	69491773	69491773	C	T	UTR3	Anxa2	NA	NA	UTR3	ENSMUSG00000032231	NA	NA	NA	NA	NA	rs49134715	NA	rs49134715
38854-TALL	chr9	67983291	67983291	C	T	intronic	Vps13c	NA	NA	intronic	ENSMUSG00000035284	NA	NA	Score=619;Name=lod=512	NA	NA	rs49098214	NA	rs49098214
49554-TALL	chr9	67983291	67983291	C	T	intronic	Vps13c	NA	NA	intronic	ENSMUSG00000035284	NA	NA	Score=619;Name=lod=512	NA	NA	rs49098214	NA	rs49098214
49555-TALL	chr9	67983291	67983291	C	T	intronic	Vps13c	NA	NA	intronic	ENSMUSG00000035284	NA	NA	Score=619;Name=lod=512	NA	NA	rs49098214	NA	rs49098214
38854-TALL	chr9	67344259	67344259	A	G	intronic	Tln2	NA	NA	intronic	ENSMUSG00000052698	NA	NA	NA	NA	NA	rs49004437	NA	rs49004437
49554-TALL	chr9	67344259	67344259	A	G	intronic	Tln2	NA	NA	intronic	ENSMUSG00000052698	NA	NA	NA	NA	NA	rs49004437	NA	rs49004437
49555-TALL	chr9	67344259	67344259	A	G	intronic	Tln2	NA	NA	intronic	ENSMUSG00000052698	NA	NA	NA	NA	NA	rs49004437	NA	rs49004437
39238-TALL	chr5	15529188	15529188	A	T	intergenic	Gm17019(dist=496181),Speer4d(dist=89911)	NA	NA	intronic	ENSMUSG00000094230	NA	NA	NA	NA	Score=0.976778;Name=chr5:15709459	rs48982575	NA	rs48982575
49554-TALL	chr5	15529188	15529188	A	T	intergenic	Gm17019(dist=496181),Speer4d(dist=89911)	NA	NA	intronic	ENSMUSG00000094230	NA	NA	NA	NA	Score=0.976778;Name=chr5:15709459	rs48982575	NA	rs48982575
39238-TALL	chr14	96136692	96136692	C	T	exonic	Klhl1	synonymous SNV	Klhl1:NM_053105:exon9:c.G1917A:p.R639R	exonic	ENSMUSG00000022076	synonymous SNV	ENSMUSG00000022076:ENSMUST00000022666:exon9:c.G1917A:p.R639R	Score=489;Name=lod=145	NA	NA	rs48965319	NA	rs48965319
38854-TALL	chr6	18382602	18382602	T	C	intronic	Cttnbp2	NA	NA	intronic	ENSMUSG00000000416	NA	NA	Score=373;Name=lod=47	NA	NA	rs48963211	NA	rs48963211
39238-TALL	chr6	18382602	18382602	T	C	intronic	Cttnbp2	NA	NA	intronic	ENSMUSG00000000416	NA	NA	Score=373;Name=lod=47	NA	NA	rs48963211	NA	rs48963211
49555-TALL	chr6	18382602	18382602	T	C	intronic	Cttnbp2	NA	NA	intronic	ENSMUSG00000000416	NA	NA	Score=373;Name=lod=47	NA	NA	rs48963211	NA	rs48963211
39238-TALL	chr14	99629764	99629764	T	C	intergenic	Klf5(dist=316355),Klf12(dist=240876)	NA	NA	intergenic	ENSMUSG00000064584(dist=268937),ENSMUSG00000065238(dist=143859)	NA	NA	NA	NA	NA	rs48943182	NA	rs48943182
38854-TALL	chr11	7078867	7078867	A	G	intronic	Adcy1	NA	NA	intronic	ENSMUSG00000020431	NA	NA	NA	NA	NA	rs48917096	NA	rs48917096
49554-TALL	chr11	7078867	7078867	A	G	intronic	Adcy1	NA	NA	intronic	ENSMUSG00000020431	NA	NA	NA	NA	NA	rs48917096	NA	rs48917096
49555-TALL	chr11	7078867	7078867	A	G	intronic	Adcy1	NA	NA	intronic	ENSMUSG00000020431	NA	NA	NA	NA	NA	rs48917096	NA	rs48917096
39238-TALL	chr14	96518766	96518766	G	A	UTR5	Klhl1	NA	NA	UTR5	ENSMUSG00000022076	NA	NA	NA	NA	NA	rs48916253	NA	rs48916253
49554-TALL	chr9	66822431	66822431	A	G	intronic	Aph1c	NA	NA	intronic	ENSMUSG00000053040	NA	NA	NA	NA	NA	rs48909515	NA	rs48909515
49555-TALL	chr9	66822431	66822431	A	G	intronic	Aph1c	NA	NA	intronic	ENSMUSG00000053040	NA	NA	NA	NA	NA	rs48909515	NA	rs48909515
38854-TALL	chr11	5726650	5726650	T	G	intronic	Urgcp	NA	NA	intronic	ENSMUSG00000049680	NA	NA	NA	NA	NA	rs48757903	NA	rs48757903
49554-TALL	chr11	5726650	5726650	T	G	intronic	Urgcp	NA	NA	intronic	ENSMUSG00000049680	NA	NA	NA	NA	NA	rs48757903	NA	rs48757903
49555-TALL	chr11	5726650	5726650	T	G	intronic	Urgcp	NA	NA	intronic	ENSMUSG00000049680	NA	NA	NA	NA	NA	rs48757903	NA	rs48757903
39238-TALL	chr14	96518943	96518943	G	A	UTR5	Klhl1	NA	NA	UTR5	ENSMUSG00000022076	NA	NA	NA	NA	NA	rs48711702	NA	rs48711702
39238-TALL	chr14	96518736	96518736	A	G	UTR5	Klhl1	NA	NA	UTR5	ENSMUSG00000022076	NA	NA	NA	NA	NA	rs48711531	NA	rs48711531
49554-TALL	chr9	71525019	71525019	A	G	intronic	Myzap	NA	NA	intronic	ENSMUSG00000041361,ENSMUSG00000092137	NA	NA	NA	NA	NA	rs48687529	NA	rs48687529
39238-TALL	chr6	7557178	7557178	A	G	intronic	Tac1	NA	NA	intronic	ENSMUSG00000061762	NA	NA	NA	NA	NA	rs48682345	NA	rs48682345
39238-TALL	chr5	15529142	15529142	T	A	intergenic	Gm17019(dist=496135),Speer4d(dist=89957)	NA	NA	intronic	ENSMUSG00000094230	NA	NA	NA	NA	Score=0.976778;Name=chr5:15709459	rs48665137	NA	rs48665137
49554-TALL	chr5	15529142	15529142	T	A	intergenic	Gm17019(dist=496135),Speer4d(dist=89957)	NA	NA	intronic	ENSMUSG00000094230	NA	NA	NA	NA	Score=0.976778;Name=chr5:15709459	rs48665137	NA	rs48665137
49555-TALL	chr5	15529142	15529142	T	A	intergenic	Gm17019(dist=496135),Speer4d(dist=89957)	NA	NA	intronic	ENSMUSG00000094230	NA	NA	NA	NA	Score=0.976778;Name=chr5:15709459	rs48665137	NA	rs48665137
39238-TALL	chr8	56298736	56298736	G	A	intronic	Hpgd	NA	NA	intronic	ENSMUSG00000031613	NA	NA	NA	NA	NA	rs48647885	NA	rs48647885
38854-TALL	chr11	6601501	6601501	G	A	exonic	Nacad	synonymous SNV	Nacad:NM_001081652:exon2:c.C1689T:p.P563P	exonic	ENSMUSG00000041073	synonymous SNV	ENSMUSG00000041073:ENSMUST00000045713:exon2:c.C1689T:p.P563P	NA	NA	NA	rs48621476	NA	rs48621476
49554-TALL	chr11	6601501	6601501	G	A	exonic	Nacad	synonymous SNV	Nacad:NM_001081652:exon2:c.C1689T:p.P563P	exonic	ENSMUSG00000041073	synonymous SNV	ENSMUSG00000041073:ENSMUST00000045713:exon2:c.C1689T:p.P563P	NA	NA	NA	rs48621476	NA	rs48621476
49555-TALL	chr11	6601501	6601501	G	A	exonic	Nacad	synonymous SNV	Nacad:NM_001081652:exon2:c.C1689T:p.P563P	exonic	ENSMUSG00000041073	synonymous SNV	ENSMUSG00000041073:ENSMUST00000045713:exon2:c.C1689T:p.P563P	NA	NA	NA	rs48621476	NA	rs48621476
38854-TALL	chr8	57958316	57958316	C	G	exonic	Galntl6	synonymous SNV	Galntl6:NM_175032:exon6:c.G879C:p.P293P	exonic	ENSMUSG00000096914	unknown	UNKNOWN	Score=685;Name=lod=970	NA	NA	rs48572859	NA	rs48572859
39238-TALL	chr8	57958316	57958316	C	G	exonic	Galntl6	synonymous SNV	Galntl6:NM_175032:exon6:c.G879C:p.P293P	exonic	ENSMUSG00000096914	unknown	UNKNOWN	Score=685;Name=lod=970	NA	NA	rs48572859	NA	rs48572859
49555-TALL	chr9	66779179	66779179	C	A	UTR3	Aph1b	NA	NA	UTR3	ENSMUSG00000032375	NA	NA	NA	NA	Score=0.963753;Name=chr9:66817689	rs48542230	NA	rs48542230
49554-TALL	chr9	66819260	66819260	C	A	UTR3	Aph1c	NA	NA	UTR3	ENSMUSG00000053040	NA	NA	NA	NA	Score=0.963753;Name=chr9:66777706	rs48542230	NA	rs48542230
39238-TALL	chr14	93560472	93560472	G	A	intronic	Pcdh9	NA	NA	intronic	ENSMUSG00000055421	NA	NA	Score=641;Name=lod=634	NA	NA	rs48535042	NA	rs48535042
39238-TALL	chr14	99406474	99406474	G	A	intergenic	Klf5(dist=93065),Klf12(dist=464166)	NA	NA	intergenic	ENSMUSG00000064584(dist=45647),ENSMUSG00000065238(dist=367149)	NA	NA	NA	NA	NA	rs48533981	NA	rs48533981
38854-TALL	chr11	6428081	6428081	G	C	UTR3	H2afv	NA	NA	UTR3	ENSMUSG00000041126	NA	NA	NA	NA	NA	rs48523162	NA	rs48523162
49554-TALL	chr11	6428081	6428081	G	C	UTR3	H2afv	NA	NA	UTR3	ENSMUSG00000041126	NA	NA	NA	NA	NA	rs48523162	NA	rs48523162
49555-TALL	chr11	6428081	6428081	G	C	UTR3	H2afv	NA	NA	UTR3	ENSMUSG00000041126	NA	NA	NA	NA	NA	rs48523162	NA	rs48523162
38854-TALL	chr17	39843887	39843887	T	C	ncRNA_exonic	Rn45s	NA	NA	ncRNA_exonic	ENSMUSG00000097971	NA	NA	NA	NA	NA	rs48519014	NA	rs48519014
49554-TALL	chr17	39843887	39843887	T	C	ncRNA_exonic	Rn45s	NA	NA	ncRNA_exonic	ENSMUSG00000097971	NA	NA	NA	NA	NA	rs48519014	NA	rs48519014
49555-TALL	chr17	39843887	39843887	T	C	ncRNA_exonic	Rn45s	NA	NA	ncRNA_exonic	ENSMUSG00000097971	NA	NA	NA	NA	NA	rs48519014	NA	rs48519014
38854-TALL	chr9	66948794	66948794	C	T	intronic	Rps27l	NA	NA	intronic	ENSMUSG00000036781	NA	NA	NA	NA	NA	rs48495881	NA	rs48495881
49554-TALL	chr9	66948794	66948794	C	T	intronic	Rps27l	NA	NA	intronic	ENSMUSG00000036781	NA	NA	NA	NA	NA	rs48495881	NA	rs48495881
49555-TALL	chr9	66948794	66948794	C	T	intronic	Rps27l	NA	NA	intronic	ENSMUSG00000036781	NA	NA	NA	NA	NA	rs48495881	NA	rs48495881
38854-TALL	chr9	69491799	69491799	C	A	downstream	Anxa2	NA	NA	downstream	ENSMUSG00000032231	NA	NA	NA	NA	NA	rs48470197	NA	rs48470197
49554-TALL	chr9	69491799	69491799	C	A	downstream	Anxa2	NA	NA	downstream	ENSMUSG00000032231	NA	NA	NA	NA	NA	rs48470197	NA	rs48470197
49555-TALL	chr9	69491799	69491799	C	A	downstream	Anxa2	NA	NA	downstream	ENSMUSG00000032231	NA	NA	NA	NA	NA	rs48470197	NA	rs48470197
39238-TALL	chr5	14914522	14914522	C	T	intronic	Gm9758	NA	NA	intronic	ENSMUSG00000033219	NA	NA	NA	NA	Score=0.977446;Name=chr5:15471662	rs48455254	NA	rs48455254
38854-TALL	chr6	13190564	13190564	C	T	exonic	Vwde	synonymous SNV	Vwde:NM_001013757:exon10:c.G1527A:p.P509P	exonic	ENSMUSG00000079679	synonymous SNV	ENSMUSG00000079679:ENSMUST00000054530:exon10:c.G1527A:p.P509P	Score=423;Name=lod=76	NA	NA	rs48390703	NA	rs48390703
49554-TALL	chr6	13190564	13190564	C	T	exonic	Vwde	synonymous SNV	Vwde:NM_001013757:exon10:c.G1527A:p.P509P	exonic	ENSMUSG00000079679	synonymous SNV	ENSMUSG00000079679:ENSMUST00000054530:exon10:c.G1527A:p.P509P	Score=423;Name=lod=76	NA	NA	rs48390703	NA	rs48390703
38854-TALL	chr11	6427168	6427168	T	C	downstream	H2afv	NA	NA	downstream	ENSMUSG00000041126	NA	NA	NA	NA	NA	rs48379344	NA	rs48379344
49554-TALL	chr11	6427168	6427168	T	C	downstream	H2afv	NA	NA	downstream	ENSMUSG00000041126	NA	NA	NA	NA	NA	rs48379344	NA	rs48379344
49555-TALL	chr11	6427168	6427168	T	C	downstream	H2afv	NA	NA	downstream	ENSMUSG00000041126	NA	NA	NA	NA	NA	rs48379344	NA	rs48379344
38854-TALL	chr9	70359479	70359479	A	G	intronic	Myo1e	NA	NA	intronic	ENSMUSG00000032220	NA	NA	NA	NA	NA	rs48372724	NA	rs48372724
38854-TALL	chr11	5596885	5596885	G	A	intronic	Ankrd36	NA	NA	intronic	ENSMUSG00000020481	NA	NA	NA	NA	NA	rs48349450	NA	rs48349450
49555-TALL	chr11	5596885	5596885	G	A	intronic	Ankrd36	NA	NA	intronic	ENSMUSG00000020481	NA	NA	NA	NA	NA	rs48349450	NA	rs48349450
38854-TALL	chr11	6427726	6427726	G	A	UTR3	H2afv	NA	NA	UTR3	ENSMUSG00000041126	NA	NA	NA	NA	NA	rs48324939	NA	rs48324939
49554-TALL	chr11	6427726	6427726	G	A	UTR3	H2afv	NA	NA	UTR3	ENSMUSG00000041126	NA	NA	NA	NA	NA	rs48324939	NA	rs48324939
49555-TALL	chr11	6427726	6427726	G	A	UTR3	H2afv	NA	NA	UTR3	ENSMUSG00000041126	NA	NA	NA	NA	NA	rs48324939	NA	rs48324939
39238-TALL	chr6	6560329	6560329	A	G	intronic	Shfm1	NA	NA	intronic	ENSMUSG00000042541	NA	NA	NA	NA	NA	rs48273780	NA	rs48273780
39238-TALL	chr14	99630248	99630248	T	C	intergenic	Klf5(dist=316839),Klf12(dist=240392)	NA	NA	intergenic	ENSMUSG00000064584(dist=269421),ENSMUSG00000065238(dist=143375)	NA	NA	NA	NA	NA	rs48263051	NA	rs48263051
38854-TALL	chr9	72948623	72948623	G	A	intergenic	Pygo1(dist=2608),Dyx1c1(dist=10162)	NA	NA	UTR3	ENSMUSG00000034910	NA	NA	NA	NA	NA	rs48252309	NA	rs48252309
49554-TALL	chr9	72948623	72948623	G	A	intergenic	Pygo1(dist=2608),Dyx1c1(dist=10162)	NA	NA	UTR3	ENSMUSG00000034910	NA	NA	NA	NA	NA	rs48252309	NA	rs48252309
49555-TALL	chr9	72948623	72948623	G	A	intergenic	Pygo1(dist=2608),Dyx1c1(dist=10162)	NA	NA	UTR3	ENSMUSG00000034910	NA	NA	NA	NA	NA	rs48252309	NA	rs48252309
39238-TALL	chr14	96136791	96136791	G	A	exonic	Klhl1	synonymous SNV	Klhl1:NM_053105:exon9:c.C1818T:p.Y606Y	exonic	ENSMUSG00000022076	synonymous SNV	ENSMUSG00000022076:ENSMUST00000022666:exon9:c.C1818T:p.Y606Y	Score=505;Name=lod=169	NA	NA	rs48190700	NA	rs48190700
39238-TALL	chr5	15710783	15710783	C	T	exonic	Speer4c	unknown	UNKNOWN	exonic	ENSMUSG00000073208	nonsynonymous SNV	ENSMUSG00000073208:ENSMUST00000095005:exon4:c.G586A:p.E196K	NA	NA	Score=0.980142;Name=chr5:15638865	rs48172944	NA	rs48172944
49555-TALL	chr5	15710783	15710783	C	T	exonic	Speer4c	unknown	UNKNOWN	exonic	ENSMUSG00000073208	nonsynonymous SNV	ENSMUSG00000073208:ENSMUST00000095005:exon4:c.G586A:p.E196K	NA	NA	Score=0.980142;Name=chr5:15638865	rs48172944	NA	rs48172944
38854-TALL	chr9	71111564	71111564	A	T	UTR3	Aqp9	NA	NA	UTR3	ENSMUSG00000032204	NA	NA	NA	NA	NA	rs48155131	NA	rs48155131
49554-TALL	chr9	71111564	71111564	A	T	UTR3	Aqp9	NA	NA	UTR3	ENSMUSG00000032204	NA	NA	NA	NA	NA	rs48155131	NA	rs48155131
49555-TALL	chr9	71111564	71111564	A	T	UTR3	Aqp9	NA	NA	UTR3	ENSMUSG00000032204	NA	NA	NA	NA	NA	rs48155131	NA	rs48155131
38854-TALL	chr6	18235463	18235463	A	G	intronic	Cftr	NA	NA	exonic	ENSMUSG00000041301	unknown	UNKNOWN	NA	NA	NA	rs48140204	NA	rs48140204
39238-TALL	chr6	18235463	18235463	A	G	intronic	Cftr	NA	NA	exonic	ENSMUSG00000041301	unknown	UNKNOWN	NA	NA	NA	rs48140204	NA	rs48140204
49554-TALL	chr6	18235463	18235463	A	G	intronic	Cftr	NA	NA	exonic	ENSMUSG00000041301	unknown	UNKNOWN	NA	NA	NA	rs48140204	NA	rs48140204
49555-TALL	chr6	18235463	18235463	A	G	intronic	Cftr	NA	NA	exonic	ENSMUSG00000041301	unknown	UNKNOWN	NA	NA	NA	rs48140204	NA	rs48140204
38854-TALL	chr9	67860869	67860869	G	A	exonic	Vps13c	synonymous SNV	Vps13c:NM_177184:exon5:c.G369A:p.Q123Q	exonic	ENSMUSG00000035284	synonymous SNV	ENSMUSG00000035284:ENSMUST00000077879:exon5:c.G369A:p.Q123Q	Score=646;Name=lod=666	NA	NA	rs48139394	NA	rs48139394
49554-TALL	chr9	67860869	67860869	G	A	exonic	Vps13c	synonymous SNV	Vps13c:NM_177184:exon5:c.G369A:p.Q123Q	exonic	ENSMUSG00000035284	synonymous SNV	ENSMUSG00000035284:ENSMUST00000077879:exon5:c.G369A:p.Q123Q	Score=646;Name=lod=666	NA	NA	rs48139394	NA	rs48139394
49555-TALL	chr9	67860869	67860869	G	A	exonic	Vps13c	synonymous SNV	Vps13c:NM_177184:exon5:c.G369A:p.Q123Q	exonic	ENSMUSG00000035284	synonymous SNV	ENSMUSG00000035284:ENSMUST00000077879:exon5:c.G369A:p.Q123Q	Score=646;Name=lod=666	NA	NA	rs48139394	NA	rs48139394
38854-TALL	chr18	52488399	52488399	G	C	exonic	Srfbp1	nonsynonymous SNV	Srfbp1:NM_026040:exon6:c.G531C:p.R177S	exonic	ENSMUSG00000024528	nonsynonymous SNV	ENSMUSG00000024528:ENSMUST00000025406:exon6:c.G531C:p.R177S	NA	NA	NA	rs48137619	NA	rs48137619
49554-TALL	chr18	52488399	52488399	G	C	exonic	Srfbp1	nonsynonymous SNV	Srfbp1:NM_026040:exon6:c.G531C:p.R177S	exonic	ENSMUSG00000024528	nonsynonymous SNV	ENSMUSG00000024528:ENSMUST00000025406:exon6:c.G531C:p.R177S	NA	NA	NA	rs48137619	NA	rs48137619
49555-TALL	chr18	52488399	52488399	G	C	exonic	Srfbp1	nonsynonymous SNV	Srfbp1:NM_026040:exon6:c.G531C:p.R177S	exonic	ENSMUSG00000024528	nonsynonymous SNV	ENSMUSG00000024528:ENSMUST00000025406:exon6:c.G531C:p.R177S	NA	NA	NA	rs48137619	NA	rs48137619
38854-TALL	chr11	6439342	6439342	T	C	intronic	H2afv	NA	NA	intronic	ENSMUSG00000041126	NA	NA	NA	NA	NA	rs48135101	NA	rs48135101
49554-TALL	chr11	6439342	6439342	T	C	intronic	H2afv	NA	NA	intronic	ENSMUSG00000041126	NA	NA	NA	NA	NA	rs48135101	NA	rs48135101
49555-TALL	chr11	6439342	6439342	T	C	intronic	H2afv	NA	NA	intronic	ENSMUSG00000041126	NA	NA	NA	NA	NA	rs48135101	NA	rs48135101
38854-TALL	chr9	70353384	70353384	A	G	intronic	Myo1e	NA	NA	intronic	ENSMUSG00000032220	NA	NA	NA	NA	NA	rs48074445	NA	rs48074445
49554-TALL	chr9	70353384	70353384	A	G	intronic	Myo1e	NA	NA	intronic	ENSMUSG00000032220	NA	NA	NA	NA	NA	rs48074445	NA	rs48074445
49555-TALL	chr9	70353384	70353384	A	G	intronic	Myo1e	NA	NA	intronic	ENSMUSG00000032220	NA	NA	NA	NA	NA	rs48074445	NA	rs48074445
38854-TALL	chr9	70353403	70353403	A	C	intronic	Myo1e	NA	NA	intronic	ENSMUSG00000032220	NA	NA	NA	NA	NA	rs48073366	NA	rs48073366
49554-TALL	chr9	70353403	70353403	A	C	intronic	Myo1e	NA	NA	intronic	ENSMUSG00000032220	NA	NA	NA	NA	NA	rs48073366	NA	rs48073366
49555-TALL	chr9	70353403	70353403	A	C	intronic	Myo1e	NA	NA	intronic	ENSMUSG00000032220	NA	NA	NA	NA	NA	rs48073366	NA	rs48073366
38854-TALL	chr9	71656282	71656282	A	G	intronic	Cgnl1	NA	NA	intronic	ENSMUSG00000032232	NA	NA	NA	NA	NA	rs48068566	NA	rs48068566
49554-TALL	chr9	71656282	71656282	A	G	intronic	Cgnl1	NA	NA	intronic	ENSMUSG00000032232	NA	NA	NA	NA	NA	rs48068566	NA	rs48068566
49555-TALL	chr9	71656282	71656282	A	G	intronic	Cgnl1	NA	NA	intronic	ENSMUSG00000032232	NA	NA	NA	NA	NA	rs48068566	NA	rs48068566
38854-TALL	chr9	66819375	66819375	A	G	exonic	Aph1c	synonymous SNV	Aph1c:NM_026674:exon6:c.T696C:p.A232A	exonic	ENSMUSG00000053040	synonymous SNV	ENSMUSG00000053040:ENSMUST00000057261:exon6:c.T546C:p.A182A,ENSMUSG00000053040:ENSMUST00000169282:exon6:c.T696C:p.A232A	Score=491;Name=lod=147	NA	Score=0.963753;Name=chr9:66777706	rs48064482	NA	rs48064482
49554-TALL	chr9	66819375	66819375	A	G	exonic	Aph1c	synonymous SNV	Aph1c:NM_026674:exon6:c.T696C:p.A232A	exonic	ENSMUSG00000053040	synonymous SNV	ENSMUSG00000053040:ENSMUST00000057261:exon6:c.T546C:p.A182A,ENSMUSG00000053040:ENSMUST00000169282:exon6:c.T696C:p.A232A	Score=491;Name=lod=147	NA	Score=0.963753;Name=chr9:66777706	rs48064482	NA	rs48064482
49555-TALL	chr9	66819375	66819375	A	G	exonic	Aph1c	synonymous SNV	Aph1c:NM_026674:exon6:c.T696C:p.A232A	exonic	ENSMUSG00000053040	synonymous SNV	ENSMUSG00000053040:ENSMUST00000057261:exon6:c.T546C:p.A182A,ENSMUSG00000053040:ENSMUST00000169282:exon6:c.T696C:p.A232A	Score=491;Name=lod=147	NA	Score=0.963753;Name=chr9:66777706	rs48064482	NA	rs48064482
39238-TALL	chr5	15028911	15028911	A	G	downstream	Gm17019	NA	NA	downstream	ENSMUSG00000091897	NA	NA	NA	NA	Score=0.975328;Name=chr5:14950708	rs48064188	NA	rs48064188
49554-TALL	chr5	15028911	15028911	A	G	downstream	Gm17019	NA	NA	downstream	ENSMUSG00000091897	NA	NA	NA	NA	Score=0.975328;Name=chr5:14950708	rs48064188	NA	rs48064188
49555-TALL	chr5	15028911	15028911	A	G	downstream	Gm17019	NA	NA	downstream	ENSMUSG00000091897	NA	NA	NA	NA	Score=0.975328;Name=chr5:14950708	rs48064188	NA	rs48064188
49555-TALL	chr11	5597052	5597052	T	A	intronic	Ankrd36	NA	NA	intronic	ENSMUSG00000020481	NA	NA	NA	NA	NA	rs48062384	NA	rs48062384
49555-TALL	chr11	8437300	8437300	G	A	intronic	Tns3	NA	NA	intronic	ENSMUSG00000020422	NA	NA	NA	NA	NA	rs48044655	NA	rs48044655
38854-TALL	chr11	5607418	5607418	T	C	exonic	Ankrd36	nonsynonymous SNV	Ankrd36:NM_023816:exon10:c.T1178C:p.L393P	exonic	ENSMUSG00000020481	nonsynonymous SNV	ENSMUSG00000020481:ENSMUST00000109856:exon10:c.T1178C:p.L393P,ENSMUSG00000020481:ENSMUST00000118112:exon12:c.T1274C:p.L425P	NA	NA	NA	rs48033339	NA	rs48033339
49554-TALL	chr11	5607418	5607418	T	C	exonic	Ankrd36	nonsynonymous SNV	Ankrd36:NM_023816:exon10:c.T1178C:p.L393P	exonic	ENSMUSG00000020481	nonsynonymous SNV	ENSMUSG00000020481:ENSMUST00000109856:exon10:c.T1178C:p.L393P,ENSMUSG00000020481:ENSMUST00000118112:exon12:c.T1274C:p.L425P	NA	NA	NA	rs48033339	NA	rs48033339
49555-TALL	chr11	5607418	5607418	T	C	exonic	Ankrd36	nonsynonymous SNV	Ankrd36:NM_023816:exon10:c.T1178C:p.L393P	exonic	ENSMUSG00000020481	nonsynonymous SNV	ENSMUSG00000020481:ENSMUST00000109856:exon10:c.T1178C:p.L393P,ENSMUSG00000020481:ENSMUST00000118112:exon12:c.T1274C:p.L425P	NA	NA	NA	rs48033339	NA	rs48033339
38854-TALL	chr9	72617202	72617202	A	G	exonic	Rfx7	nonsynonymous SNV	Rfx7:NM_001033536:exon9:c.A1673G:p.E558G	exonic	ENSMUSG00000037674	nonsynonymous SNV	ENSMUSG00000037674:ENSMUST00000093820:exon9:c.A1673G:p.E558G,ENSMUSG00000037674:ENSMUST00000163401:exon9:c.A1673G:p.E558G	NA	NA	NA	rs48028757	NA	rs48028757
49554-TALL	chr9	72617202	72617202	A	G	exonic	Rfx7	nonsynonymous SNV	Rfx7:NM_001033536:exon9:c.A1673G:p.E558G	exonic	ENSMUSG00000037674	nonsynonymous SNV	ENSMUSG00000037674:ENSMUST00000093820:exon9:c.A1673G:p.E558G,ENSMUSG00000037674:ENSMUST00000163401:exon9:c.A1673G:p.E558G	NA	NA	NA	rs48028757	NA	rs48028757
49555-TALL	chr9	72617202	72617202	A	G	exonic	Rfx7	nonsynonymous SNV	Rfx7:NM_001033536:exon9:c.A1673G:p.E558G	exonic	ENSMUSG00000037674	nonsynonymous SNV	ENSMUSG00000037674:ENSMUST00000093820:exon9:c.A1673G:p.E558G,ENSMUSG00000037674:ENSMUST00000163401:exon9:c.A1673G:p.E558G	NA	NA	NA	rs48028757	NA	rs48028757
38854-TALL	chr11	5596584	5596584	T	C	intronic	Ankrd36	NA	NA	intronic	ENSMUSG00000020481	NA	NA	NA	NA	NA	rs47924761	NA	rs47924761
49555-TALL	chr11	5596584	5596584	T	C	intronic	Ankrd36	NA	NA	intronic	ENSMUSG00000020481	NA	NA	NA	NA	NA	rs47924761	NA	rs47924761
49555-TALL	chr11	8436076	8436076	T	A	intronic	Tns3	NA	NA	intronic	ENSMUSG00000020422	NA	NA	NA	NA	NA	rs47881547	NA	rs47881547
38854-TALL	chr9	67898833	67898833	G	A	intronic	Vps13c	NA	NA	intronic	ENSMUSG00000035284	NA	NA	NA	NA	NA	rs47814641	NA	rs47814641
49554-TALL	chr9	67898833	67898833	G	A	intronic	Vps13c	NA	NA	intronic	ENSMUSG00000035284	NA	NA	NA	NA	NA	rs47814641	NA	rs47814641
49555-TALL	chr9	67898833	67898833	G	A	intronic	Vps13c	NA	NA	intronic	ENSMUSG00000035284	NA	NA	NA	NA	NA	rs47814641	NA	rs47814641
49554-TALL	chr13	41764001	41764001	A	T	UTR3	Adtrp	NA	NA	UTR3	ENSMUSG00000058022	NA	NA	NA	NA	NA	rs47790775	NA	rs47790775
39238-TALL	chr6	6578549	6578549	G	A	exonic	Shfm1	synonymous SNV	Shfm1:NM_009169:exon1:c.C6T:p.S2S	exonic	ENSMUSG00000042541	synonymous SNV	ENSMUSG00000042541:ENSMUST00000041111:exon1:c.C6T:p.S2S	Score=560;Name=lod=288	NA	NA	rs47759757	NA	rs47759757
38854-TALL	chr6	13162821	13162821	T	C	intergenic	Tmem106b(dist=73552),Vwde(dist=22790)	NA	NA	intergenic	ENSMUSG00000077643(dist=51394),ENSMUSG00000079679(dist=22792)	NA	NA	NA	NA	NA	rs47734616	NA	rs47734616
39238-TALL	chr6	13162821	13162821	T	C	intergenic	Tmem106b(dist=73552),Vwde(dist=22790)	NA	NA	intergenic	ENSMUSG00000077643(dist=51394),ENSMUSG00000079679(dist=22792)	NA	NA	NA	NA	NA	rs47734616	NA	rs47734616
49554-TALL	chr6	13162821	13162821	T	C	intergenic	Tmem106b(dist=73552),Vwde(dist=22790)	NA	NA	intergenic	ENSMUSG00000077643(dist=51394),ENSMUSG00000079679(dist=22792)	NA	NA	NA	NA	NA	rs47734616	NA	rs47734616
49555-TALL	chr6	13162821	13162821	T	C	intergenic	Tmem106b(dist=73552),Vwde(dist=22790)	NA	NA	intergenic	ENSMUSG00000077643(dist=51394),ENSMUSG00000079679(dist=22792)	NA	NA	NA	NA	NA	rs47734616	NA	rs47734616
38854-TALL	chr6	17531381	17531381	A	T	intronic	Met	NA	NA	intronic	ENSMUSG00000009376	NA	NA	NA	NA	NA	rs47734295	NA	rs47734295
39238-TALL	chr6	17531381	17531381	A	T	intronic	Met	NA	NA	intronic	ENSMUSG00000009376	NA	NA	NA	NA	NA	rs47734295	NA	rs47734295
49554-TALL	chr6	17531381	17531381	A	T	intronic	Met	NA	NA	intronic	ENSMUSG00000009376	NA	NA	NA	NA	NA	rs47734295	NA	rs47734295
49555-TALL	chr6	17531381	17531381	A	T	intronic	Met	NA	NA	intronic	ENSMUSG00000009376	NA	NA	NA	NA	NA	rs47734295	NA	rs47734295
38854-TALL	chr6	18321802	18321802	G	T	UTR3	Cftr	NA	NA	UTR3	ENSMUSG00000041301	NA	NA	NA	NA	NA	rs47692057	NA	rs47692057
39238-TALL	chr6	18321802	18321802	G	T	UTR3	Cftr	NA	NA	UTR3	ENSMUSG00000041301	NA	NA	NA	NA	NA	rs47692057	NA	rs47692057
49554-TALL	chr6	18321802	18321802	G	T	UTR3	Cftr	NA	NA	UTR3	ENSMUSG00000041301	NA	NA	NA	NA	NA	rs47692057	NA	rs47692057
49555-TALL	chr6	18321802	18321802	G	T	UTR3	Cftr	NA	NA	UTR3	ENSMUSG00000041301	NA	NA	NA	NA	NA	rs47692057	NA	rs47692057
49554-TALL	chr11	5596507	5596507	G	A	intronic	Ankrd36	NA	NA	intronic	ENSMUSG00000020481	NA	NA	NA	NA	NA	rs47661957	NA	rs47661957
49555-TALL	chr11	5596507	5596507	G	A	intronic	Ankrd36	NA	NA	intronic	ENSMUSG00000020481	NA	NA	NA	NA	NA	rs47661957	NA	rs47661957
38854-TALL	chr9	67283239	67283239	G	A	intronic	Tln2	NA	NA	intronic	ENSMUSG00000052698	NA	NA	NA	NA	NA	rs47611981	NA	rs47611981
49554-TALL	chr9	67283239	67283239	G	A	intronic	Tln2	NA	NA	intronic	ENSMUSG00000052698	NA	NA	NA	NA	NA	rs47611981	NA	rs47611981
49555-TALL	chr9	67283239	67283239	G	A	intronic	Tln2	NA	NA	intronic	ENSMUSG00000052698	NA	NA	NA	NA	NA	rs47611981	NA	rs47611981
39238-TALL	chr5	14914506	14914506	G	A	intronic	Gm9758	NA	NA	intronic	ENSMUSG00000033219	NA	NA	NA	NA	Score=0.977446;Name=chr5:15471662	rs47581188	NA	rs47581188
49554-TALL	chr5	14914506	14914506	G	A	intronic	Gm9758	NA	NA	intronic	ENSMUSG00000033219	NA	NA	NA	NA	Score=0.977446;Name=chr5:15471662	rs47581188	NA	rs47581188
49555-TALL	chr5	14914506	14914506	G	A	intronic	Gm9758	NA	NA	intronic	ENSMUSG00000033219	NA	NA	NA	NA	Score=0.977446;Name=chr5:15471662	rs47581188	NA	rs47581188
39238-TALL	chr14	96517769	96517769	T	C	intronic	Klhl1	NA	NA	intronic	ENSMUSG00000022076	NA	NA	NA	NA	NA	rs47552371	NA	rs47552371
39238-TALL	chr14	96123452	96123452	C	T	intronic	Klhl1	NA	NA	intronic	ENSMUSG00000022076	NA	NA	NA	NA	NA	rs47536227	NA	rs47536227
38854-TALL	chr9	67972952	67972952	A	G	intronic	Vps13c	NA	NA	intronic	ENSMUSG00000035284	NA	NA	NA	NA	NA	rs47535509	NA	rs47535509
49554-TALL	chr9	67972952	67972952	A	G	intronic	Vps13c	NA	NA	intronic	ENSMUSG00000035284	NA	NA	NA	NA	NA	rs47535509	NA	rs47535509
49555-TALL	chr9	67972952	67972952	A	G	intronic	Vps13c	NA	NA	intronic	ENSMUSG00000035284	NA	NA	NA	NA	NA	rs47535509	NA	rs47535509
39238-TALL	chr8	56298712	56298712	T	C	intronic	Hpgd	NA	NA	intronic	ENSMUSG00000031613	NA	NA	NA	NA	NA	rs47518597	NA	rs47518597
39238-TALL	chr14	99630700	99630700	T	C	intergenic	Klf5(dist=317291),Klf12(dist=239940)	NA	NA	intergenic	ENSMUSG00000064584(dist=269873),ENSMUSG00000065238(dist=142923)	NA	NA	NA	NA	NA	rs47513670	NA	rs47513670
49554-TALL	chr10	40289243	40289243	T	C	UTR3	Amd1,Amd2	NA	NA	UTR3	ENSMUSG00000075232	NA	NA	Score=428;Name=lod=80	NA	NA	rs47366722	NA	rs47366722
39238-TALL	chr14	99365782	99365782	A	G	intergenic	Klf5(dist=52373),Klf12(dist=504858)	NA	NA	intergenic	ENSMUSG00000064584(dist=4955),ENSMUSG00000065238(dist=407841)	NA	NA	Score=733;Name=lod=1548	NA	NA	rs47365106	NA	rs47365106
38854-TALL	chr11	5596585	5596585	G	A	intronic	Ankrd36	NA	NA	intronic	ENSMUSG00000020481	NA	NA	NA	NA	NA	rs47347328	NA	rs47347328
49555-TALL	chr11	5596585	5596585	G	A	intronic	Ankrd36	NA	NA	intronic	ENSMUSG00000020481	NA	NA	NA	NA	NA	rs47347328	NA	rs47347328
49554-TALL	chr9	70320216	70320216	T	C	intronic	Myo1e	NA	NA	intronic	ENSMUSG00000032220	NA	NA	NA	NA	NA	rs47314473	NA	rs47314473
49555-TALL	chr9	70320216	70320216	T	C	intronic	Myo1e	NA	NA	intronic	ENSMUSG00000032220	NA	NA	NA	NA	NA	rs47314473	NA	rs47314473
38854-TALL	chr11	5726574	5726574	T	C	intronic	Urgcp	NA	NA	intronic	ENSMUSG00000049680	NA	NA	NA	NA	NA	rs47266692	NA	rs47266692
49554-TALL	chr11	5726574	5726574	T	C	intronic	Urgcp	NA	NA	intronic	ENSMUSG00000049680	NA	NA	NA	NA	NA	rs47266692	NA	rs47266692
49555-TALL	chr11	5726574	5726574	T	C	intronic	Urgcp	NA	NA	intronic	ENSMUSG00000049680	NA	NA	NA	NA	NA	rs47266692	NA	rs47266692
38854-TALL	chr9	66784458	66784458	T	C	intronic	Aph1b	NA	NA	intronic	ENSMUSG00000032375	NA	NA	NA	NA	NA	rs47195054	NA	rs47195054
38854-TALL	chr9	66822174	66822174	T	C	intronic	Aph1c	NA	NA	intronic	ENSMUSG00000053040	NA	NA	NA	NA	NA	rs47195054	NA	rs47195054
49554-TALL	chr9	66784458	66784458	T	C	intronic	Aph1b	NA	NA	intronic	ENSMUSG00000032375	NA	NA	NA	NA	NA	rs47195054	NA	rs47195054
49554-TALL	chr9	66822174	66822174	T	C	intronic	Aph1c	NA	NA	intronic	ENSMUSG00000053040	NA	NA	NA	NA	NA	rs47195054	NA	rs47195054
49555-TALL	chr9	66784458	66784458	T	C	intronic	Aph1b	NA	NA	intronic	ENSMUSG00000032375	NA	NA	NA	NA	NA	rs47195054	NA	rs47195054
49555-TALL	chr9	66822174	66822174	T	C	intronic	Aph1c	NA	NA	intronic	ENSMUSG00000053040	NA	NA	NA	NA	NA	rs47195054	NA	rs47195054
49555-TALL	chr9	72472727	72472727	G	A	intronic	Tex9	NA	NA	intronic	ENSMUSG00000090626	NA	NA	NA	NA	NA	rs47178706	NA	rs47178706
38854-TALL	chr6	17828072	17828072	C	T	intronic	St7	NA	NA	UTR3	ENSMUSG00000029534	NA	NA	NA	NA	NA	rs47143122	NA	rs47143122
39238-TALL	chr6	17828072	17828072	C	T	intronic	St7	NA	NA	UTR3	ENSMUSG00000029534	NA	NA	NA	NA	NA	rs47143122	NA	rs47143122
49554-TALL	chr6	17828072	17828072	C	T	intronic	St7	NA	NA	UTR3	ENSMUSG00000029534	NA	NA	NA	NA	NA	rs47143122	NA	rs47143122
49555-TALL	chr6	17828072	17828072	C	T	intronic	St7	NA	NA	UTR3	ENSMUSG00000029534	NA	NA	NA	NA	NA	rs47143122	NA	rs47143122
39238-TALL	chr5	15032750	15032750	C	G	intronic	Gm17019	NA	NA	intronic	ENSMUSG00000091897	NA	NA	NA	NA	Score=0.975328;Name=chr5:14950708	rs47138449	NA	rs47138449
49555-TALL	chr5	15032750	15032750	C	G	intronic	Gm17019	NA	NA	intronic	ENSMUSG00000091897	NA	NA	NA	NA	Score=0.975328;Name=chr5:14950708	rs47138449	NA	rs47138449
39238-TALL	chr14	96123443	96123443	G	C	intronic	Klhl1	NA	NA	intronic	ENSMUSG00000022076	NA	NA	NA	NA	NA	rs47125277	NA	rs47125277
38854-TALL	chr9	70798451	70798451	A	G	intronic	Lipc	NA	NA	intronic	ENSMUSG00000032207	NA	NA	NA	NA	NA	rs47111882	NA	rs47111882
49554-TALL	chr9	70798451	70798451	A	G	intronic	Lipc	NA	NA	intronic	ENSMUSG00000032207	NA	NA	NA	NA	NA	rs47111882	NA	rs47111882
49555-TALL	chr9	70798451	70798451	A	G	intronic	Lipc	NA	NA	intronic	ENSMUSG00000032207	NA	NA	NA	NA	NA	rs47111882	NA	rs47111882
38854-TALL	chr9	70367657	70367657	T	G	exonic	Myo1e	synonymous SNV	Myo1e:NM_181072:exon20:c.T2091G:p.G697G	exonic	ENSMUSG00000032220	synonymous SNV	ENSMUSG00000032220:ENSMUST00000034745:exon20:c.T2091G:p.G697G	NA	NA	NA	rs47100327	NA	rs47100327
49554-TALL	chr9	70367657	70367657	T	G	exonic	Myo1e	synonymous SNV	Myo1e:NM_181072:exon20:c.T2091G:p.G697G	exonic	ENSMUSG00000032220	synonymous SNV	ENSMUSG00000032220:ENSMUST00000034745:exon20:c.T2091G:p.G697G	NA	NA	NA	rs47100327	NA	rs47100327
49555-TALL	chr9	70367657	70367657	T	G	exonic	Myo1e	synonymous SNV	Myo1e:NM_181072:exon20:c.T2091G:p.G697G	exonic	ENSMUSG00000032220	synonymous SNV	ENSMUSG00000032220:ENSMUST00000034745:exon20:c.T2091G:p.G697G	NA	NA	NA	rs47100327	NA	rs47100327
38854-TALL	chr9	72948039	72948039	C	G	intergenic	Pygo1(dist=2024),Dyx1c1(dist=10746)	NA	NA	UTR3	ENSMUSG00000034910	NA	NA	NA	NA	NA	rs47091144	NA	rs47091144
49554-TALL	chr9	72948039	72948039	C	G	intergenic	Pygo1(dist=2024),Dyx1c1(dist=10746)	NA	NA	UTR3	ENSMUSG00000034910	NA	NA	NA	NA	NA	rs47091144	NA	rs47091144
49555-TALL	chr9	72948039	72948039	C	G	intergenic	Pygo1(dist=2024),Dyx1c1(dist=10746)	NA	NA	UTR3	ENSMUSG00000034910	NA	NA	NA	NA	NA	rs47091144	NA	rs47091144
38854-TALL	chr11	7006363	7006363	G	A	intergenic	Gm11981(dist=286326),Adcy1(dist=57126)	NA	NA	intergenic	ENSMUSG00000082333(dist=144059),ENSMUSG00000020431(dist=57126)	NA	NA	NA	NA	NA	rs47090065	NA	rs47090065
49554-TALL	chr11	7006363	7006363	G	A	intergenic	Gm11981(dist=286326),Adcy1(dist=57126)	NA	NA	intergenic	ENSMUSG00000082333(dist=144059),ENSMUSG00000020431(dist=57126)	NA	NA	NA	NA	NA	rs47090065	NA	rs47090065
49555-TALL	chr11	7006363	7006363	G	A	intergenic	Gm11981(dist=286326),Adcy1(dist=57126)	NA	NA	intergenic	ENSMUSG00000082333(dist=144059),ENSMUSG00000020431(dist=57126)	NA	NA	NA	NA	NA	rs47090065	NA	rs47090065
49554-TALL	chr7	17154802	17154802	T	C	exonic	Ceacam3	synonymous SNV	Ceacam3:NM_054059:exon3:c.T495C:p.S165S	exonic	ENSMUSG00000053228	synonymous SNV	ENSMUSG00000053228:ENSMUST00000065540:exon3:c.T495C:p.S165S,ENSMUSG00000053228:ENSMUST00000108491:exon3:c.T510C:p.S170S	NA	NA	NA	rs47063870	NA	rs47063870
38854-TALL	chr6	18235467	18235467	C	T	intronic	Cftr	NA	NA	UTR3	ENSMUSG00000041301	NA	NA	NA	NA	NA	rs47060501	NA	rs47060501
39238-TALL	chr6	18235467	18235467	C	T	intronic	Cftr	NA	NA	UTR3	ENSMUSG00000041301	NA	NA	NA	NA	NA	rs47060501	NA	rs47060501
49554-TALL	chr6	18235467	18235467	C	T	intronic	Cftr	NA	NA	UTR3	ENSMUSG00000041301	NA	NA	NA	NA	NA	rs47060501	NA	rs47060501
49555-TALL	chr6	18235467	18235467	C	T	intronic	Cftr	NA	NA	UTR3	ENSMUSG00000041301	NA	NA	NA	NA	NA	rs47060501	NA	rs47060501
49555-TALL	chr11	8436096	8436096	G	A	intronic	Tns3	NA	NA	intronic	ENSMUSG00000020422	NA	NA	NA	NA	NA	rs47043781	NA	rs47043781
38854-TALL	chr9	67258394	67258394	T	C	intronic	Tln2	NA	NA	intronic	ENSMUSG00000052698	NA	NA	NA	NA	NA	rs46946212	NA	rs46946212
49554-TALL	chr9	67258394	67258394	T	C	intronic	Tln2	NA	NA	intronic	ENSMUSG00000052698	NA	NA	NA	NA	NA	rs46946212	NA	rs46946212
49555-TALL	chr9	67258394	67258394	T	C	intronic	Tln2	NA	NA	intronic	ENSMUSG00000052698	NA	NA	NA	NA	NA	rs46946212	NA	rs46946212
39238-TALL	chr14	99630316	99630316	T	C	intergenic	Klf5(dist=316907),Klf12(dist=240324)	NA	NA	intergenic	ENSMUSG00000064584(dist=269489),ENSMUSG00000065238(dist=143307)	NA	NA	NA	NA	NA	rs46907806	NA	rs46907806
49554-TALL	chr18	44417494	44417494	A	G	intronic	Dcp2	NA	NA	intronic	ENSMUSG00000024472	NA	NA	NA	NA	NA	rs46864382	NA	rs46864382
49555-TALL	chr18	44417494	44417494	A	G	intronic	Dcp2	NA	NA	intronic	ENSMUSG00000024472	NA	NA	NA	NA	NA	rs46864382	NA	rs46864382
38854-TALL	chr11	5597009	5597009	C	T	intronic	Ankrd36	NA	NA	intronic	ENSMUSG00000020481	NA	NA	NA	NA	NA	rs46839929	NA	rs46839929
49555-TALL	chr11	5597009	5597009	C	T	intronic	Ankrd36	NA	NA	intronic	ENSMUSG00000020481	NA	NA	NA	NA	NA	rs46839929	NA	rs46839929
39238-TALL	chr5	43668634	43668634	A	G	intronic	Cc2d2a	NA	NA	intronic	ENSMUSG00000039765	NA	NA	NA	NA	NA	rs46835784	NA	rs46835784
49554-TALL	chr5	43668634	43668634	A	G	intronic	Cc2d2a	NA	NA	intronic	ENSMUSG00000039765	NA	NA	NA	NA	NA	rs46835784	NA	rs46835784
49555-TALL	chr5	43668634	43668634	A	G	intronic	Cc2d2a	NA	NA	intronic	ENSMUSG00000039765	NA	NA	NA	NA	NA	rs46835784	NA	rs46835784
38854-TALL	chr11	5726640	5726640	A	G	intronic	Urgcp	NA	NA	intronic	ENSMUSG00000049680	NA	NA	NA	NA	NA	rs46766446	NA	rs46766446
49554-TALL	chr11	5726640	5726640	A	G	intronic	Urgcp	NA	NA	intronic	ENSMUSG00000049680	NA	NA	NA	NA	NA	rs46766446	NA	rs46766446
49555-TALL	chr11	5726640	5726640	A	G	intronic	Urgcp	NA	NA	intronic	ENSMUSG00000049680	NA	NA	NA	NA	NA	rs46766446	NA	rs46766446
39238-TALL	chr18	52488518	52488518	G	A	exonic	Srfbp1	nonsynonymous SNV	Srfbp1:NM_026040:exon6:c.G650A:p.R217K	exonic	ENSMUSG00000024528	nonsynonymous SNV	ENSMUSG00000024528:ENSMUST00000025406:exon6:c.G650A:p.R217K	NA	NA	NA	rs46726272	NA	rs46726272
49554-TALL	chr18	52488518	52488518	G	A	exonic	Srfbp1	nonsynonymous SNV	Srfbp1:NM_026040:exon6:c.G650A:p.R217K	exonic	ENSMUSG00000024528	nonsynonymous SNV	ENSMUSG00000024528:ENSMUST00000025406:exon6:c.G650A:p.R217K	NA	NA	NA	rs46726272	NA	rs46726272
49555-TALL	chr18	52488518	52488518	G	A	exonic	Srfbp1	nonsynonymous SNV	Srfbp1:NM_026040:exon6:c.G650A:p.R217K	exonic	ENSMUSG00000024528	nonsynonymous SNV	ENSMUSG00000024528:ENSMUST00000025406:exon6:c.G650A:p.R217K	NA	NA	NA	rs46726272	NA	rs46726272
38854-TALL	chr11	6601466	6601466	A	G	exonic	Nacad	nonsynonymous SNV	Nacad:NM_001081652:exon2:c.T1724C:p.L575P	exonic	ENSMUSG00000041073	nonsynonymous SNV	ENSMUSG00000041073:ENSMUST00000045713:exon2:c.T1724C:p.L575P	NA	NA	NA	rs46714217	NA	rs46714217
49554-TALL	chr11	6601466	6601466	A	G	exonic	Nacad	nonsynonymous SNV	Nacad:NM_001081652:exon2:c.T1724C:p.L575P	exonic	ENSMUSG00000041073	nonsynonymous SNV	ENSMUSG00000041073:ENSMUST00000045713:exon2:c.T1724C:p.L575P	NA	NA	NA	rs46714217	NA	rs46714217
49555-TALL	chr11	6601466	6601466	A	G	exonic	Nacad	nonsynonymous SNV	Nacad:NM_001081652:exon2:c.T1724C:p.L575P	exonic	ENSMUSG00000041073	nonsynonymous SNV	ENSMUSG00000041073:ENSMUST00000045713:exon2:c.T1724C:p.L575P	NA	NA	NA	rs46714217	NA	rs46714217
39238-TALL	chr14	96136796	96136796	A	G	exonic	Klhl1	synonymous SNV	Klhl1:NM_053105:exon9:c.T1813C:p.L605L	exonic	ENSMUSG00000022076	synonymous SNV	ENSMUSG00000022076:ENSMUST00000022666:exon9:c.T1813C:p.L605L	Score=505;Name=lod=169	NA	NA	rs46708257	NA	rs46708257
38854-TALL	chr11	6419885	6419885	T	A	downstream	Ppia	NA	NA	downstream	ENSMUSG00000071866	NA	NA	NA	NA	NA	rs46701142	NA	rs46701142
49554-TALL	chr11	6419885	6419885	T	A	downstream	Ppia	NA	NA	downstream	ENSMUSG00000071866	NA	NA	NA	NA	NA	rs46701142	NA	rs46701142
49555-TALL	chr11	6419885	6419885	T	A	downstream	Ppia	NA	NA	downstream	ENSMUSG00000071866	NA	NA	NA	NA	NA	rs46701142	NA	rs46701142
39238-TALL	chr14	96105269	96105269	C	T	UTR3	Klhl1	NA	NA	UTR3	ENSMUSG00000022076	NA	NA	Score=369;Name=lod=45	NA	NA	rs46697846	NA	rs46697846
39238-TALL	chr14	96518898	96518898	G	A	UTR5	Klhl1	NA	NA	UTR5	ENSMUSG00000022076	NA	NA	NA	NA	NA	rs46650676	NA	rs46650676
38854-TALL	chr13	38028173	38028173	C	T	exonic	Cage1	synonymous SNV	Cage1:NM_027724:exon3:c.G126A:p.V42V	exonic	ENSMUSG00000044566	synonymous SNV	ENSMUSG00000044566:ENSMUST00000074969:exon3:c.G126A:p.V42V,ENSMUSG00000044566:ENSMUST00000110233:exon3:c.G126A:p.V42V,ENSMUSG00000044566:ENSMUST00000131066:exon3:c.G126A:p.V42V	NA	NA	NA	rs46648430	NA	rs46648430
49554-TALL	chr13	38028173	38028173	C	T	exonic	Cage1	synonymous SNV	Cage1:NM_027724:exon3:c.G126A:p.V42V	exonic	ENSMUSG00000044566	synonymous SNV	ENSMUSG00000044566:ENSMUST00000074969:exon3:c.G126A:p.V42V,ENSMUSG00000044566:ENSMUST00000110233:exon3:c.G126A:p.V42V,ENSMUSG00000044566:ENSMUST00000131066:exon3:c.G126A:p.V42V	NA	NA	NA	rs46648430	NA	rs46648430
49555-TALL	chr13	38028173	38028173	C	T	exonic	Cage1	synonymous SNV	Cage1:NM_027724:exon3:c.G126A:p.V42V	exonic	ENSMUSG00000044566	synonymous SNV	ENSMUSG00000044566:ENSMUST00000074969:exon3:c.G126A:p.V42V,ENSMUSG00000044566:ENSMUST00000110233:exon3:c.G126A:p.V42V,ENSMUSG00000044566:ENSMUST00000131066:exon3:c.G126A:p.V42V	NA	NA	NA	rs46648430	NA	rs46648430
49555-TALL	chr9	72174616	72174616	T	C	intergenic	Tcf12(dist=62797),Zfp280d(dist=100283)	NA	NA	exonic	ENSMUSG00000061390	nonsynonymous SNV	ENSMUSG00000061390:ENSMUST00000071965:exon1:c.A344G:p.D115G	Score=698;Name=lod=1106	NA	NA	rs46633605	NA	rs46633605
39238-TALL	chr5	15029267	15029267	C	G	UTR3	Gm17019	NA	NA	UTR3	ENSMUSG00000091897	NA	NA	NA	NA	Score=0.975328;Name=chr5:14950708	rs46631914	NA	rs46631914
49554-TALL	chr5	15029267	15029267	C	G	UTR3	Gm17019	NA	NA	UTR3	ENSMUSG00000091897	NA	NA	NA	NA	Score=0.975328;Name=chr5:14950708	rs46631914	NA	rs46631914
49555-TALL	chr5	15029267	15029267	C	G	UTR3	Gm17019	NA	NA	UTR3	ENSMUSG00000091897	NA	NA	NA	NA	Score=0.975328;Name=chr5:14950708	rs46631914	NA	rs46631914
39238-TALL	chr14	99630680	99630680	G	T	intergenic	Klf5(dist=317271),Klf12(dist=239960)	NA	NA	intergenic	ENSMUSG00000064584(dist=269853),ENSMUSG00000065238(dist=142943)	NA	NA	NA	NA	NA	rs46621188	NA	rs46621188
38854-TALL	chr18	52488300	52488300	A	G	exonic	Srfbp1	synonymous SNV	Srfbp1:NM_026040:exon6:c.A432G:p.E144E	exonic	ENSMUSG00000024528	synonymous SNV	ENSMUSG00000024528:ENSMUST00000025406:exon6:c.A432G:p.E144E	NA	NA	NA	rs46597689	NA	rs46597689
39238-TALL	chr18	52488300	52488300	A	G	exonic	Srfbp1	synonymous SNV	Srfbp1:NM_026040:exon6:c.A432G:p.E144E	exonic	ENSMUSG00000024528	synonymous SNV	ENSMUSG00000024528:ENSMUST00000025406:exon6:c.A432G:p.E144E	NA	NA	NA	rs46597689	NA	rs46597689
49554-TALL	chr18	52488300	52488300	A	G	exonic	Srfbp1	synonymous SNV	Srfbp1:NM_026040:exon6:c.A432G:p.E144E	exonic	ENSMUSG00000024528	synonymous SNV	ENSMUSG00000024528:ENSMUST00000025406:exon6:c.A432G:p.E144E	NA	NA	NA	rs46597689	NA	rs46597689
49555-TALL	chr18	52488300	52488300	A	G	exonic	Srfbp1	synonymous SNV	Srfbp1:NM_026040:exon6:c.A432G:p.E144E	exonic	ENSMUSG00000024528	synonymous SNV	ENSMUSG00000024528:ENSMUST00000025406:exon6:c.A432G:p.E144E	NA	NA	NA	rs46597689	NA	rs46597689
38854-TALL	chr11	4940504	4940504	G	C	exonic	Nefh	nonsynonymous SNV	Nefh:NM_010904:exon4:c.C2114G:p.A705G	exonic	ENSMUSG00000020396	nonsynonymous SNV	ENSMUSG00000020396:ENSMUST00000093369:exon4:c.C2114G:p.A705G	NA	Name=trf	NA	rs46589106	NA	rs46589106
49554-TALL	chr11	4940504	4940504	G	C	exonic	Nefh	nonsynonymous SNV	Nefh:NM_010904:exon4:c.C2114G:p.A705G	exonic	ENSMUSG00000020396	nonsynonymous SNV	ENSMUSG00000020396:ENSMUST00000093369:exon4:c.C2114G:p.A705G	NA	Name=trf	NA	rs46589106	NA	rs46589106
49555-TALL	chr11	4940504	4940504	G	C	exonic	Nefh	nonsynonymous SNV	Nefh:NM_010904:exon4:c.C2114G:p.A705G	exonic	ENSMUSG00000020396	nonsynonymous SNV	ENSMUSG00000020396:ENSMUST00000093369:exon4:c.C2114G:p.A705G	NA	Name=trf	NA	rs46589106	NA	rs46589106
49555-TALL	chr4	135369909	135369909	A	T	UTR3	Ncmap	NA	NA	UTR3	ENSMUSG00000043924	NA	NA	NA	NA	NA	rs46511011	NA	rs46511011
38854-TALL	chr9	69407787	69407787	C	T	intronic	Ice2	NA	NA	UTR3	ENSMUSG00000032235	NA	NA	NA	NA	NA	rs46509838	NA	rs46509838
49554-TALL	chr9	69407787	69407787	C	T	intronic	Ice2	NA	NA	UTR3	ENSMUSG00000032235	NA	NA	NA	NA	NA	rs46509838	NA	rs46509838
49555-TALL	chr9	69407787	69407787	C	T	intronic	Ice2	NA	NA	UTR3	ENSMUSG00000032235	NA	NA	NA	NA	NA	rs46509838	NA	rs46509838
38854-TALL	chr9	72669905	72669905	T	A	intronic	Nedd4	NA	NA	intronic	ENSMUSG00000032216	NA	NA	NA	NA	NA	rs46503448	NA	rs46503448
49554-TALL	chr9	72669905	72669905	T	A	intronic	Nedd4	NA	NA	intronic	ENSMUSG00000032216	NA	NA	NA	NA	NA	rs46503448	NA	rs46503448
49555-TALL	chr9	72669905	72669905	T	A	intronic	Nedd4	NA	NA	intronic	ENSMUSG00000032216	NA	NA	NA	NA	NA	rs46503448	NA	rs46503448
38854-TALL	chr9	67900188	67900188	T	C	intronic	Vps13c	NA	NA	intronic	ENSMUSG00000035284	NA	NA	NA	NA	NA	rs46497310	NA	rs46497310
49554-TALL	chr9	67900188	67900188	T	C	intronic	Vps13c	NA	NA	intronic	ENSMUSG00000035284	NA	NA	NA	NA	NA	rs46497310	NA	rs46497310
39238-TALL	chr14	96518273	96518273	C	T	exonic	Klhl1	synonymous SNV	Klhl1:NM_053105:exon1:c.G45A:p.L15L	exonic	ENSMUSG00000022076	synonymous SNV	ENSMUSG00000022076:ENSMUST00000022666:exon1:c.G45A:p.L15L	Score=599;Name=lod=421	NA	NA	rs46475766	NA	rs46475766
38854-TALL	chr11	3712266	3712266	G	A	intronic	Osbp2	NA	NA	intronic	ENSMUSG00000020435	NA	NA	NA	NA	NA	rs46378859	NA	rs46378859
49554-TALL	chr11	3712266	3712266	G	A	intronic	Osbp2	NA	NA	intronic	ENSMUSG00000020435	NA	NA	NA	NA	NA	rs46378859	NA	rs46378859
49555-TALL	chr11	3712266	3712266	G	A	intronic	Osbp2	NA	NA	intronic	ENSMUSG00000020435	NA	NA	NA	NA	NA	rs46378859	NA	rs46378859
38854-TALL	chr9	72449072	72449072	A	G	intronic	Mns1	NA	NA	intronic	ENSMUSG00000032221	NA	NA	Score=255;Name=lod=15	NA	NA	rs46325165	NA	rs46325165
49554-TALL	chr9	72449072	72449072	A	G	intronic	Mns1	NA	NA	intronic	ENSMUSG00000032221	NA	NA	Score=255;Name=lod=15	NA	NA	rs46325165	NA	rs46325165
49555-TALL	chr9	72449072	72449072	A	G	intronic	Mns1	NA	NA	intronic	ENSMUSG00000032221	NA	NA	Score=255;Name=lod=15	NA	NA	rs46325165	NA	rs46325165
38854-TALL	chr9	72947905	72947905	A	T	intergenic	Pygo1(dist=1890),Dyx1c1(dist=10880)	NA	NA	UTR3	ENSMUSG00000034910	NA	NA	NA	NA	NA	rs46316518	NA	rs46316518
49554-TALL	chr9	72947905	72947905	A	T	intergenic	Pygo1(dist=1890),Dyx1c1(dist=10880)	NA	NA	UTR3	ENSMUSG00000034910	NA	NA	NA	NA	NA	rs46316518	NA	rs46316518
49555-TALL	chr9	72947905	72947905	A	T	intergenic	Pygo1(dist=1890),Dyx1c1(dist=10880)	NA	NA	UTR3	ENSMUSG00000034910	NA	NA	NA	NA	NA	rs46316518	NA	rs46316518
39238-TALL	chr5	15032818	15032818	A	C	exonic	Gm17019	nonsynonymous SNV	Gm17019:NM_182957:exon1:c.T121G:p.W41G	exonic	ENSMUSG00000091897	nonsynonymous SNV	ENSMUSG00000091897:ENSMUST00000167908:exon1:c.T121G:p.W41G	NA	NA	Score=0.975328;Name=chr5:14950708	rs46288754	NA	rs46288754
49555-TALL	chr5	15032818	15032818	A	C	exonic	Gm17019	nonsynonymous SNV	Gm17019:NM_182957:exon1:c.T121G:p.W41G	exonic	ENSMUSG00000091897	nonsynonymous SNV	ENSMUSG00000091897:ENSMUST00000167908:exon1:c.T121G:p.W41G	NA	NA	Score=0.975328;Name=chr5:14950708	rs46288754	NA	rs46288754
38854-TALL	chr11	5762063	5762063	T	A	UTR5	Urgcp	NA	NA	UTR5	ENSMUSG00000049680	NA	NA	NA	NA	NA	rs46238937	NA	rs46238937
49554-TALL	chr11	5762063	5762063	T	A	UTR5	Urgcp	NA	NA	UTR5	ENSMUSG00000049680	NA	NA	NA	NA	NA	rs46238937	NA	rs46238937
49555-TALL	chr11	5762063	5762063	T	A	UTR5	Urgcp	NA	NA	UTR5	ENSMUSG00000049680	NA	NA	NA	NA	NA	rs46238937	NA	rs46238937
38854-TALL	chr11	6600402	6600402	G	A	exonic	Nacad	nonsynonymous SNV	Nacad:NM_001081652:exon2:c.C2788T:p.P930S	exonic	ENSMUSG00000041073	nonsynonymous SNV	ENSMUSG00000041073:ENSMUST00000045713:exon2:c.C2788T:p.P930S	NA	NA	NA	rs46119054	NA	rs46119054
49554-TALL	chr11	6600402	6600402	G	A	exonic	Nacad	nonsynonymous SNV	Nacad:NM_001081652:exon2:c.C2788T:p.P930S	exonic	ENSMUSG00000041073	nonsynonymous SNV	ENSMUSG00000041073:ENSMUST00000045713:exon2:c.C2788T:p.P930S	NA	NA	NA	rs46119054	NA	rs46119054
49555-TALL	chr11	6600402	6600402	G	A	exonic	Nacad	nonsynonymous SNV	Nacad:NM_001081652:exon2:c.C2788T:p.P930S	exonic	ENSMUSG00000041073	nonsynonymous SNV	ENSMUSG00000041073:ENSMUST00000045713:exon2:c.C2788T:p.P930S	NA	NA	NA	rs46119054	NA	rs46119054
38854-TALL	chr11	4179233	4179233	C	T	exonic	Sf3a1	synonymous SNV	Sf3a1:NM_026175:exon14:c.C2193T:p.L731L	exonic	ENSMUSG00000002129	synonymous SNV	ENSMUSG00000002129:ENSMUST00000002198:exon14:c.C2193T:p.L731L	Score=461;Name=lod=110	NA	NA	rs46112671	NA	rs46112671
49554-TALL	chr11	4179233	4179233	C	T	exonic	Sf3a1	synonymous SNV	Sf3a1:NM_026175:exon14:c.C2193T:p.L731L	exonic	ENSMUSG00000002129	synonymous SNV	ENSMUSG00000002129:ENSMUST00000002198:exon14:c.C2193T:p.L731L	Score=461;Name=lod=110	NA	NA	rs46112671	NA	rs46112671
49555-TALL	chr11	4179233	4179233	C	T	exonic	Sf3a1	synonymous SNV	Sf3a1:NM_026175:exon14:c.C2193T:p.L731L	exonic	ENSMUSG00000002129	synonymous SNV	ENSMUSG00000002129:ENSMUST00000002198:exon14:c.C2193T:p.L731L	Score=461;Name=lod=110	NA	NA	rs46112671	NA	rs46112671
49554-TALL	chr4	145537411	145537411	T	C	intergenic	Smarca5-ps(dist=69450),Gm13212(dist=79735)	NA	NA	exonic	ENSMUSG00000078503	synonymous SNV	ENSMUSG00000078503:ENSMUST00000105742:exon4:c.T978C:p.C326C,ENSMUSG00000078503:ENSMUST00000105741:exon5:c.T978C:p.C326C	NA	Name=trf	Score=0.961634;Name=chr4:146078319	rs46107259	NA	rs46107259
39238-TALL	chr6	6578452	6578452	A	G	intronic	Shfm1	NA	NA	intronic	ENSMUSG00000042541	NA	NA	Score=248;Name=lod=14	NA	NA	rs46097249	NA	rs46097249
49555-TALL	chr9	70346844	70346844	A	G	intronic	Myo1e	NA	NA	intronic	ENSMUSG00000032220	NA	NA	NA	NA	NA	rs46092072	NA	rs46092072
38854-TALL	chr9	73034636	73034636	G	A	intronic	Pigb	NA	NA	intronic	ENSMUSG00000079469	NA	NA	NA	NA	NA	rs46085756	NA	rs46085756
49554-TALL	chr9	73034636	73034636	G	A	intronic	Pigb	NA	NA	intronic	ENSMUSG00000079469	NA	NA	NA	NA	NA	rs46085756	NA	rs46085756
49555-TALL	chr9	73034636	73034636	G	A	intronic	Pigb	NA	NA	intronic	ENSMUSG00000079469	NA	NA	NA	NA	NA	rs46085756	NA	rs46085756
39238-TALL	chr5	14975513	14975513	G	T	exonic	Gm10354	unknown	UNKNOWN	exonic	ENSMUSG00000072188	nonsynonymous SNV	ENSMUSG00000072188:ENSMUST00000096953:exon4:c.C499A:p.P167T	NA	NA	Score=0.975328;Name=chr5:15005392	rs46071522	NA	rs46071522
49554-TALL	chr5	14975513	14975513	G	T	exonic	Gm10354	unknown	UNKNOWN	exonic	ENSMUSG00000072188	nonsynonymous SNV	ENSMUSG00000072188:ENSMUST00000096953:exon4:c.C499A:p.P167T	NA	NA	Score=0.975328;Name=chr5:15005392	rs46071522	NA	rs46071522
38854-TALL	chr9	72312014	72312014	T	C	intronic	Zfp280d	NA	NA	intronic	ENSMUSG00000038535	NA	NA	NA	NA	NA	rs45988231	NA	rs45988231
49554-TALL	chr9	72312014	72312014	T	C	intronic	Zfp280d	NA	NA	intronic	ENSMUSG00000038535	NA	NA	NA	NA	NA	rs45988231	NA	rs45988231
49555-TALL	chr9	72312014	72312014	T	C	intronic	Zfp280d	NA	NA	intronic	ENSMUSG00000038535	NA	NA	NA	NA	NA	rs45988231	NA	rs45988231
38854-TALL	chr6	13220119	13220119	T	G	intronic	Vwde	NA	NA	intronic	ENSMUSG00000079679	NA	NA	NA	NA	NA	rs45965670	NA	rs45965670
39238-TALL	chr6	13220119	13220119	T	G	intronic	Vwde	NA	NA	intronic	ENSMUSG00000079679	NA	NA	NA	NA	NA	rs45965670	NA	rs45965670
49554-TALL	chr6	13220119	13220119	T	G	intronic	Vwde	NA	NA	intronic	ENSMUSG00000079679	NA	NA	NA	NA	NA	rs45965670	NA	rs45965670
49555-TALL	chr6	13220119	13220119	T	G	intronic	Vwde	NA	NA	intronic	ENSMUSG00000079679	NA	NA	NA	NA	NA	rs45965670	NA	rs45965670
38854-TALL	chr6	145210373	145210373	A	T	intronic	Casc1	NA	NA	intronic	ENSMUSG00000043541	NA	NA	NA	NA	NA	rs45924401	NA	rs45924401
39238-TALL	chr6	145210373	145210373	A	T	intronic	Casc1	NA	NA	intronic	ENSMUSG00000043541	NA	NA	NA	NA	NA	rs45924401	NA	rs45924401
49554-TALL	chr6	145210373	145210373	A	T	intronic	Casc1	NA	NA	intronic	ENSMUSG00000043541	NA	NA	NA	NA	NA	rs45924401	NA	rs45924401
49555-TALL	chr6	145210373	145210373	A	T	intronic	Casc1	NA	NA	intronic	ENSMUSG00000043541	NA	NA	NA	NA	NA	rs45924401	NA	rs45924401
49554-TALL	chr6	13161067	13161067	A	T	intergenic	Tmem106b(dist=71798),Vwde(dist=24544)	NA	NA	intergenic	ENSMUSG00000077643(dist=49640),ENSMUSG00000079679(dist=24546)	NA	NA	Score=248;Name=lod=14	NA	NA	rs45861455	NA	rs45861455
38854-TALL	chr11	6427881	6427881	A	G	UTR3	H2afv	NA	NA	UTR3	ENSMUSG00000041126	NA	NA	NA	NA	NA	rs45856780	NA	rs45856780
49554-TALL	chr11	6427881	6427881	A	G	UTR3	H2afv	NA	NA	UTR3	ENSMUSG00000041126	NA	NA	NA	NA	NA	rs45856780	NA	rs45856780
49555-TALL	chr11	6427881	6427881	A	G	UTR3	H2afv	NA	NA	UTR3	ENSMUSG00000041126	NA	NA	NA	NA	NA	rs45856780	NA	rs45856780
38854-TALL	chr11	3712289	3712289	C	T	intronic	Osbp2	NA	NA	intronic	ENSMUSG00000020435	NA	NA	NA	NA	NA	rs45845454	NA	rs45845454
49554-TALL	chr11	3712289	3712289	C	T	intronic	Osbp2	NA	NA	intronic	ENSMUSG00000020435	NA	NA	NA	NA	NA	rs45845454	NA	rs45845454
49555-TALL	chr11	3712289	3712289	C	T	intronic	Osbp2	NA	NA	intronic	ENSMUSG00000020435	NA	NA	NA	NA	NA	rs45845454	NA	rs45845454
38854-TALL	chr9	70767962	70767962	G	T	intronic	Adam10	NA	NA	intronic	ENSMUSG00000054693	NA	NA	NA	NA	NA	rs45694361	NA	rs45694361
49554-TALL	chr9	70767962	70767962	G	T	intronic	Adam10	NA	NA	intronic	ENSMUSG00000054693	NA	NA	NA	NA	NA	rs45694361	NA	rs45694361
49555-TALL	chr9	70767962	70767962	G	T	intronic	Adam10	NA	NA	intronic	ENSMUSG00000054693	NA	NA	NA	NA	NA	rs45694361	NA	rs45694361
38854-TALL	chr9	67860797	67860797	C	T	exonic	Vps13c	synonymous SNV	Vps13c:NM_177184:exon5:c.C297T:p.D99D	exonic	ENSMUSG00000035284	synonymous SNV	ENSMUSG00000035284:ENSMUST00000077879:exon5:c.C297T:p.D99D	Score=646;Name=lod=666	NA	NA	rs45656831	NA	rs45656831
49554-TALL	chr9	67860797	67860797	C	T	exonic	Vps13c	synonymous SNV	Vps13c:NM_177184:exon5:c.C297T:p.D99D	exonic	ENSMUSG00000035284	synonymous SNV	ENSMUSG00000035284:ENSMUST00000077879:exon5:c.C297T:p.D99D	Score=646;Name=lod=666	NA	NA	rs45656831	NA	rs45656831
49555-TALL	chr9	67860797	67860797	C	T	exonic	Vps13c	synonymous SNV	Vps13c:NM_177184:exon5:c.C297T:p.D99D	exonic	ENSMUSG00000035284	synonymous SNV	ENSMUSG00000035284:ENSMUST00000077879:exon5:c.C297T:p.D99D	Score=646;Name=lod=666	NA	NA	rs45656831	NA	rs45656831
38854-TALL	chr11	5012816	5012816	G	A	intronic	Ap1b1	NA	NA	intronic	ENSMUSG00000009090	NA	NA	NA	NA	NA	rs45649057	NA	rs45649057
39238-TALL	chr8	56298734	56298734	C	T	intronic	Hpgd	NA	NA	intronic	ENSMUSG00000031613	NA	NA	NA	NA	NA	rs45638447	NA	rs45638447
38854-TALL	chr6	17650113	17650113	C	T	intronic	Capza2	NA	NA	intronic	ENSMUSG00000015733	NA	NA	NA	NA	NA	rs45637665	NA	rs45637665
39238-TALL	chr6	17650113	17650113	C	T	intronic	Capza2	NA	NA	intronic	ENSMUSG00000015733	NA	NA	NA	NA	NA	rs45637665	NA	rs45637665
49554-TALL	chr6	17650113	17650113	C	T	intronic	Capza2	NA	NA	intronic	ENSMUSG00000015733	NA	NA	NA	NA	NA	rs45637665	NA	rs45637665
49555-TALL	chr6	17650113	17650113	C	T	intronic	Capza2	NA	NA	intronic	ENSMUSG00000015733	NA	NA	NA	NA	NA	rs45637665	NA	rs45637665
39238-TALL	chr17	73190202	73190202	C	A	intronic	Lclat1	NA	NA	intronic	ENSMUSG00000054469	NA	NA	Score=709;Name=lod=1221	NA	NA	rs4231628	rs4231628	rs4231628
38854-TALL	chr9	67858648	67858648	T	C	intronic	Vps13c	NA	NA	intronic	ENSMUSG00000035284	NA	NA	NA	NA	NA	rs4138204	NA	rs4138204
49554-TALL	chr9	67858648	67858648	T	C	intronic	Vps13c	NA	NA	intronic	ENSMUSG00000035284	NA	NA	NA	NA	NA	rs4138204	NA	rs4138204
49555-TALL	chr9	67858648	67858648	T	C	intronic	Vps13c	NA	NA	intronic	ENSMUSG00000035284	NA	NA	NA	NA	NA	rs4138204	NA	rs4138204
49554-TALL	chr9	71564612	71564612	T	C	intronic	Myzap	NA	NA	intronic	ENSMUSG00000041361,ENSMUSG00000092137	NA	NA	NA	NA	NA	rs4136682	rs4136682	rs4136682
49555-TALL	chr9	71564612	71564612	T	C	intronic	Myzap	NA	NA	intronic	ENSMUSG00000041361,ENSMUSG00000092137	NA	NA	NA	NA	NA	rs4136682	rs4136682	rs4136682
38854-TALL	chr6	13086716	13086716	G	C	UTR3	Tmem106b	NA	NA	UTR3	ENSMUSG00000029571	NA	NA	NA	NA	NA	rs39301526	NA	rs39301526
39238-TALL	chr6	13086716	13086716	G	C	UTR3	Tmem106b	NA	NA	UTR3	ENSMUSG00000029571	NA	NA	NA	NA	NA	rs39301526	NA	rs39301526
49554-TALL	chr6	13086716	13086716	G	C	UTR3	Tmem106b	NA	NA	UTR3	ENSMUSG00000029571	NA	NA	NA	NA	NA	rs39301526	NA	rs39301526
49555-TALL	chr6	13086716	13086716	G	C	UTR3	Tmem106b	NA	NA	UTR3	ENSMUSG00000029571	NA	NA	NA	NA	NA	rs39301526	NA	rs39301526
38854-TALL	chr6	13087633	13087633	A	C	UTR3	Tmem106b	NA	NA	UTR3	ENSMUSG00000029571	NA	NA	NA	NA	NA	rs39133415	NA	rs39133415
39238-TALL	chr6	13087633	13087633	A	C	UTR3	Tmem106b	NA	NA	UTR3	ENSMUSG00000029571	NA	NA	NA	NA	NA	rs39133415	NA	rs39133415
49554-TALL	chr6	13087633	13087633	A	C	UTR3	Tmem106b	NA	NA	UTR3	ENSMUSG00000029571	NA	NA	NA	NA	NA	rs39133415	NA	rs39133415
49555-TALL	chr6	13087633	13087633	A	C	UTR3	Tmem106b	NA	NA	UTR3	ENSMUSG00000029571	NA	NA	NA	NA	NA	rs39133415	NA	rs39133415
38854-TALL	chr8	56298411	56298411	T	C	exonic	Hpgd	synonymous SNV	Hpgd:NM_008278:exon3:c.T273C:p.N91N	exonic	ENSMUSG00000031613	synonymous SNV	ENSMUSG00000031613:ENSMUST00000034026:exon3:c.T273C:p.N91N	Score=649;Name=lod=684	NA	NA	rs38986052	NA	rs38986052
39238-TALL	chr8	56298411	56298411	T	C	exonic	Hpgd	synonymous SNV	Hpgd:NM_008278:exon3:c.T273C:p.N91N	exonic	ENSMUSG00000031613	synonymous SNV	ENSMUSG00000031613:ENSMUST00000034026:exon3:c.T273C:p.N91N	Score=649;Name=lod=684	NA	NA	rs38986052	NA	rs38986052
49554-TALL	chr8	56298411	56298411	T	C	exonic	Hpgd	synonymous SNV	Hpgd:NM_008278:exon3:c.T273C:p.N91N	exonic	ENSMUSG00000031613	synonymous SNV	ENSMUSG00000031613:ENSMUST00000034026:exon3:c.T273C:p.N91N	Score=649;Name=lod=684	NA	NA	rs38986052	NA	rs38986052
38854-TALL	chr6	13088749	13088749	T	C	UTR3	Tmem106b	NA	NA	UTR3	ENSMUSG00000029571	NA	NA	Score=262;Name=lod=16	NA	NA	rs38711202	NA	rs38711202
39238-TALL	chr6	13088749	13088749	T	C	UTR3	Tmem106b	NA	NA	UTR3	ENSMUSG00000029571	NA	NA	Score=262;Name=lod=16	NA	NA	rs38711202	NA	rs38711202
49554-TALL	chr6	13088749	13088749	T	C	UTR3	Tmem106b	NA	NA	UTR3	ENSMUSG00000029571	NA	NA	Score=262;Name=lod=16	NA	NA	rs38711202	NA	rs38711202
49555-TALL	chr6	13088749	13088749	T	C	UTR3	Tmem106b	NA	NA	UTR3	ENSMUSG00000029571	NA	NA	Score=262;Name=lod=16	NA	NA	rs38711202	NA	rs38711202
38854-TALL	chr9	67344272	67344272	G	A	intronic	Tln2	NA	NA	intronic	ENSMUSG00000052698	NA	NA	NA	NA	NA	rs38594746	NA	rs38594746
49554-TALL	chr9	67344272	67344272	G	A	intronic	Tln2	NA	NA	intronic	ENSMUSG00000052698	NA	NA	NA	NA	NA	rs38594746	NA	rs38594746
49555-TALL	chr9	67344272	67344272	G	A	intronic	Tln2	NA	NA	intronic	ENSMUSG00000052698	NA	NA	NA	NA	NA	rs38594746	NA	rs38594746
38854-TALL	chr9	72449435	72449435	A	G	intronic	Mns1	NA	NA	intronic	ENSMUSG00000032221	NA	NA	NA	NA	NA	rs38507427	NA	rs38507427
49554-TALL	chr9	72449435	72449435	A	G	intronic	Mns1	NA	NA	intronic	ENSMUSG00000032221	NA	NA	NA	NA	NA	rs38507427	NA	rs38507427
49555-TALL	chr9	72449435	72449435	A	G	intronic	Mns1	NA	NA	intronic	ENSMUSG00000032221	NA	NA	NA	NA	NA	rs38507427	NA	rs38507427
38854-TALL	chr9	66822520	66822520	G	T	intronic	Aph1c	NA	NA	intronic	ENSMUSG00000053040	NA	NA	NA	NA	NA	rs38360116	NA	rs38360116
49554-TALL	chr9	66822520	66822520	G	T	intronic	Aph1c	NA	NA	intronic	ENSMUSG00000053040	NA	NA	NA	NA	NA	rs38360116	NA	rs38360116
49555-TALL	chr9	66822520	66822520	G	T	intronic	Aph1c	NA	NA	intronic	ENSMUSG00000053040	NA	NA	NA	NA	NA	rs38360116	NA	rs38360116
38854-TALL	chr9	70383943	70383943	T	C	exonic	Myo1e	synonymous SNV	Myo1e:NM_181072:exon26:c.T3015C:p.D1005D	exonic	ENSMUSG00000032220	synonymous SNV	ENSMUSG00000032220:ENSMUST00000034745:exon26:c.T3015C:p.D1005D	NA	NA	NA	rs38251256	NA	rs38251256
49554-TALL	chr9	70383943	70383943	T	C	exonic	Myo1e	synonymous SNV	Myo1e:NM_181072:exon26:c.T3015C:p.D1005D	exonic	ENSMUSG00000032220	synonymous SNV	ENSMUSG00000032220:ENSMUST00000034745:exon26:c.T3015C:p.D1005D	NA	NA	NA	rs38251256	NA	rs38251256
49555-TALL	chr9	70383943	70383943	T	C	exonic	Myo1e	synonymous SNV	Myo1e:NM_181072:exon26:c.T3015C:p.D1005D	exonic	ENSMUSG00000032220	synonymous SNV	ENSMUSG00000032220:ENSMUST00000034745:exon26:c.T3015C:p.D1005D	NA	NA	NA	rs38251256	NA	rs38251256
38854-TALL	chr9	71110827	71110827	G	A	UTR3	Aqp9	NA	NA	UTR3	ENSMUSG00000032204	NA	NA	NA	NA	NA	rs38062594	NA	rs38062594
49554-TALL	chr9	71110827	71110827	G	A	UTR3	Aqp9	NA	NA	UTR3	ENSMUSG00000032204	NA	NA	NA	NA	NA	rs38062594	NA	rs38062594
49555-TALL	chr9	71110827	71110827	G	A	UTR3	Aqp9	NA	NA	UTR3	ENSMUSG00000032204	NA	NA	NA	NA	NA	rs38062594	NA	rs38062594
38854-TALL	chr6	15198639	15198639	A	G	intronic	Foxp2	NA	NA	UTR3	ENSMUSG00000029563	NA	NA	NA	NA	NA	rs38010146	NA	rs38010146
39238-TALL	chr6	15198639	15198639	A	G	intronic	Foxp2	NA	NA	UTR3	ENSMUSG00000029563	NA	NA	NA	NA	NA	rs38010146	NA	rs38010146
49554-TALL	chr6	15198639	15198639	A	G	intronic	Foxp2	NA	NA	UTR3	ENSMUSG00000029563	NA	NA	NA	NA	NA	rs38010146	NA	rs38010146
49555-TALL	chr6	15198639	15198639	A	G	intronic	Foxp2	NA	NA	UTR3	ENSMUSG00000029563	NA	NA	NA	NA	NA	rs38010146	NA	rs38010146
38854-TALL	chr6	13088987	13088987	G	A	UTR3	Tmem106b	NA	NA	UTR3	ENSMUSG00000029571	NA	NA	NA	NA	NA	rs37976189	NA	rs37976189
39238-TALL	chr6	13088987	13088987	G	A	UTR3	Tmem106b	NA	NA	UTR3	ENSMUSG00000029571	NA	NA	NA	NA	NA	rs37976189	NA	rs37976189
49554-TALL	chr6	13088987	13088987	G	A	UTR3	Tmem106b	NA	NA	UTR3	ENSMUSG00000029571	NA	NA	NA	NA	NA	rs37976189	NA	rs37976189
49555-TALL	chr6	13088987	13088987	G	A	UTR3	Tmem106b	NA	NA	UTR3	ENSMUSG00000029571	NA	NA	NA	NA	NA	rs37976189	NA	rs37976189
38854-TALL	chr6	18382784	18382784	C	A	exonic	Cttnbp2	synonymous SNV	Cttnbp2:NM_080285:exon17:c.G3984T:p.S1328S	exonic	ENSMUSG00000000416	synonymous SNV	ENSMUSG00000000416:ENSMUST00000090601:exon17:c.G3984T:p.S1328S	Score=513;Name=lod=182	NA	NA	rs37952997	NA	rs37952997
39238-TALL	chr6	18382784	18382784	C	A	exonic	Cttnbp2	synonymous SNV	Cttnbp2:NM_080285:exon17:c.G3984T:p.S1328S	exonic	ENSMUSG00000000416	synonymous SNV	ENSMUSG00000000416:ENSMUST00000090601:exon17:c.G3984T:p.S1328S	Score=513;Name=lod=182	NA	NA	rs37952997	NA	rs37952997
49554-TALL	chr6	18382784	18382784	C	A	exonic	Cttnbp2	synonymous SNV	Cttnbp2:NM_080285:exon17:c.G3984T:p.S1328S	exonic	ENSMUSG00000000416	synonymous SNV	ENSMUSG00000000416:ENSMUST00000090601:exon17:c.G3984T:p.S1328S	Score=513;Name=lod=182	NA	NA	rs37952997	NA	rs37952997
49555-TALL	chr6	18382784	18382784	C	A	exonic	Cttnbp2	synonymous SNV	Cttnbp2:NM_080285:exon17:c.G3984T:p.S1328S	exonic	ENSMUSG00000000416	synonymous SNV	ENSMUSG00000000416:ENSMUST00000090601:exon17:c.G3984T:p.S1328S	Score=513;Name=lod=182	NA	NA	rs37952997	NA	rs37952997
38854-TALL	chr9	71110533	71110533	T	C	downstream	Aqp9	NA	NA	downstream	ENSMUSG00000032204	NA	NA	NA	NA	NA	rs37912528	NA	rs37912528
38854-TALL	chr9	70378741	70378741	G	A	exonic	Myo1e	nonsynonymous SNV	Myo1e:NM_181072:exon25:c.G2806A:p.V936I	exonic	ENSMUSG00000032220	nonsynonymous SNV	ENSMUSG00000032220:ENSMUST00000034745:exon25:c.G2806A:p.V936I	NA	NA	NA	rs37761940	NA	rs37761940
49554-TALL	chr9	70378741	70378741	G	A	exonic	Myo1e	nonsynonymous SNV	Myo1e:NM_181072:exon25:c.G2806A:p.V936I	exonic	ENSMUSG00000032220	nonsynonymous SNV	ENSMUSG00000032220:ENSMUST00000034745:exon25:c.G2806A:p.V936I	NA	NA	NA	rs37761940	NA	rs37761940
49555-TALL	chr9	70378741	70378741	G	A	exonic	Myo1e	nonsynonymous SNV	Myo1e:NM_181072:exon25:c.G2806A:p.V936I	exonic	ENSMUSG00000032220	nonsynonymous SNV	ENSMUSG00000032220:ENSMUST00000034745:exon25:c.G2806A:p.V936I	NA	NA	NA	rs37761940	NA	rs37761940
38854-TALL	chr9	66828713	66828713	C	T	exonic	Aph1c	synonymous SNV	Aph1c:NM_026674:exon3:c.G318A:p.P106P	exonic	ENSMUSG00000053040	synonymous SNV	ENSMUSG00000053040:ENSMUST00000057261:exon3:c.G168A:p.P56P,ENSMUSG00000053040:ENSMUST00000169282:exon3:c.G318A:p.P106P	Score=564;Name=lod=300	NA	NA	rs37683096	NA	rs37683096
49554-TALL	chr9	66828713	66828713	C	T	exonic	Aph1c	synonymous SNV	Aph1c:NM_026674:exon3:c.G318A:p.P106P	exonic	ENSMUSG00000053040	synonymous SNV	ENSMUSG00000053040:ENSMUST00000057261:exon3:c.G168A:p.P56P,ENSMUSG00000053040:ENSMUST00000169282:exon3:c.G318A:p.P106P	Score=564;Name=lod=300	NA	NA	rs37683096	NA	rs37683096
49555-TALL	chr9	66828713	66828713	C	T	exonic	Aph1c	synonymous SNV	Aph1c:NM_026674:exon3:c.G318A:p.P106P	exonic	ENSMUSG00000053040	synonymous SNV	ENSMUSG00000053040:ENSMUST00000057261:exon3:c.G168A:p.P56P,ENSMUSG00000053040:ENSMUST00000169282:exon3:c.G318A:p.P106P	Score=564;Name=lod=300	NA	NA	rs37683096	NA	rs37683096
38854-TALL	chr8	56540804	56540804	T	G	intronic	Cep44	NA	NA	intronic	ENSMUSG00000038215	NA	NA	NA	NA	NA	rs37659878	NA	rs37659878
39238-TALL	chr8	56540804	56540804	T	G	intronic	Cep44	NA	NA	intronic	ENSMUSG00000038215	NA	NA	NA	NA	NA	rs37659878	NA	rs37659878
49554-TALL	chr8	56540804	56540804	T	G	intronic	Cep44	NA	NA	intronic	ENSMUSG00000038215	NA	NA	NA	NA	NA	rs37659878	NA	rs37659878
49554-TALL	chr9	70443807	70443807	G	C	intronic	Rnf111	NA	NA	intronic	ENSMUSG00000032217	NA	NA	NA	NA	NA	rs37622513	NA	rs37622513
49555-TALL	chr9	70443807	70443807	G	C	intronic	Rnf111	NA	NA	intronic	ENSMUSG00000032217	NA	NA	NA	NA	NA	rs37622513	NA	rs37622513
49555-TALL	chr9	67348332	67348332	C	T	intronic	Tln2	NA	NA	intronic	ENSMUSG00000052698	NA	NA	NA	NA	NA	rs37555840	NA	rs37555840
39238-TALL	chr8	56543174	56543174	A	G	intronic	Cep44	NA	NA	intronic	ENSMUSG00000038215	NA	NA	NA	NA	NA	rs37486842	NA	rs37486842
38854-TALL	chr9	66784313	66784313	G	A	intronic	Aph1b	NA	NA	intronic	ENSMUSG00000032375	NA	NA	NA	NA	NA	rs37450141	NA	rs37450141
49555-TALL	chr9	66784313	66784313	G	A	intronic	Aph1b	NA	NA	intronic	ENSMUSG00000032375	NA	NA	NA	NA	NA	rs37450141	NA	rs37450141
38854-TALL	chr9	67258616	67258616	A	G	intronic	Tln2	NA	NA	intronic	ENSMUSG00000052698	NA	NA	NA	NA	NA	rs37399952	NA	rs37399952
49554-TALL	chr9	67258616	67258616	A	G	intronic	Tln2	NA	NA	intronic	ENSMUSG00000052698	NA	NA	NA	NA	NA	rs37399952	NA	rs37399952
49555-TALL	chr9	67258616	67258616	A	G	intronic	Tln2	NA	NA	intronic	ENSMUSG00000052698	NA	NA	NA	NA	NA	rs37399952	NA	rs37399952
38854-TALL	chr9	72449002	72449002	C	T	intronic	Mns1	NA	NA	intronic	ENSMUSG00000032221	NA	NA	NA	NA	NA	rs37364753	NA	rs37364753
49555-TALL	chr9	72449002	72449002	C	T	intronic	Mns1	NA	NA	intronic	ENSMUSG00000032221	NA	NA	NA	NA	NA	rs37364753	NA	rs37364753
38854-TALL	chr9	72487881	72487881	T	A	intronic	Tex9	NA	NA	intronic	ENSMUSG00000090626	NA	NA	NA	NA	NA	rs37357701	NA	rs37357701
38854-TALL	chr8	56298238	56298238	T	C	intronic	Hpgd	NA	NA	intronic	ENSMUSG00000031613	NA	NA	NA	NA	NA	rs37327817	NA	rs37327817
39238-TALL	chr8	56298238	56298238	T	C	intronic	Hpgd	NA	NA	intronic	ENSMUSG00000031613	NA	NA	NA	NA	NA	rs37327817	NA	rs37327817
38854-TALL	chr6	15198918	15198918	T	G	intronic	Foxp2	NA	NA	UTR3	ENSMUSG00000029563	NA	NA	NA	NA	NA	rs37321515	NA	rs37321515
39238-TALL	chr6	15198918	15198918	T	G	intronic	Foxp2	NA	NA	UTR3	ENSMUSG00000029563	NA	NA	NA	NA	NA	rs37321515	NA	rs37321515
49554-TALL	chr6	15198918	15198918	T	G	intronic	Foxp2	NA	NA	UTR3	ENSMUSG00000029563	NA	NA	NA	NA	NA	rs37321515	NA	rs37321515
49555-TALL	chr6	15198918	15198918	T	G	intronic	Foxp2	NA	NA	UTR3	ENSMUSG00000029563	NA	NA	NA	NA	NA	rs37321515	NA	rs37321515
38854-TALL	chr6	18378279	18378279	A	G	intronic	Cttnbp2	NA	NA	intronic	ENSMUSG00000000416	NA	NA	NA	NA	NA	rs37305317	NA	rs37305317
39238-TALL	chr6	18378279	18378279	A	G	intronic	Cttnbp2	NA	NA	intronic	ENSMUSG00000000416	NA	NA	NA	NA	NA	rs37305317	NA	rs37305317
49554-TALL	chr6	18378279	18378279	A	G	intronic	Cttnbp2	NA	NA	intronic	ENSMUSG00000000416	NA	NA	NA	NA	NA	rs37305317	NA	rs37305317
38854-TALL	chr9	72473759	72473759	C	T	exonic	Tex9	nonsynonymous SNV	Tex9:NM_009359:exon10:c.G850A:p.A284T	exonic	ENSMUSG00000090626	nonsynonymous SNV	ENSMUSG00000090626:ENSMUST00000085358:exon10:c.G850A:p.A284T	Score=428;Name=lod=80	NA	NA	rs37269586	NA	rs37269586
49554-TALL	chr9	72473759	72473759	C	T	exonic	Tex9	nonsynonymous SNV	Tex9:NM_009359:exon10:c.G850A:p.A284T	exonic	ENSMUSG00000090626	nonsynonymous SNV	ENSMUSG00000090626:ENSMUST00000085358:exon10:c.G850A:p.A284T	Score=428;Name=lod=80	NA	NA	rs37269586	NA	rs37269586
49555-TALL	chr9	72473759	72473759	C	T	exonic	Tex9	nonsynonymous SNV	Tex9:NM_009359:exon10:c.G850A:p.A284T	exonic	ENSMUSG00000090626	nonsynonymous SNV	ENSMUSG00000090626:ENSMUST00000085358:exon10:c.G850A:p.A284T	Score=428;Name=lod=80	NA	NA	rs37269586	NA	rs37269586
38854-TALL	chr9	71550209	71550209	T	C	exonic	Myzap	synonymous SNV	Myzap:NM_001033208:exon8:c.A903G:p.E301E	exonic	ENSMUSG00000041361,ENSMUSG00000092137	synonymous SNV	ENSMUSG00000041361:ENSMUST00000093823:exon8:c.A903G:p.E301E,ENSMUSG00000092137:ENSMUST00000163998:exon8:c.A903G:p.E301E,ENSMUSG00000092137:ENSMUST00000164962:exon8:c.A903G:p.E301E,ENSMUSG00000092137:ENSMUST00000165936:exon8:c.A903G:p.E301E,ENSMUSG00000092137:ENSMUST00000166843:exon8:c.A903G:p.E301E,ENSMUSG00000041361:ENSMUST00000169573:exon8:c.A903G:p.E301E	Score=523;Name=lod=202	NA	NA	rs37249308	NA	rs37249308
49554-TALL	chr9	71550209	71550209	T	C	exonic	Myzap	synonymous SNV	Myzap:NM_001033208:exon8:c.A903G:p.E301E	exonic	ENSMUSG00000041361,ENSMUSG00000092137	synonymous SNV	ENSMUSG00000041361:ENSMUST00000093823:exon8:c.A903G:p.E301E,ENSMUSG00000092137:ENSMUST00000163998:exon8:c.A903G:p.E301E,ENSMUSG00000092137:ENSMUST00000164962:exon8:c.A903G:p.E301E,ENSMUSG00000092137:ENSMUST00000165936:exon8:c.A903G:p.E301E,ENSMUSG00000092137:ENSMUST00000166843:exon8:c.A903G:p.E301E,ENSMUSG00000041361:ENSMUST00000169573:exon8:c.A903G:p.E301E	Score=523;Name=lod=202	NA	NA	rs37249308	NA	rs37249308
49555-TALL	chr9	71550209	71550209	T	C	exonic	Myzap	synonymous SNV	Myzap:NM_001033208:exon8:c.A903G:p.E301E	exonic	ENSMUSG00000041361,ENSMUSG00000092137	synonymous SNV	ENSMUSG00000041361:ENSMUST00000093823:exon8:c.A903G:p.E301E,ENSMUSG00000092137:ENSMUST00000163998:exon8:c.A903G:p.E301E,ENSMUSG00000092137:ENSMUST00000164962:exon8:c.A903G:p.E301E,ENSMUSG00000092137:ENSMUST00000165936:exon8:c.A903G:p.E301E,ENSMUSG00000092137:ENSMUST00000166843:exon8:c.A903G:p.E301E,ENSMUSG00000041361:ENSMUST00000169573:exon8:c.A903G:p.E301E	Score=523;Name=lod=202	NA	NA	rs37249308	NA	rs37249308
38854-TALL	chr9	72670017	72670017	T	C	exonic	Nedd4	synonymous SNV	Nedd4:NM_010890:exon2:c.T123C:p.D41D	exonic	ENSMUSG00000032216	synonymous SNV	ENSMUSG00000032216:ENSMUST00000034740:exon2:c.T123C:p.D41D	NA	NA	NA	rs3723662	rs3723662	rs3723662
49554-TALL	chr9	72670017	72670017	T	C	exonic	Nedd4	synonymous SNV	Nedd4:NM_010890:exon2:c.T123C:p.D41D	exonic	ENSMUSG00000032216	synonymous SNV	ENSMUSG00000032216:ENSMUST00000034740:exon2:c.T123C:p.D41D	NA	NA	NA	rs3723662	rs3723662	rs3723662
49555-TALL	chr9	72670017	72670017	T	C	exonic	Nedd4	synonymous SNV	Nedd4:NM_010890:exon2:c.T123C:p.D41D	exonic	ENSMUSG00000032216	synonymous SNV	ENSMUSG00000032216:ENSMUST00000034740:exon2:c.T123C:p.D41D	NA	NA	NA	rs3723662	rs3723662	rs3723662
38854-TALL	chr9	67921894	67921894	T	C	exonic	Vps13c	nonsynonymous SNV	Vps13c:NM_177184:exon40:c.T4505C:p.I1502T	exonic	ENSMUSG00000035284	nonsynonymous SNV	ENSMUSG00000035284:ENSMUST00000077879:exon40:c.T4505C:p.I1502T	NA	NA	NA	rs3722443	rs3722443	rs3722443
49554-TALL	chr9	67921894	67921894	T	C	exonic	Vps13c	nonsynonymous SNV	Vps13c:NM_177184:exon40:c.T4505C:p.I1502T	exonic	ENSMUSG00000035284	nonsynonymous SNV	ENSMUSG00000035284:ENSMUST00000077879:exon40:c.T4505C:p.I1502T	NA	NA	NA	rs3722443	rs3722443	rs3722443
49555-TALL	chr9	67921894	67921894	T	C	exonic	Vps13c	nonsynonymous SNV	Vps13c:NM_177184:exon40:c.T4505C:p.I1502T	exonic	ENSMUSG00000035284	nonsynonymous SNV	ENSMUSG00000035284:ENSMUST00000077879:exon40:c.T4505C:p.I1502T	NA	NA	NA	rs3722443	rs3722443	rs3722443
38854-TALL	chr9	67760102	67760102	C	A	exonic	C2cd4b	nonsynonymous SNV	C2cd4b:NM_001081314:exon2:c.C379A:p.L127M	exonic	ENSMUSG00000055125,ENSMUSG00000091956	nonsynonymous SNV	ENSMUSG00000055125:ENSMUST00000068526:exon1:c.G49T:p.A17S,ENSMUSG00000091956:ENSMUST00000171652:exon2:c.C379A:p.L127M	NA	NA	NA	rs3721766	NA	rs3721766
49554-TALL	chr9	67760102	67760102	C	A	exonic	C2cd4b	nonsynonymous SNV	C2cd4b:NM_001081314:exon2:c.C379A:p.L127M	exonic	ENSMUSG00000055125,ENSMUSG00000091956	nonsynonymous SNV	ENSMUSG00000055125:ENSMUST00000068526:exon1:c.G49T:p.A17S,ENSMUSG00000091956:ENSMUST00000171652:exon2:c.C379A:p.L127M	NA	NA	NA	rs3721766	NA	rs3721766
49555-TALL	chr9	67760102	67760102	C	A	exonic	C2cd4b	nonsynonymous SNV	C2cd4b:NM_001081314:exon2:c.C379A:p.L127M	exonic	ENSMUSG00000055125,ENSMUSG00000091956	nonsynonymous SNV	ENSMUSG00000055125:ENSMUST00000068526:exon1:c.G49T:p.A17S,ENSMUSG00000091956:ENSMUST00000171652:exon2:c.C379A:p.L127M	NA	NA	NA	rs3721766	NA	rs3721766
38854-TALL	chr6	18378335	18378335	G	T	intronic	Cttnbp2	NA	NA	intronic	ENSMUSG00000000416	NA	NA	NA	NA	NA	rs37214919	NA	rs37214919
39238-TALL	chr6	18378335	18378335	G	T	intronic	Cttnbp2	NA	NA	intronic	ENSMUSG00000000416	NA	NA	NA	NA	NA	rs37214919	NA	rs37214919
49554-TALL	chr6	18378335	18378335	G	T	intronic	Cttnbp2	NA	NA	intronic	ENSMUSG00000000416	NA	NA	NA	NA	NA	rs37214919	NA	rs37214919
49555-TALL	chr6	18378335	18378335	G	T	intronic	Cttnbp2	NA	NA	intronic	ENSMUSG00000000416	NA	NA	NA	NA	NA	rs37214919	NA	rs37214919
38854-TALL	chr9	67302567	67302567	T	C	exonic	Tln2	synonymous SNV	Tln2:NM_001081242:exon36:c.A4545G:p.S1515S	exonic	ENSMUSG00000052698	synonymous SNV	ENSMUSG00000052698:ENSMUST00000039662:exon36:c.A4545G:p.S1515S,ENSMUSG00000052698:ENSMUST00000040025:exon36:c.A4545G:p.S1515S	NA	NA	NA	rs3716725	NA	rs3716725
49554-TALL	chr9	67302567	67302567	T	C	exonic	Tln2	synonymous SNV	Tln2:NM_001081242:exon36:c.A4545G:p.S1515S	exonic	ENSMUSG00000052698	synonymous SNV	ENSMUSG00000052698:ENSMUST00000039662:exon36:c.A4545G:p.S1515S,ENSMUSG00000052698:ENSMUST00000040025:exon36:c.A4545G:p.S1515S	NA	NA	NA	rs3716725	NA	rs3716725
49555-TALL	chr9	67302567	67302567	T	C	exonic	Tln2	synonymous SNV	Tln2:NM_001081242:exon36:c.A4545G:p.S1515S	exonic	ENSMUSG00000052698	synonymous SNV	ENSMUSG00000052698:ENSMUST00000039662:exon36:c.A4545G:p.S1515S,ENSMUSG00000052698:ENSMUST00000040025:exon36:c.A4545G:p.S1515S	NA	NA	NA	rs3716725	NA	rs3716725
38854-TALL	chr6	13089355	13089355	T	A	downstream	Tmem106b	NA	NA	downstream	ENSMUSG00000029571	NA	NA	NA	NA	NA	rs37108249	NA	rs37108249
39238-TALL	chr6	13089355	13089355	T	A	downstream	Tmem106b	NA	NA	downstream	ENSMUSG00000029571	NA	NA	NA	NA	NA	rs37108249	NA	rs37108249
49554-TALL	chr6	13089355	13089355	T	A	downstream	Tmem106b	NA	NA	downstream	ENSMUSG00000029571	NA	NA	NA	NA	NA	rs37108249	NA	rs37108249
49555-TALL	chr6	13089355	13089355	T	A	downstream	Tmem106b	NA	NA	downstream	ENSMUSG00000029571	NA	NA	NA	NA	NA	rs37108249	NA	rs37108249
49555-TALL	chr3	65261804	65261804	C	T	ncRNA_intronic	A330015K06Rik	NA	NA	exonic	ENSMUSG00000027827	nonsynonymous SNV	ENSMUSG00000027827:ENSMUST00000161979:exon2:c.C74T:p.T25M	NA	NA	NA	rs37100768	NA	rs37100768
49554-TALL	chr9	71564638	71564638	T	C	intronic	Myzap	NA	NA	intronic	ENSMUSG00000041361,ENSMUSG00000092137	NA	NA	NA	NA	NA	rs3701122	rs3701122	rs3701122
49555-TALL	chr9	71564626	71564626	G	A	intronic	Myzap	NA	NA	intronic	ENSMUSG00000041361,ENSMUSG00000092137	NA	NA	NA	NA	NA	rs3700697	rs3700697	rs3700697
49554-TALL	chr9	67852861	67852861	G	T	intronic	Vps13c	NA	NA	intronic	ENSMUSG00000035284	NA	NA	NA	NA	NA	rs3697319	NA	rs3697319
38854-TALL	chr9	67852826	67852826	T	G	intronic	Vps13c	NA	NA	intronic	ENSMUSG00000035284	NA	NA	NA	NA	NA	rs3697261	NA	rs3697261
49554-TALL	chr9	67852826	67852826	T	G	intronic	Vps13c	NA	NA	intronic	ENSMUSG00000035284	NA	NA	NA	NA	NA	rs3697261	NA	rs3697261
49555-TALL	chr9	67852826	67852826	T	G	intronic	Vps13c	NA	NA	intronic	ENSMUSG00000035284	NA	NA	NA	NA	NA	rs3697261	NA	rs3697261
38854-TALL	chr6	13084491	13084491	C	G	UTR3	Tmem106b	NA	NA	UTR3	ENSMUSG00000029571	NA	NA	NA	NA	NA	rs36959190	NA	rs36959190
39238-TALL	chr6	13084491	13084491	C	G	UTR3	Tmem106b	NA	NA	UTR3	ENSMUSG00000029571	NA	NA	NA	NA	NA	rs36959190	NA	rs36959190
49554-TALL	chr6	13084491	13084491	C	G	UTR3	Tmem106b	NA	NA	UTR3	ENSMUSG00000029571	NA	NA	NA	NA	NA	rs36959190	NA	rs36959190
49555-TALL	chr6	13084491	13084491	C	G	UTR3	Tmem106b	NA	NA	UTR3	ENSMUSG00000029571	NA	NA	NA	NA	NA	rs36959190	NA	rs36959190
38854-TALL	chr6	15084411	15084411	T	G	intronic	Foxp2	NA	NA	intronic	ENSMUSG00000029563	NA	NA	NA	NA	NA	rs36943872	NA	rs36943872
38854-TALL	chr8	56298323	56298323	C	T	intronic	Hpgd	NA	NA	intronic	ENSMUSG00000031613	NA	NA	NA	NA	NA	rs36927747	NA	rs36927747
39238-TALL	chr8	56298323	56298323	C	T	intronic	Hpgd	NA	NA	intronic	ENSMUSG00000031613	NA	NA	NA	NA	NA	rs36927747	NA	rs36927747
49554-TALL	chr8	56298323	56298323	C	T	intronic	Hpgd	NA	NA	intronic	ENSMUSG00000031613	NA	NA	NA	NA	NA	rs36927747	NA	rs36927747
38854-TALL	chr9	71656307	71656307	A	G	intronic	Cgnl1	NA	NA	intronic	ENSMUSG00000032232	NA	NA	NA	NA	NA	rs36916712	NA	rs36916712
38854-TALL	chr8	55871460	55871460	T	C	exonic	Adam29	nonsynonymous SNV	Adam29:NM_175939:exon2:c.A1958G:p.H653R	exonic	ENSMUSG00000046258	nonsynonymous SNV	ENSMUSG00000046258:ENSMUST00000053441:exon2:c.A1958G:p.H653R	NA	NA	NA	rs36898217	NA	rs36898217
39238-TALL	chr8	55871460	55871460	T	C	exonic	Adam29	nonsynonymous SNV	Adam29:NM_175939:exon2:c.A1958G:p.H653R	exonic	ENSMUSG00000046258	nonsynonymous SNV	ENSMUSG00000046258:ENSMUST00000053441:exon2:c.A1958G:p.H653R	NA	NA	NA	rs36898217	NA	rs36898217
49554-TALL	chr8	55871460	55871460	T	C	exonic	Adam29	nonsynonymous SNV	Adam29:NM_175939:exon2:c.A1958G:p.H653R	exonic	ENSMUSG00000046258	nonsynonymous SNV	ENSMUSG00000046258:ENSMUST00000053441:exon2:c.A1958G:p.H653R	NA	NA	NA	rs36898217	NA	rs36898217
49554-TALL	chr9	66822479	66822479	A	G	intronic	Aph1c	NA	NA	intronic	ENSMUSG00000053040	NA	NA	NA	NA	NA	rs36897265	NA	rs36897265
38854-TALL	chr9	70353277	70353277	G	C	exonic	Myo1e	synonymous SNV	Myo1e:NM_181072:exon17:c.G1716C:p.L572L	exonic	ENSMUSG00000032220	synonymous SNV	ENSMUSG00000032220:ENSMUST00000034745:exon17:c.G1716C:p.L572L	Score=596;Name=lod=408	NA	NA	rs36862701	NA	rs36862701
49554-TALL	chr9	70353277	70353277	G	C	exonic	Myo1e	synonymous SNV	Myo1e:NM_181072:exon17:c.G1716C:p.L572L	exonic	ENSMUSG00000032220	synonymous SNV	ENSMUSG00000032220:ENSMUST00000034745:exon17:c.G1716C:p.L572L	Score=596;Name=lod=408	NA	NA	rs36862701	NA	rs36862701
49555-TALL	chr9	70353277	70353277	G	C	exonic	Myo1e	synonymous SNV	Myo1e:NM_181072:exon17:c.G1716C:p.L572L	exonic	ENSMUSG00000032220	synonymous SNV	ENSMUSG00000032220:ENSMUST00000034745:exon17:c.G1716C:p.L572L	Score=596;Name=lod=408	NA	NA	rs36862701	NA	rs36862701
39238-TALL	chr6	7193785	7193785	A	G	intergenic	Sdhaf3(dist=154565),Tac1(dist=361286)	NA	NA	intergenic	ENSMUSG00000095751(dist=60704),ENSMUSG00000061762(dist=361286)	NA	NA	NA	NA	NA	rs3686143	rs3686143	rs3686143
39238-TALL	chr6	7193705	7193705	T	C	intergenic	Sdhaf3(dist=154485),Tac1(dist=361366)	NA	NA	intergenic	ENSMUSG00000095751(dist=60624),ENSMUSG00000061762(dist=361366)	NA	NA	Score=274;Name=lod=18	NA	NA	rs3685584	rs3685584	rs3685584
38854-TALL	chr11	4767509	4767509	A	G	UTR3	Nf2	NA	NA	UTR3	ENSMUSG00000009073	NA	NA	NA	NA	NA	rs3680206	rs3680206	rs3680206
49554-TALL	chr11	4767509	4767509	A	G	UTR3	Nf2	NA	NA	UTR3	ENSMUSG00000009073	NA	NA	NA	NA	NA	rs3680206	rs3680206	rs3680206
49555-TALL	chr11	4767509	4767509	A	G	UTR3	Nf2	NA	NA	UTR3	ENSMUSG00000009073	NA	NA	NA	NA	NA	rs3680206	rs3680206	rs3680206
38854-TALL	chr9	66798262	66798262	G	A	intergenic	Aph1b(dist=2839),Aph1c(dist=16732)	NA	NA	exonic	ENSMUSG00000074232	nonsynonymous SNV	ENSMUSG00000074232:ENSMUST00000098612:exon1:c.G110A:p.R37H	NA	NA	NA	rs36796671	NA	rs36796671
49554-TALL	chr9	66798262	66798262	G	A	intergenic	Aph1b(dist=2839),Aph1c(dist=16732)	NA	NA	exonic	ENSMUSG00000074232	nonsynonymous SNV	ENSMUSG00000074232:ENSMUST00000098612:exon1:c.G110A:p.R37H	NA	NA	NA	rs36796671	NA	rs36796671
49555-TALL	chr9	66798262	66798262	G	A	intergenic	Aph1b(dist=2839),Aph1c(dist=16732)	NA	NA	exonic	ENSMUSG00000074232	nonsynonymous SNV	ENSMUSG00000074232:ENSMUST00000098612:exon1:c.G110A:p.R37H	NA	NA	NA	rs36796671	NA	rs36796671
38854-TALL	chr9	71111126	71111126	C	A	UTR3	Aqp9	NA	NA	UTR3	ENSMUSG00000032204	NA	NA	NA	NA	NA	rs36795005	NA	rs36795005
49554-TALL	chr9	71111126	71111126	C	A	UTR3	Aqp9	NA	NA	UTR3	ENSMUSG00000032204	NA	NA	NA	NA	NA	rs36795005	NA	rs36795005
49555-TALL	chr9	71111126	71111126	C	A	UTR3	Aqp9	NA	NA	UTR3	ENSMUSG00000032204	NA	NA	NA	NA	NA	rs36795005	NA	rs36795005
38854-TALL	chr9	72486776	72486776	G	A	intronic	Tex9	NA	NA	intronic	ENSMUSG00000090626	NA	NA	Score=327;Name=lod=30	NA	NA	rs3675902	NA	rs3675902
49554-TALL	chr9	72486776	72486776	G	A	intronic	Tex9	NA	NA	intronic	ENSMUSG00000090626	NA	NA	Score=327;Name=lod=30	NA	NA	rs3675902	NA	rs3675902
49555-TALL	chr9	72486776	72486776	G	A	intronic	Tex9	NA	NA	intronic	ENSMUSG00000090626	NA	NA	Score=327;Name=lod=30	NA	NA	rs3675902	NA	rs3675902
38854-TALL	chr9	72486740	72486740	C	T	intronic	Tex9	NA	NA	intronic	ENSMUSG00000090626	NA	NA	NA	NA	NA	rs3675397	NA	rs3675397
49554-TALL	chr9	72486740	72486740	C	T	intronic	Tex9	NA	NA	intronic	ENSMUSG00000090626	NA	NA	NA	NA	NA	rs3675397	NA	rs3675397
49555-TALL	chr9	72486740	72486740	C	T	intronic	Tex9	NA	NA	intronic	ENSMUSG00000090626	NA	NA	NA	NA	NA	rs3675397	NA	rs3675397
38854-TALL	chr9	66806031	66806031	G	T	intergenic	Aph1b(dist=10608),Aph1c(dist=8963)	NA	NA	upstream	ENSMUSG00000059237	NA	NA	NA	NA	NA	rs36747193	NA	rs36747193
49554-TALL	chr9	66806031	66806031	G	T	intergenic	Aph1b(dist=10608),Aph1c(dist=8963)	NA	NA	upstream	ENSMUSG00000059237	NA	NA	NA	NA	NA	rs36747193	NA	rs36747193
49555-TALL	chr9	66806031	66806031	G	T	intergenic	Aph1b(dist=10608),Aph1c(dist=8963)	NA	NA	upstream	ENSMUSG00000059237	NA	NA	NA	NA	NA	rs36747193	NA	rs36747193
38854-TALL	chr6	13089043	13089043	G	A	UTR3	Tmem106b	NA	NA	UTR3	ENSMUSG00000029571	NA	NA	NA	NA	NA	rs36709948	NA	rs36709948
39238-TALL	chr6	13089043	13089043	G	A	UTR3	Tmem106b	NA	NA	UTR3	ENSMUSG00000029571	NA	NA	NA	NA	NA	rs36709948	NA	rs36709948
49554-TALL	chr6	13089043	13089043	G	A	UTR3	Tmem106b	NA	NA	UTR3	ENSMUSG00000029571	NA	NA	NA	NA	NA	rs36709948	NA	rs36709948
49555-TALL	chr6	13089043	13089043	G	A	UTR3	Tmem106b	NA	NA	UTR3	ENSMUSG00000029571	NA	NA	NA	NA	NA	rs36709948	NA	rs36709948
38854-TALL	chr9	67858615	67858615	G	A	intronic	Vps13c	NA	NA	intronic	ENSMUSG00000035284	NA	NA	NA	NA	NA	rs3669670	NA	rs3669670
49554-TALL	chr9	67858615	67858615	G	A	intronic	Vps13c	NA	NA	intronic	ENSMUSG00000035284	NA	NA	NA	NA	NA	rs3669670	NA	rs3669670
38854-TALL	chr11	6593749	6593749	T	C	intronic	Ccm2	NA	NA	intronic	ENSMUSG00000000378	NA	NA	NA	NA	NA	rs3667913	rs3667913	rs3667913
49554-TALL	chr11	6593749	6593749	T	C	intronic	Ccm2	NA	NA	intronic	ENSMUSG00000000378	NA	NA	NA	NA	NA	rs3667913	rs3667913	rs3667913
49555-TALL	chr11	6593749	6593749	T	C	intronic	Ccm2	NA	NA	intronic	ENSMUSG00000000378	NA	NA	NA	NA	NA	rs3667913	rs3667913	rs3667913
38854-TALL	chr9	71110513	71110513	T	C	downstream	Aqp9	NA	NA	downstream	ENSMUSG00000032204	NA	NA	NA	NA	NA	rs36652100	NA	rs36652100
49554-TALL	chr9	71110513	71110513	T	C	downstream	Aqp9	NA	NA	downstream	ENSMUSG00000032204	NA	NA	NA	NA	NA	rs36652100	NA	rs36652100
49555-TALL	chr9	71110513	71110513	T	C	downstream	Aqp9	NA	NA	downstream	ENSMUSG00000032204	NA	NA	NA	NA	NA	rs36652100	NA	rs36652100
38854-TALL	chr11	6356353	6356353	C	A	UTR3	Ogdh	NA	NA	UTR3	ENSMUSG00000020456	NA	NA	NA	NA	NA	rs3664313	NA	rs3664313
49554-TALL	chr11	6356353	6356353	C	A	UTR3	Ogdh	NA	NA	UTR3	ENSMUSG00000020456	NA	NA	NA	NA	NA	rs3664313	NA	rs3664313
49555-TALL	chr11	6356353	6356353	C	A	UTR3	Ogdh	NA	NA	UTR3	ENSMUSG00000020456	NA	NA	NA	NA	NA	rs3664313	NA	rs3664313
38854-TALL	chr9	67283283	67283283	C	T	intronic	Tln2	NA	NA	intronic	ENSMUSG00000052698	NA	NA	NA	NA	NA	rs36626294	NA	rs36626294
49554-TALL	chr9	67283283	67283283	C	T	intronic	Tln2	NA	NA	intronic	ENSMUSG00000052698	NA	NA	NA	NA	NA	rs36626294	NA	rs36626294
49555-TALL	chr9	67283283	67283283	C	T	intronic	Tln2	NA	NA	intronic	ENSMUSG00000052698	NA	NA	NA	NA	NA	rs36626294	NA	rs36626294
38854-TALL	chr11	5278091	5278091	G	A	UTR3	Znrf3	NA	NA	UTR3	ENSMUSG00000041961	NA	NA	NA	NA	NA	rs3661179	rs3661179	rs3661179
49554-TALL	chr11	5278091	5278091	G	A	UTR3	Znrf3	NA	NA	UTR3	ENSMUSG00000041961	NA	NA	NA	NA	NA	rs3661179	rs3661179	rs3661179
49555-TALL	chr11	5278091	5278091	G	A	UTR3	Znrf3	NA	NA	UTR3	ENSMUSG00000041961	NA	NA	NA	NA	NA	rs3661179	rs3661179	rs3661179
38854-TALL	chr6	18376076	18376076	C	A	intronic	Cttnbp2	NA	NA	intronic	ENSMUSG00000000416	NA	NA	NA	NA	NA	rs36564370	NA	rs36564370
39238-TALL	chr6	18376076	18376076	C	A	intronic	Cttnbp2	NA	NA	intronic	ENSMUSG00000000416	NA	NA	NA	NA	NA	rs36564370	NA	rs36564370
49554-TALL	chr6	18376076	18376076	C	A	intronic	Cttnbp2	NA	NA	intronic	ENSMUSG00000000416	NA	NA	NA	NA	NA	rs36564370	NA	rs36564370
49555-TALL	chr6	18376076	18376076	C	A	intronic	Cttnbp2	NA	NA	intronic	ENSMUSG00000000416	NA	NA	NA	NA	NA	rs36564370	NA	rs36564370
38854-TALL	chr9	70353171	70353171	G	A	intronic	Myo1e	NA	NA	intronic	ENSMUSG00000032220	NA	NA	NA	NA	NA	rs36554509	NA	rs36554509
49554-TALL	chr9	70353171	70353171	G	A	intronic	Myo1e	NA	NA	intronic	ENSMUSG00000032220	NA	NA	NA	NA	NA	rs36554509	NA	rs36554509
49555-TALL	chr9	70353171	70353171	G	A	intronic	Myo1e	NA	NA	intronic	ENSMUSG00000032220	NA	NA	NA	NA	NA	rs36554509	NA	rs36554509
38854-TALL	chr6	18376126	18376126	T	C	intronic	Cttnbp2	NA	NA	intronic	ENSMUSG00000000416	NA	NA	NA	NA	NA	rs36553735	NA	rs36553735
39238-TALL	chr6	18376126	18376126	T	C	intronic	Cttnbp2	NA	NA	intronic	ENSMUSG00000000416	NA	NA	NA	NA	NA	rs36553735	NA	rs36553735
49554-TALL	chr6	18376126	18376126	T	C	intronic	Cttnbp2	NA	NA	intronic	ENSMUSG00000000416	NA	NA	NA	NA	NA	rs36553735	NA	rs36553735
49555-TALL	chr6	18376126	18376126	T	C	intronic	Cttnbp2	NA	NA	intronic	ENSMUSG00000000416	NA	NA	NA	NA	NA	rs36553735	NA	rs36553735
49554-TALL	chr8	56298585	56298585	T	C	intronic	Hpgd	NA	NA	intronic	ENSMUSG00000031613	NA	NA	NA	NA	NA	rs36548193	NA	rs36548193
38854-TALL	chr9	72473937	72473937	C	T	intronic	Tex9	NA	NA	intronic	ENSMUSG00000090626	NA	NA	NA	NA	NA	rs36543018	NA	rs36543018
49554-TALL	chr9	72473937	72473937	C	T	intronic	Tex9	NA	NA	intronic	ENSMUSG00000090626	NA	NA	NA	NA	NA	rs36543018	NA	rs36543018
38854-TALL	chr9	66784671	66784671	G	A	intronic	Aph1b	NA	NA	intronic	ENSMUSG00000032375	NA	NA	NA	NA	NA	rs36530875	NA	rs36530875
49554-TALL	chr9	66784671	66784671	G	A	intronic	Aph1b	NA	NA	intronic	ENSMUSG00000032375	NA	NA	NA	NA	NA	rs36530875	NA	rs36530875
49555-TALL	chr9	66784671	66784671	G	A	intronic	Aph1b	NA	NA	intronic	ENSMUSG00000032375	NA	NA	NA	NA	NA	rs36530875	NA	rs36530875
38854-TALL	chr8	56298210	56298210	T	C	intronic	Hpgd	NA	NA	intronic	ENSMUSG00000031613	NA	NA	NA	NA	NA	rs36521301	NA	rs36521301
39238-TALL	chr8	56298210	56298210	T	C	intronic	Hpgd	NA	NA	intronic	ENSMUSG00000031613	NA	NA	NA	NA	NA	rs36521301	NA	rs36521301
38854-TALL	chr6	15198509	15198509	A	T	intronic	Foxp2	NA	NA	UTR3	ENSMUSG00000029563	NA	NA	Score=255;Name=lod=15	NA	NA	rs36517179	NA	rs36517179
39238-TALL	chr6	15198509	15198509	A	T	intronic	Foxp2	NA	NA	UTR3	ENSMUSG00000029563	NA	NA	Score=255;Name=lod=15	NA	NA	rs36517179	NA	rs36517179
49554-TALL	chr6	15198509	15198509	A	T	intronic	Foxp2	NA	NA	UTR3	ENSMUSG00000029563	NA	NA	Score=255;Name=lod=15	NA	NA	rs36517179	NA	rs36517179
49555-TALL	chr6	15198509	15198509	A	T	intronic	Foxp2	NA	NA	UTR3	ENSMUSG00000029563	NA	NA	Score=255;Name=lod=15	NA	NA	rs36517179	NA	rs36517179
38854-TALL	chr6	18375849	18375849	A	C	intronic	Cttnbp2	NA	NA	intronic	ENSMUSG00000000416	NA	NA	NA	NA	NA	rs36504198	NA	rs36504198
39238-TALL	chr6	18375849	18375849	A	C	intronic	Cttnbp2	NA	NA	intronic	ENSMUSG00000000416	NA	NA	NA	NA	NA	rs36504198	NA	rs36504198
49555-TALL	chr6	18375849	18375849	A	C	intronic	Cttnbp2	NA	NA	intronic	ENSMUSG00000000416	NA	NA	NA	NA	NA	rs36504198	NA	rs36504198
38854-TALL	chr9	67348302	67348302	A	G	intronic	Tln2	NA	NA	intronic	ENSMUSG00000052698	NA	NA	NA	NA	NA	rs36419606	NA	rs36419606
49555-TALL	chr9	67348302	67348302	A	G	intronic	Tln2	NA	NA	intronic	ENSMUSG00000052698	NA	NA	NA	NA	NA	rs36419606	NA	rs36419606
38854-TALL	chr6	13085140	13085140	T	G	UTR3	Tmem106b	NA	NA	UTR3	ENSMUSG00000029571	NA	NA	Score=356;Name=lod=40	NA	NA	rs36407165	NA	rs36407165
39238-TALL	chr6	13085140	13085140	T	G	UTR3	Tmem106b	NA	NA	UTR3	ENSMUSG00000029571	NA	NA	Score=356;Name=lod=40	NA	NA	rs36407165	NA	rs36407165
49554-TALL	chr6	13085140	13085140	T	G	UTR3	Tmem106b	NA	NA	UTR3	ENSMUSG00000029571	NA	NA	Score=356;Name=lod=40	NA	NA	rs36407165	NA	rs36407165
49555-TALL	chr6	13085140	13085140	T	G	UTR3	Tmem106b	NA	NA	UTR3	ENSMUSG00000029571	NA	NA	Score=356;Name=lod=40	NA	NA	rs36407165	NA	rs36407165
49554-TALL	chr9	67898386	67898386	C	G	intronic	Vps13c	NA	NA	intronic	ENSMUSG00000035284	NA	NA	NA	NA	NA	rs36381367	NA	rs36381367
49555-TALL	chr9	67898386	67898386	C	G	intronic	Vps13c	NA	NA	intronic	ENSMUSG00000035284	NA	NA	NA	NA	NA	rs36381367	NA	rs36381367
38854-TALL	chr6	13088713	13088713	G	T	UTR3	Tmem106b	NA	NA	UTR3	ENSMUSG00000029571	NA	NA	Score=571;Name=lod=321	NA	NA	rs36348580	NA	rs36348580
39238-TALL	chr6	13088713	13088713	G	T	UTR3	Tmem106b	NA	NA	UTR3	ENSMUSG00000029571	NA	NA	Score=571;Name=lod=321	NA	NA	rs36348580	NA	rs36348580
49554-TALL	chr6	13088713	13088713	G	T	UTR3	Tmem106b	NA	NA	UTR3	ENSMUSG00000029571	NA	NA	Score=571;Name=lod=321	NA	NA	rs36348580	NA	rs36348580
49555-TALL	chr6	13088713	13088713	G	T	UTR3	Tmem106b	NA	NA	UTR3	ENSMUSG00000029571	NA	NA	Score=571;Name=lod=321	NA	NA	rs36348580	NA	rs36348580
38854-TALL	chr6	15198338	15198338	G	C	intronic	Foxp2	NA	NA	UTR3	ENSMUSG00000029563	NA	NA	NA	NA	NA	rs36347790	NA	rs36347790
39238-TALL	chr6	15198338	15198338	G	C	intronic	Foxp2	NA	NA	UTR3	ENSMUSG00000029563	NA	NA	NA	NA	NA	rs36347790	NA	rs36347790
49554-TALL	chr6	15198338	15198338	G	C	intronic	Foxp2	NA	NA	UTR3	ENSMUSG00000029563	NA	NA	NA	NA	NA	rs36347790	NA	rs36347790
49555-TALL	chr6	15198338	15198338	G	C	intronic	Foxp2	NA	NA	UTR3	ENSMUSG00000029563	NA	NA	NA	NA	NA	rs36347790	NA	rs36347790
38854-TALL	chr6	15185140	15185140	T	C	intronic	Foxp2	NA	NA	intronic	ENSMUSG00000029563	NA	NA	Score=873;Name=lod=6030	NA	NA	rs36335228	NA	rs36335228
49554-TALL	chr6	15185140	15185140	T	C	intronic	Foxp2	NA	NA	intronic	ENSMUSG00000029563	NA	NA	Score=873;Name=lod=6030	NA	NA	rs36335228	NA	rs36335228
49555-TALL	chr6	15185140	15185140	T	C	intronic	Foxp2	NA	NA	intronic	ENSMUSG00000029563	NA	NA	Score=873;Name=lod=6030	NA	NA	rs36335228	NA	rs36335228
38854-TALL	chr9	72619607	72619607	A	C	exonic	Rfx7	nonsynonymous SNV	Rfx7:NM_001033536:exon9:c.A4078C:p.T1360P	exonic	ENSMUSG00000037674	nonsynonymous SNV	ENSMUSG00000037674:ENSMUST00000093820:exon9:c.A4078C:p.T1360P,ENSMUSG00000037674:ENSMUST00000163401:exon9:c.A4078C:p.T1360P	Score=621;Name=lod=524	NA	NA	rs36250468	NA	rs36250468
49554-TALL	chr9	72619607	72619607	A	C	exonic	Rfx7	nonsynonymous SNV	Rfx7:NM_001033536:exon9:c.A4078C:p.T1360P	exonic	ENSMUSG00000037674	nonsynonymous SNV	ENSMUSG00000037674:ENSMUST00000093820:exon9:c.A4078C:p.T1360P,ENSMUSG00000037674:ENSMUST00000163401:exon9:c.A4078C:p.T1360P	Score=621;Name=lod=524	NA	NA	rs36250468	NA	rs36250468
49555-TALL	chr9	72619607	72619607	A	C	exonic	Rfx7	nonsynonymous SNV	Rfx7:NM_001033536:exon9:c.A4078C:p.T1360P	exonic	ENSMUSG00000037674	nonsynonymous SNV	ENSMUSG00000037674:ENSMUST00000093820:exon9:c.A4078C:p.T1360P,ENSMUSG00000037674:ENSMUST00000163401:exon9:c.A4078C:p.T1360P	Score=621;Name=lod=524	NA	NA	rs36250468	NA	rs36250468
38854-TALL	chr9	71110603	71110603	C	G	downstream	Aqp9	NA	NA	downstream	ENSMUSG00000032204	NA	NA	NA	NA	NA	rs36242801	NA	rs36242801
49554-TALL	chr9	71110603	71110603	C	G	downstream	Aqp9	NA	NA	downstream	ENSMUSG00000032204	NA	NA	NA	NA	NA	rs36242801	NA	rs36242801
49555-TALL	chr9	71110603	71110603	C	G	downstream	Aqp9	NA	NA	downstream	ENSMUSG00000032204	NA	NA	NA	NA	NA	rs36242801	NA	rs36242801
38854-TALL	chr9	66784486	66784486	T	G	intronic	Aph1b	NA	NA	intronic	ENSMUSG00000032375	NA	NA	NA	NA	NA	rs36237385	NA	rs36237385
38854-TALL	chr9	66822202	66822202	T	G	intronic	Aph1c	NA	NA	intronic	ENSMUSG00000053040	NA	NA	NA	NA	NA	rs36237385	NA	rs36237385
49554-TALL	chr9	66784486	66784486	T	G	intronic	Aph1b	NA	NA	intronic	ENSMUSG00000032375	NA	NA	NA	NA	NA	rs36237385	NA	rs36237385
49554-TALL	chr9	66822202	66822202	T	G	intronic	Aph1c	NA	NA	intronic	ENSMUSG00000053040	NA	NA	NA	NA	NA	rs36237385	NA	rs36237385
49555-TALL	chr9	66784486	66784486	T	G	intronic	Aph1b	NA	NA	intronic	ENSMUSG00000032375	NA	NA	NA	NA	NA	rs36237385	NA	rs36237385
49555-TALL	chr9	66822202	66822202	T	G	intronic	Aph1c	NA	NA	intronic	ENSMUSG00000053040	NA	NA	NA	NA	NA	rs36237385	NA	rs36237385
39238-TALL	chr8	79699210	79699210	A	G	intronic	Abce1	NA	NA	intronic	ENSMUSG00000058355	NA	NA	NA	NA	NA	rs33895928	NA	rs33895928
49554-TALL	chr8	79699210	79699210	A	G	intronic	Abce1	NA	NA	intronic	ENSMUSG00000058355	NA	NA	NA	NA	NA	rs33895928	NA	rs33895928
38854-TALL	chr11	5904588	5904588	G	A	intronic	Gck	NA	NA	intronic	ENSMUSG00000041798	NA	NA	NA	Name=trf	NA	rs33881451	NA	rs33881451
49554-TALL	chr11	5904588	5904588	G	A	intronic	Gck	NA	NA	intronic	ENSMUSG00000041798	NA	NA	NA	Name=trf	NA	rs33881451	NA	rs33881451
38854-TALL	chr9	72946220	72946220	G	A	downstream	Pygo1	NA	NA	UTR3	ENSMUSG00000034910	NA	NA	NA	NA	NA	rs33772068	rs33772068	rs33772068
49554-TALL	chr9	72946220	72946220	G	A	downstream	Pygo1	NA	NA	UTR3	ENSMUSG00000034910	NA	NA	NA	NA	NA	rs33772068	rs33772068	rs33772068
49555-TALL	chr9	72946220	72946220	G	A	downstream	Pygo1	NA	NA	UTR3	ENSMUSG00000034910	NA	NA	NA	NA	NA	rs33772068	rs33772068	rs33772068
38854-TALL	chr9	72951339	72951339	A	G	intergenic	Pygo1(dist=5324),Dyx1c1(dist=7446)	NA	NA	UTR3	ENSMUSG00000034910	NA	NA	NA	NA	NA	rs33770383	NA	rs33770383
49554-TALL	chr9	72951339	72951339	A	G	intergenic	Pygo1(dist=5324),Dyx1c1(dist=7446)	NA	NA	UTR3	ENSMUSG00000034910	NA	NA	NA	NA	NA	rs33770383	NA	rs33770383
49555-TALL	chr9	72951339	72951339	A	G	intergenic	Pygo1(dist=5324),Dyx1c1(dist=7446)	NA	NA	UTR3	ENSMUSG00000034910	NA	NA	NA	NA	NA	rs33770383	NA	rs33770383
38854-TALL	chr9	69453908	69453908	C	T	intronic	Anxa2	NA	NA	intronic	ENSMUSG00000032231	NA	NA	NA	NA	NA	rs33763753	NA	rs33763753
49554-TALL	chr9	69453908	69453908	C	T	intronic	Anxa2	NA	NA	intronic	ENSMUSG00000032231	NA	NA	NA	NA	NA	rs33763753	NA	rs33763753
49555-TALL	chr9	69453908	69453908	C	T	intronic	Anxa2	NA	NA	intronic	ENSMUSG00000032231	NA	NA	NA	NA	NA	rs33763753	NA	rs33763753
38854-TALL	chr9	71264110	71264110	C	T	exonic	Aldh1a2	synonymous SNV	Aldh1a2:NM_009022:exon7:c.C762T:p.I254I	exonic	ENSMUSG00000013584	synonymous SNV	ENSMUSG00000013584:ENSMUST00000034723:exon7:c.C762T:p.I254I	Score=520;Name=lod=195	NA	NA	rs33762943	rs33762943	rs33762943
49554-TALL	chr9	71264110	71264110	C	T	exonic	Aldh1a2	synonymous SNV	Aldh1a2:NM_009022:exon7:c.C762T:p.I254I	exonic	ENSMUSG00000013584	synonymous SNV	ENSMUSG00000013584:ENSMUST00000034723:exon7:c.C762T:p.I254I	Score=520;Name=lod=195	NA	NA	rs33762943	rs33762943	rs33762943
49555-TALL	chr9	71264110	71264110	C	T	exonic	Aldh1a2	synonymous SNV	Aldh1a2:NM_009022:exon7:c.C762T:p.I254I	exonic	ENSMUSG00000013584	synonymous SNV	ENSMUSG00000013584:ENSMUST00000034723:exon7:c.C762T:p.I254I	Score=520;Name=lod=195	NA	NA	rs33762943	rs33762943	rs33762943
49554-TALL	chr9	67354458	67354458	A	G	exonic	Tln2	synonymous SNV	Tln2:NM_001081242:exon18:c.T1992C:p.D664D	exonic	ENSMUSG00000052698	synonymous SNV	ENSMUSG00000052698:ENSMUST00000039662:exon18:c.T1992C:p.D664D,ENSMUSG00000052698:ENSMUST00000040025:exon18:c.T1992C:p.D664D	Score=500;Name=lod=161	NA	NA	rs33761005	NA	rs33761005
49555-TALL	chr9	67354458	67354458	A	G	exonic	Tln2	synonymous SNV	Tln2:NM_001081242:exon18:c.T1992C:p.D664D	exonic	ENSMUSG00000052698	synonymous SNV	ENSMUSG00000052698:ENSMUST00000039662:exon18:c.T1992C:p.D664D,ENSMUSG00000052698:ENSMUST00000040025:exon18:c.T1992C:p.D664D	Score=500;Name=lod=161	NA	NA	rs33761005	NA	rs33761005
38854-TALL	chr9	71628417	71628417	G	C	UTR3	Cgnl1	NA	NA	UTR3	ENSMUSG00000032232	NA	NA	NA	NA	NA	rs33759307	NA	rs33759307
49554-TALL	chr9	71628417	71628417	G	C	UTR3	Cgnl1	NA	NA	UTR3	ENSMUSG00000032232	NA	NA	NA	NA	NA	rs33759307	NA	rs33759307
49555-TALL	chr9	71628417	71628417	G	C	UTR3	Cgnl1	NA	NA	UTR3	ENSMUSG00000032232	NA	NA	NA	NA	NA	rs33759307	NA	rs33759307
38854-TALL	chr9	70359226	70359226	A	G	intronic	Myo1e	NA	NA	intronic	ENSMUSG00000032220	NA	NA	NA	NA	NA	rs33746400	NA	rs33746400
49554-TALL	chr9	70359226	70359226	A	G	intronic	Myo1e	NA	NA	intronic	ENSMUSG00000032220	NA	NA	NA	NA	NA	rs33746400	NA	rs33746400
49555-TALL	chr9	70359226	70359226	A	G	intronic	Myo1e	NA	NA	intronic	ENSMUSG00000032220	NA	NA	NA	NA	NA	rs33746400	NA	rs33746400
38854-TALL	chr9	70322545	70322545	T	C	intronic	Myo1e	NA	NA	intronic	ENSMUSG00000032220	NA	NA	NA	NA	NA	rs33745106	NA	rs33745106
49554-TALL	chr9	70322545	70322545	T	C	intronic	Myo1e	NA	NA	intronic	ENSMUSG00000032220	NA	NA	NA	NA	NA	rs33745106	NA	rs33745106
49555-TALL	chr9	70322545	70322545	T	C	intronic	Myo1e	NA	NA	intronic	ENSMUSG00000032220	NA	NA	NA	NA	NA	rs33745106	NA	rs33745106
49555-TALL	chr9	67748802	67748802	G	A	intergenic	Mir7242(dist=19225),C2cd4b(dist=10635)	NA	NA	intergenic	ENSMUSG00000052698(dist=189099),ENSMUSG00000055125(dist=9911)	NA	NA	Score=821;Name=lod=3622	NA	NA	rs33743008	rs33743008	rs33743008
38854-TALL	chr9	70287104	70287104	T	C	intronic	Myo1e	NA	NA	intronic	ENSMUSG00000032220	NA	NA	NA	NA	NA	rs33740512	NA	rs33740512
49554-TALL	chr9	70287104	70287104	T	C	intronic	Myo1e	NA	NA	intronic	ENSMUSG00000032220	NA	NA	NA	NA	NA	rs33740512	NA	rs33740512
49555-TALL	chr9	70287104	70287104	T	C	intronic	Myo1e	NA	NA	intronic	ENSMUSG00000032220	NA	NA	NA	NA	NA	rs33740512	NA	rs33740512
38854-TALL	chr9	72721287	72721287	C	T	intronic	Nedd4	NA	NA	intronic	ENSMUSG00000032216	NA	NA	NA	NA	NA	rs33738304	NA	rs33738304
49554-TALL	chr9	72721287	72721287	C	T	intronic	Nedd4	NA	NA	intronic	ENSMUSG00000032216	NA	NA	NA	NA	NA	rs33738304	NA	rs33738304
49555-TALL	chr9	72721287	72721287	C	T	intronic	Nedd4	NA	NA	intronic	ENSMUSG00000032216	NA	NA	NA	NA	NA	rs33738304	NA	rs33738304
38854-TALL	chr9	71630735	71630735	T	C	intronic	Cgnl1	NA	NA	intronic	ENSMUSG00000032232	NA	NA	NA	NA	NA	rs33736517	NA	rs33736517
38854-TALL	chr9	70572083	70572083	C	T	intronic	Sltm	NA	NA	intronic	ENSMUSG00000032212	NA	NA	NA	NA	NA	rs33734027	rs33734027	rs33734027
49554-TALL	chr9	70572083	70572083	C	T	intronic	Sltm	NA	NA	intronic	ENSMUSG00000032212	NA	NA	NA	NA	NA	rs33734027	rs33734027	rs33734027
49555-TALL	chr9	70572083	70572083	C	T	intronic	Sltm	NA	NA	intronic	ENSMUSG00000032212	NA	NA	NA	NA	NA	rs33734027	rs33734027	rs33734027
38854-TALL	chr9	73029705	73029705	C	T	exonic	Pigb	nonsynonymous SNV	Pigb:NM_018889:exon6:c.G622A:p.V208I	exonic	ENSMUSG00000079469	nonsynonymous SNV	ENSMUSG00000079469:ENSMUST00000098566:exon6:c.G622A:p.V208I	NA	NA	NA	rs33732168	NA	rs33732168
49554-TALL	chr9	73029705	73029705	C	T	exonic	Pigb	nonsynonymous SNV	Pigb:NM_018889:exon6:c.G622A:p.V208I	exonic	ENSMUSG00000079469	nonsynonymous SNV	ENSMUSG00000079469:ENSMUST00000098566:exon6:c.G622A:p.V208I	NA	NA	NA	rs33732168	NA	rs33732168
49555-TALL	chr9	73029705	73029705	C	T	exonic	Pigb	nonsynonymous SNV	Pigb:NM_018889:exon6:c.G622A:p.V208I	exonic	ENSMUSG00000079469	nonsynonymous SNV	ENSMUSG00000079469:ENSMUST00000098566:exon6:c.G622A:p.V208I	NA	NA	NA	rs33732168	NA	rs33732168
38854-TALL	chr9	72472553	72472553	G	A	intronic	Tex9	NA	NA	intronic	ENSMUSG00000090626	NA	NA	NA	NA	NA	rs33729587	NA	rs33729587
49555-TALL	chr9	72472553	72472553	G	A	intronic	Tex9	NA	NA	intronic	ENSMUSG00000090626	NA	NA	NA	NA	NA	rs33729587	NA	rs33729587
38854-TALL	chr9	67354485	67354485	G	C	exonic	Tln2	synonymous SNV	Tln2:NM_001081242:exon18:c.C1965G:p.L655L	exonic	ENSMUSG00000052698	synonymous SNV	ENSMUSG00000052698:ENSMUST00000039662:exon18:c.C1965G:p.L655L,ENSMUSG00000052698:ENSMUST00000040025:exon18:c.C1965G:p.L655L	Score=604;Name=lod=441	NA	NA	rs33713040	NA	rs33713040
49554-TALL	chr9	67354485	67354485	G	C	exonic	Tln2	synonymous SNV	Tln2:NM_001081242:exon18:c.C1965G:p.L655L	exonic	ENSMUSG00000052698	synonymous SNV	ENSMUSG00000052698:ENSMUST00000039662:exon18:c.C1965G:p.L655L,ENSMUSG00000052698:ENSMUST00000040025:exon18:c.C1965G:p.L655L	Score=604;Name=lod=441	NA	NA	rs33713040	NA	rs33713040
49555-TALL	chr9	67354485	67354485	G	C	exonic	Tln2	synonymous SNV	Tln2:NM_001081242:exon18:c.C1965G:p.L655L	exonic	ENSMUSG00000052698	synonymous SNV	ENSMUSG00000052698:ENSMUST00000039662:exon18:c.C1965G:p.L655L,ENSMUSG00000052698:ENSMUST00000040025:exon18:c.C1965G:p.L655L	Score=604;Name=lod=441	NA	NA	rs33713040	NA	rs33713040
38854-TALL	chr9	72947546	72947546	C	A	intergenic	Pygo1(dist=1531),Dyx1c1(dist=11239)	NA	NA	UTR3	ENSMUSG00000034910	NA	NA	NA	NA	NA	rs33696585	rs33696585	rs33696585
49554-TALL	chr9	72947546	72947546	C	A	intergenic	Pygo1(dist=1531),Dyx1c1(dist=11239)	NA	NA	UTR3	ENSMUSG00000034910	NA	NA	NA	NA	NA	rs33696585	rs33696585	rs33696585
49555-TALL	chr9	72947546	72947546	C	A	intergenic	Pygo1(dist=1531),Dyx1c1(dist=11239)	NA	NA	UTR3	ENSMUSG00000034910	NA	NA	NA	NA	NA	rs33696585	rs33696585	rs33696585
38854-TALL	chr9	70286932	70286932	G	A	exonic	Myo1e	synonymous SNV	Myo1e:NM_181072:exon2:c.G24A:p.R8R	exonic	ENSMUSG00000032220	synonymous SNV	ENSMUSG00000032220:ENSMUST00000034745:exon2:c.G24A:p.R8R	NA	NA	NA	rs33695889	NA	rs33695889
49554-TALL	chr9	70286932	70286932	G	A	exonic	Myo1e	synonymous SNV	Myo1e:NM_181072:exon2:c.G24A:p.R8R	exonic	ENSMUSG00000032220	synonymous SNV	ENSMUSG00000032220:ENSMUST00000034745:exon2:c.G24A:p.R8R	NA	NA	NA	rs33695889	NA	rs33695889
49555-TALL	chr9	70286932	70286932	G	A	exonic	Myo1e	synonymous SNV	Myo1e:NM_181072:exon2:c.G24A:p.R8R	exonic	ENSMUSG00000032220	synonymous SNV	ENSMUSG00000032220:ENSMUST00000034745:exon2:c.G24A:p.R8R	NA	NA	NA	rs33695889	NA	rs33695889
38854-TALL	chr9	67892973	67892973	T	C	intronic	Vps13c	NA	NA	intronic	ENSMUSG00000035284	NA	NA	NA	NA	NA	rs33692697	NA	rs33692697
49554-TALL	chr9	67892973	67892973	T	C	intronic	Vps13c	NA	NA	intronic	ENSMUSG00000035284	NA	NA	NA	NA	NA	rs33692697	NA	rs33692697
38854-TALL	chr9	71632664	71632664	G	A	exonic	Cgnl1	synonymous SNV	Cgnl1:NM_026599:exon15:c.C3297T:p.S1099S	exonic	ENSMUSG00000032232	synonymous SNV	ENSMUSG00000032232:ENSMUST00000121322:exon14:c.C3084T:p.S1028S,ENSMUSG00000032232:ENSMUST00000072899:exon15:c.C3297T:p.S1099S,ENSMUSG00000032232:ENSMUST00000122065:exon15:c.C3297T:p.S1099S	NA	NA	NA	rs33690956	NA	rs33690956
49554-TALL	chr9	71632664	71632664	G	A	exonic	Cgnl1	synonymous SNV	Cgnl1:NM_026599:exon15:c.C3297T:p.S1099S	exonic	ENSMUSG00000032232	synonymous SNV	ENSMUSG00000032232:ENSMUST00000121322:exon14:c.C3084T:p.S1028S,ENSMUSG00000032232:ENSMUST00000072899:exon15:c.C3297T:p.S1099S,ENSMUSG00000032232:ENSMUST00000122065:exon15:c.C3297T:p.S1099S	NA	NA	NA	rs33690956	NA	rs33690956
49555-TALL	chr9	71632664	71632664	G	A	exonic	Cgnl1	synonymous SNV	Cgnl1:NM_026599:exon15:c.C3297T:p.S1099S	exonic	ENSMUSG00000032232	synonymous SNV	ENSMUSG00000032232:ENSMUST00000121322:exon14:c.C3084T:p.S1028S,ENSMUSG00000032232:ENSMUST00000072899:exon15:c.C3297T:p.S1099S,ENSMUSG00000032232:ENSMUST00000122065:exon15:c.C3297T:p.S1099S	NA	NA	NA	rs33690956	NA	rs33690956
38854-TALL	chr9	66795303	66795303	A	G	exonic	Aph1b	synonymous SNV	Aph1b:NM_177583:exon1:c.T63C:p.Y21Y	exonic	ENSMUSG00000032375	synonymous SNV	ENSMUSG00000032375:ENSMUST00000034934:exon1:c.T63C:p.Y21Y,ENSMUSG00000032375:ENSMUST00000113730:exon1:c.T63C:p.Y21Y,ENSMUSG00000032375:ENSMUST00000168309:exon1:c.T63C:p.Y21Y	Score=592;Name=lod=394	NA	NA	rs33676273	NA	rs33676273
49554-TALL	chr9	66795303	66795303	A	G	exonic	Aph1b	synonymous SNV	Aph1b:NM_177583:exon1:c.T63C:p.Y21Y	exonic	ENSMUSG00000032375	synonymous SNV	ENSMUSG00000032375:ENSMUST00000034934:exon1:c.T63C:p.Y21Y,ENSMUSG00000032375:ENSMUST00000113730:exon1:c.T63C:p.Y21Y,ENSMUSG00000032375:ENSMUST00000168309:exon1:c.T63C:p.Y21Y	Score=592;Name=lod=394	NA	NA	rs33676273	NA	rs33676273
49555-TALL	chr9	66795303	66795303	A	G	exonic	Aph1b	synonymous SNV	Aph1b:NM_177583:exon1:c.T63C:p.Y21Y	exonic	ENSMUSG00000032375	synonymous SNV	ENSMUSG00000032375:ENSMUST00000034934:exon1:c.T63C:p.Y21Y,ENSMUSG00000032375:ENSMUST00000113730:exon1:c.T63C:p.Y21Y,ENSMUSG00000032375:ENSMUST00000168309:exon1:c.T63C:p.Y21Y	Score=592;Name=lod=394	NA	NA	rs33676273	NA	rs33676273
49554-TALL	chr9	66790512	66790512	A	T	intronic	Aph1b	NA	NA	intronic	ENSMUSG00000032375	NA	NA	NA	NA	NA	rs33672211	NA	rs33672211
38854-TALL	chr9	66949139	66949139	G	A	intronic	Rps27l	NA	NA	intronic	ENSMUSG00000036781	NA	NA	NA	NA	NA	rs33653633	NA	rs33653633
49554-TALL	chr9	66949139	66949139	G	A	intronic	Rps27l	NA	NA	intronic	ENSMUSG00000036781	NA	NA	NA	NA	NA	rs33653633	NA	rs33653633
49554-TALL	chr9	69397835	69397835	T	C	upstream	Ice2	NA	NA	upstream	ENSMUSG00000032235	NA	NA	NA	NA	NA	rs33639932	NA	rs33639932
38854-TALL	chr9	71505108	71505108	G	C	UTR3	Myzap	NA	NA	UTR3	ENSMUSG00000041361	NA	NA	NA	NA	NA	rs33634493	NA	rs33634493
49554-TALL	chr9	71505108	71505108	G	C	UTR3	Myzap	NA	NA	UTR3	ENSMUSG00000041361	NA	NA	NA	NA	NA	rs33634493	NA	rs33634493
49555-TALL	chr9	71505108	71505108	G	C	UTR3	Myzap	NA	NA	UTR3	ENSMUSG00000041361	NA	NA	NA	NA	NA	rs33634493	NA	rs33634493
38854-TALL	chr9	71281520	71281520	C	T	intronic	Aldh1a2	NA	NA	intronic	ENSMUSG00000013584	NA	NA	NA	NA	NA	rs33630170	NA	rs33630170
49554-TALL	chr9	71281520	71281520	C	T	intronic	Aldh1a2	NA	NA	intronic	ENSMUSG00000013584	NA	NA	NA	NA	NA	rs33630170	NA	rs33630170
49555-TALL	chr9	71281520	71281520	C	T	intronic	Aldh1a2	NA	NA	intronic	ENSMUSG00000013584	NA	NA	NA	NA	NA	rs33630170	NA	rs33630170
38854-TALL	chr9	67883509	67883509	A	G	exonic	Vps13c	synonymous SNV	Vps13c:NM_177184:exon14:c.A1068G:p.P356P	exonic	ENSMUSG00000035284	synonymous SNV	ENSMUSG00000035284:ENSMUST00000077879:exon14:c.A1068G:p.P356P	Score=645;Name=lod=661	NA	NA	rs33629772	NA	rs33629772
49554-TALL	chr9	67883509	67883509	A	G	exonic	Vps13c	synonymous SNV	Vps13c:NM_177184:exon14:c.A1068G:p.P356P	exonic	ENSMUSG00000035284	synonymous SNV	ENSMUSG00000035284:ENSMUST00000077879:exon14:c.A1068G:p.P356P	Score=645;Name=lod=661	NA	NA	rs33629772	NA	rs33629772
49555-TALL	chr9	67883509	67883509	A	G	exonic	Vps13c	synonymous SNV	Vps13c:NM_177184:exon14:c.A1068G:p.P356P	exonic	ENSMUSG00000035284	synonymous SNV	ENSMUSG00000035284:ENSMUST00000077879:exon14:c.A1068G:p.P356P	Score=645;Name=lod=661	NA	NA	rs33629772	NA	rs33629772
39238-TALL	chr2	154372933	154372933	A	C	upstream	Cdk5rap1	NA	NA	intronic	ENSMUSG00000027487	NA	NA	NA	NA	NA	rs33602981	NA	rs33602981
38854-TALL	chr6	17942969	17942969	A	G	UTR3	St7	NA	NA	UTR3	ENSMUSG00000029534	NA	NA	Score=664;Name=lod=795	NA	NA	rs33586188	NA	rs33586188
39238-TALL	chr6	17942969	17942969	A	G	UTR3	St7	NA	NA	UTR3	ENSMUSG00000029534	NA	NA	Score=664;Name=lod=795	NA	NA	rs33586188	NA	rs33586188
49554-TALL	chr6	17942969	17942969	A	G	UTR3	St7	NA	NA	UTR3	ENSMUSG00000029534	NA	NA	Score=664;Name=lod=795	NA	NA	rs33586188	NA	rs33586188
49555-TALL	chr6	17942969	17942969	A	G	UTR3	St7	NA	NA	UTR3	ENSMUSG00000029534	NA	NA	Score=664;Name=lod=795	NA	NA	rs33586188	NA	rs33586188
38854-TALL	chr6	17665135	17665135	G	C	intronic	Capza2	NA	NA	intronic	ENSMUSG00000015733	NA	NA	NA	NA	NA	rs33573754	NA	rs33573754
39238-TALL	chr6	17665135	17665135	G	C	intronic	Capza2	NA	NA	intronic	ENSMUSG00000015733	NA	NA	NA	NA	NA	rs33573754	NA	rs33573754
49554-TALL	chr6	17665135	17665135	G	C	intronic	Capza2	NA	NA	intronic	ENSMUSG00000015733	NA	NA	NA	NA	NA	rs33573754	NA	rs33573754
49555-TALL	chr6	17665135	17665135	G	C	intronic	Capza2	NA	NA	intronic	ENSMUSG00000015733	NA	NA	NA	NA	NA	rs33573754	NA	rs33573754
38854-TALL	chr6	17555623	17555623	A	G	exonic	Met	synonymous SNV	Met:NM_008591:exon17:c.A3330G:p.L1110L	exonic	ENSMUSG00000009376	synonymous SNV	ENSMUSG00000009376:ENSMUST00000080469:exon15:c.A3330G:p.L1110L,ENSMUSG00000009376:ENSMUST00000115442:exon16:c.A3330G:p.L1110L,ENSMUSG00000009376:ENSMUST00000115443:exon17:c.A3330G:p.L1110L	Score=591;Name=lod=391	NA	NA	rs33569285	NA	rs33569285
39238-TALL	chr6	17555623	17555623	A	G	exonic	Met	synonymous SNV	Met:NM_008591:exon17:c.A3330G:p.L1110L	exonic	ENSMUSG00000009376	synonymous SNV	ENSMUSG00000009376:ENSMUST00000080469:exon15:c.A3330G:p.L1110L,ENSMUSG00000009376:ENSMUST00000115442:exon16:c.A3330G:p.L1110L,ENSMUSG00000009376:ENSMUST00000115443:exon17:c.A3330G:p.L1110L	Score=591;Name=lod=391	NA	NA	rs33569285	NA	rs33569285
49554-TALL	chr6	17555623	17555623	A	G	exonic	Met	synonymous SNV	Met:NM_008591:exon17:c.A3330G:p.L1110L	exonic	ENSMUSG00000009376	synonymous SNV	ENSMUSG00000009376:ENSMUST00000080469:exon15:c.A3330G:p.L1110L,ENSMUSG00000009376:ENSMUST00000115442:exon16:c.A3330G:p.L1110L,ENSMUSG00000009376:ENSMUST00000115443:exon17:c.A3330G:p.L1110L	Score=591;Name=lod=391	NA	NA	rs33569285	NA	rs33569285
49555-TALL	chr6	17555623	17555623	A	G	exonic	Met	synonymous SNV	Met:NM_008591:exon17:c.A3330G:p.L1110L	exonic	ENSMUSG00000009376	synonymous SNV	ENSMUSG00000009376:ENSMUST00000080469:exon15:c.A3330G:p.L1110L,ENSMUSG00000009376:ENSMUST00000115442:exon16:c.A3330G:p.L1110L,ENSMUSG00000009376:ENSMUST00000115443:exon17:c.A3330G:p.L1110L	Score=591;Name=lod=391	NA	NA	rs33569285	NA	rs33569285
38854-TALL	chr6	17555508	17555508	A	G	intronic	Met	NA	NA	intronic	ENSMUSG00000009376	NA	NA	NA	NA	NA	rs33568453	NA	rs33568453
39238-TALL	chr6	17555508	17555508	A	G	intronic	Met	NA	NA	intronic	ENSMUSG00000009376	NA	NA	NA	NA	NA	rs33568453	NA	rs33568453
49554-TALL	chr6	17555508	17555508	A	G	intronic	Met	NA	NA	intronic	ENSMUSG00000009376	NA	NA	NA	NA	NA	rs33568453	NA	rs33568453
49555-TALL	chr6	17555508	17555508	A	G	intronic	Met	NA	NA	intronic	ENSMUSG00000009376	NA	NA	NA	NA	NA	rs33568453	NA	rs33568453
49555-TALL	chr6	17546856	17546856	T	C	intronic	Met	NA	NA	intronic	ENSMUSG00000009376	NA	NA	NA	NA	NA	rs33565847	NA	rs33565847
38854-TALL	chr6	17553417	17553417	A	T	exonic	Met	synonymous SNV	Met:NM_008591:exon16:c.A3201T:p.V1067V	exonic	ENSMUSG00000009376	synonymous SNV	ENSMUSG00000009376:ENSMUST00000080469:exon14:c.A3201T:p.V1067V,ENSMUSG00000009376:ENSMUST00000115442:exon15:c.A3201T:p.V1067V,ENSMUSG00000009376:ENSMUST00000115443:exon16:c.A3201T:p.V1067V	Score=444;Name=lod=94	NA	NA	rs33565083	NA	rs33565083
39238-TALL	chr6	17553417	17553417	A	T	exonic	Met	synonymous SNV	Met:NM_008591:exon16:c.A3201T:p.V1067V	exonic	ENSMUSG00000009376	synonymous SNV	ENSMUSG00000009376:ENSMUST00000080469:exon14:c.A3201T:p.V1067V,ENSMUSG00000009376:ENSMUST00000115442:exon15:c.A3201T:p.V1067V,ENSMUSG00000009376:ENSMUST00000115443:exon16:c.A3201T:p.V1067V	Score=444;Name=lod=94	NA	NA	rs33565083	NA	rs33565083
49554-TALL	chr6	17553417	17553417	A	T	exonic	Met	synonymous SNV	Met:NM_008591:exon16:c.A3201T:p.V1067V	exonic	ENSMUSG00000009376	synonymous SNV	ENSMUSG00000009376:ENSMUST00000080469:exon14:c.A3201T:p.V1067V,ENSMUSG00000009376:ENSMUST00000115442:exon15:c.A3201T:p.V1067V,ENSMUSG00000009376:ENSMUST00000115443:exon16:c.A3201T:p.V1067V	Score=444;Name=lod=94	NA	NA	rs33565083	NA	rs33565083
49555-TALL	chr6	17553417	17553417	A	T	exonic	Met	synonymous SNV	Met:NM_008591:exon16:c.A3201T:p.V1067V	exonic	ENSMUSG00000009376	synonymous SNV	ENSMUSG00000009376:ENSMUST00000080469:exon14:c.A3201T:p.V1067V,ENSMUSG00000009376:ENSMUST00000115442:exon15:c.A3201T:p.V1067V,ENSMUSG00000009376:ENSMUST00000115443:exon16:c.A3201T:p.V1067V	Score=444;Name=lod=94	NA	NA	rs33565083	NA	rs33565083
38854-TALL	chr6	17553318	17553318	A	G	exonic	Met	synonymous SNV	Met:NM_008591:exon16:c.A3102G:p.T1034T	exonic	ENSMUSG00000009376	synonymous SNV	ENSMUSG00000009376:ENSMUST00000080469:exon14:c.A3102G:p.T1034T,ENSMUSG00000009376:ENSMUST00000115442:exon15:c.A3102G:p.T1034T,ENSMUSG00000009376:ENSMUST00000115443:exon16:c.A3102G:p.T1034T	Score=559;Name=lod=286	NA	NA	rs33565081	NA	rs33565081
39238-TALL	chr6	17553318	17553318	A	G	exonic	Met	synonymous SNV	Met:NM_008591:exon16:c.A3102G:p.T1034T	exonic	ENSMUSG00000009376	synonymous SNV	ENSMUSG00000009376:ENSMUST00000080469:exon14:c.A3102G:p.T1034T,ENSMUSG00000009376:ENSMUST00000115442:exon15:c.A3102G:p.T1034T,ENSMUSG00000009376:ENSMUST00000115443:exon16:c.A3102G:p.T1034T	Score=559;Name=lod=286	NA	NA	rs33565081	NA	rs33565081
49554-TALL	chr6	17553318	17553318	A	G	exonic	Met	synonymous SNV	Met:NM_008591:exon16:c.A3102G:p.T1034T	exonic	ENSMUSG00000009376	synonymous SNV	ENSMUSG00000009376:ENSMUST00000080469:exon14:c.A3102G:p.T1034T,ENSMUSG00000009376:ENSMUST00000115442:exon15:c.A3102G:p.T1034T,ENSMUSG00000009376:ENSMUST00000115443:exon16:c.A3102G:p.T1034T	Score=559;Name=lod=286	NA	NA	rs33565081	NA	rs33565081
49555-TALL	chr6	17553318	17553318	A	G	exonic	Met	synonymous SNV	Met:NM_008591:exon16:c.A3102G:p.T1034T	exonic	ENSMUSG00000009376	synonymous SNV	ENSMUSG00000009376:ENSMUST00000080469:exon14:c.A3102G:p.T1034T,ENSMUSG00000009376:ENSMUST00000115442:exon15:c.A3102G:p.T1034T,ENSMUSG00000009376:ENSMUST00000115443:exon16:c.A3102G:p.T1034T	Score=559;Name=lod=286	NA	NA	rs33565081	NA	rs33565081
38854-TALL	chr6	17553288	17553288	C	T	exonic	Met	synonymous SNV	Met:NM_008591:exon16:c.C3072T:p.Y1024Y	exonic	ENSMUSG00000009376	synonymous SNV	ENSMUSG00000009376:ENSMUST00000080469:exon14:c.C3072T:p.Y1024Y,ENSMUSG00000009376:ENSMUST00000115442:exon15:c.C3072T:p.Y1024Y,ENSMUSG00000009376:ENSMUST00000115443:exon16:c.C3072T:p.Y1024Y	Score=578;Name=lod=345	NA	NA	rs33565079	NA	rs33565079
39238-TALL	chr6	17553288	17553288	C	T	exonic	Met	synonymous SNV	Met:NM_008591:exon16:c.C3072T:p.Y1024Y	exonic	ENSMUSG00000009376	synonymous SNV	ENSMUSG00000009376:ENSMUST00000080469:exon14:c.C3072T:p.Y1024Y,ENSMUSG00000009376:ENSMUST00000115442:exon15:c.C3072T:p.Y1024Y,ENSMUSG00000009376:ENSMUST00000115443:exon16:c.C3072T:p.Y1024Y	Score=578;Name=lod=345	NA	NA	rs33565079	NA	rs33565079
49554-TALL	chr6	17553288	17553288	C	T	exonic	Met	synonymous SNV	Met:NM_008591:exon16:c.C3072T:p.Y1024Y	exonic	ENSMUSG00000009376	synonymous SNV	ENSMUSG00000009376:ENSMUST00000080469:exon14:c.C3072T:p.Y1024Y,ENSMUSG00000009376:ENSMUST00000115442:exon15:c.C3072T:p.Y1024Y,ENSMUSG00000009376:ENSMUST00000115443:exon16:c.C3072T:p.Y1024Y	Score=578;Name=lod=345	NA	NA	rs33565079	NA	rs33565079
49555-TALL	chr6	17553288	17553288	C	T	exonic	Met	synonymous SNV	Met:NM_008591:exon16:c.C3072T:p.Y1024Y	exonic	ENSMUSG00000009376	synonymous SNV	ENSMUSG00000009376:ENSMUST00000080469:exon14:c.C3072T:p.Y1024Y,ENSMUSG00000009376:ENSMUST00000115442:exon15:c.C3072T:p.Y1024Y,ENSMUSG00000009376:ENSMUST00000115443:exon16:c.C3072T:p.Y1024Y	Score=578;Name=lod=345	NA	NA	rs33565079	NA	rs33565079
49555-TALL	chr6	17527237	17527237	G	A	exonic	Met	synonymous SNV	Met:NM_008591:exon6:c.G1686A:p.P562P	exonic	ENSMUSG00000009376	synonymous SNV	ENSMUSG00000009376:ENSMUST00000080469:exon4:c.G1686A:p.P562P,ENSMUSG00000009376:ENSMUST00000115442:exon5:c.G1686A:p.P562P,ENSMUSG00000009376:ENSMUST00000115443:exon6:c.G1686A:p.P562P	NA	NA	NA	rs33563956	NA	rs33563956
38854-TALL	chr6	17534047	17534047	G	A	intronic	Met	NA	NA	intronic	ENSMUSG00000009376	NA	NA	NA	NA	NA	rs33560495	NA	rs33560495
39238-TALL	chr6	17534047	17534047	G	A	intronic	Met	NA	NA	intronic	ENSMUSG00000009376	NA	NA	NA	NA	NA	rs33560495	NA	rs33560495
49554-TALL	chr6	17534047	17534047	G	A	intronic	Met	NA	NA	intronic	ENSMUSG00000009376	NA	NA	NA	NA	NA	rs33560495	NA	rs33560495
49555-TALL	chr6	17534047	17534047	G	A	intronic	Met	NA	NA	intronic	ENSMUSG00000009376	NA	NA	NA	NA	NA	rs33560495	NA	rs33560495
49555-TALL	chr6	17533989	17533989	G	A	exonic	Met	synonymous SNV	Met:NM_008591:exon8:c.G1938A:p.T646T	exonic	ENSMUSG00000009376	synonymous SNV	ENSMUSG00000009376:ENSMUST00000080469:exon6:c.G1938A:p.T646T,ENSMUSG00000009376:ENSMUST00000115442:exon7:c.G1938A:p.T646T,ENSMUSG00000009376:ENSMUST00000115443:exon8:c.G1938A:p.T646T	NA	NA	NA	rs33560494	NA	rs33560494
38854-TALL	chr6	17572024	17572024	A	G	UTR3	Met	NA	NA	UTR3	ENSMUSG00000009376	NA	NA	Score=274;Name=lod=18	NA	NA	rs33558894	NA	rs33558894
39238-TALL	chr6	17572024	17572024	A	G	UTR3	Met	NA	NA	UTR3	ENSMUSG00000009376	NA	NA	Score=274;Name=lod=18	NA	NA	rs33558894	NA	rs33558894
49554-TALL	chr6	17572024	17572024	A	G	UTR3	Met	NA	NA	UTR3	ENSMUSG00000009376	NA	NA	Score=274;Name=lod=18	NA	NA	rs33558894	NA	rs33558894
49555-TALL	chr6	17572024	17572024	A	G	UTR3	Met	NA	NA	UTR3	ENSMUSG00000009376	NA	NA	Score=274;Name=lod=18	NA	NA	rs33558894	NA	rs33558894
38854-TALL	chr6	17540629	17540629	A	G	exonic	Met	nonsynonymous SNV	Met:NM_008591:exon12:c.A2553G:p.I851M	exonic	ENSMUSG00000009376	nonsynonymous SNV	ENSMUSG00000009376:ENSMUST00000080469:exon10:c.A2553G:p.I851M,ENSMUSG00000009376:ENSMUST00000115442:exon11:c.A2553G:p.I851M,ENSMUSG00000009376:ENSMUST00000115443:exon12:c.A2553G:p.I851M	Score=635;Name=lod=598	NA	NA	rs33558729	NA	rs33558729
39238-TALL	chr6	17540629	17540629	A	G	exonic	Met	nonsynonymous SNV	Met:NM_008591:exon12:c.A2553G:p.I851M	exonic	ENSMUSG00000009376	nonsynonymous SNV	ENSMUSG00000009376:ENSMUST00000080469:exon10:c.A2553G:p.I851M,ENSMUSG00000009376:ENSMUST00000115442:exon11:c.A2553G:p.I851M,ENSMUSG00000009376:ENSMUST00000115443:exon12:c.A2553G:p.I851M	Score=635;Name=lod=598	NA	NA	rs33558729	NA	rs33558729
49554-TALL	chr6	17540629	17540629	A	G	exonic	Met	nonsynonymous SNV	Met:NM_008591:exon12:c.A2553G:p.I851M	exonic	ENSMUSG00000009376	nonsynonymous SNV	ENSMUSG00000009376:ENSMUST00000080469:exon10:c.A2553G:p.I851M,ENSMUSG00000009376:ENSMUST00000115442:exon11:c.A2553G:p.I851M,ENSMUSG00000009376:ENSMUST00000115443:exon12:c.A2553G:p.I851M	Score=635;Name=lod=598	NA	NA	rs33558729	NA	rs33558729
49555-TALL	chr6	17540629	17540629	A	G	exonic	Met	nonsynonymous SNV	Met:NM_008591:exon12:c.A2553G:p.I851M	exonic	ENSMUSG00000009376	nonsynonymous SNV	ENSMUSG00000009376:ENSMUST00000080469:exon10:c.A2553G:p.I851M,ENSMUSG00000009376:ENSMUST00000115442:exon11:c.A2553G:p.I851M,ENSMUSG00000009376:ENSMUST00000115443:exon12:c.A2553G:p.I851M	Score=635;Name=lod=598	NA	NA	rs33558729	NA	rs33558729
38854-TALL	chr6	17571989	17571989	A	G	UTR3	Met	NA	NA	UTR3	ENSMUSG00000009376	NA	NA	NA	NA	NA	rs33558142	NA	rs33558142
39238-TALL	chr6	17571989	17571989	A	G	UTR3	Met	NA	NA	UTR3	ENSMUSG00000009376	NA	NA	NA	NA	NA	rs33558142	NA	rs33558142
49554-TALL	chr6	17571989	17571989	A	G	UTR3	Met	NA	NA	UTR3	ENSMUSG00000009376	NA	NA	NA	NA	NA	rs33558142	NA	rs33558142
49555-TALL	chr6	17571989	17571989	A	G	UTR3	Met	NA	NA	UTR3	ENSMUSG00000009376	NA	NA	NA	NA	NA	rs33558142	NA	rs33558142
38854-TALL	chr6	17571835	17571835	T	C	UTR3	Met	NA	NA	UTR3	ENSMUSG00000009376	NA	NA	NA	NA	NA	rs33558140	NA	rs33558140
39238-TALL	chr6	17571835	17571835	T	C	UTR3	Met	NA	NA	UTR3	ENSMUSG00000009376	NA	NA	NA	NA	NA	rs33558140	NA	rs33558140
49554-TALL	chr6	17571835	17571835	T	C	UTR3	Met	NA	NA	UTR3	ENSMUSG00000009376	NA	NA	NA	NA	NA	rs33558140	NA	rs33558140
49555-TALL	chr6	17571835	17571835	T	C	UTR3	Met	NA	NA	UTR3	ENSMUSG00000009376	NA	NA	NA	NA	NA	rs33558140	NA	rs33558140
38854-TALL	chr6	17571521	17571521	T	C	intronic	Met	NA	NA	intronic	ENSMUSG00000009376	NA	NA	NA	NA	NA	rs33558136	NA	rs33558136
39238-TALL	chr6	17571521	17571521	T	C	intronic	Met	NA	NA	intronic	ENSMUSG00000009376	NA	NA	NA	NA	NA	rs33558136	NA	rs33558136
49554-TALL	chr6	17571521	17571521	T	C	intronic	Met	NA	NA	intronic	ENSMUSG00000009376	NA	NA	NA	NA	NA	rs33558136	NA	rs33558136
49555-TALL	chr6	17571521	17571521	T	C	intronic	Met	NA	NA	intronic	ENSMUSG00000009376	NA	NA	NA	NA	NA	rs33558136	NA	rs33558136
38854-TALL	chr8	56307529	56307529	G	A	intronic	Hpgd	NA	NA	intronic	ENSMUSG00000031613	NA	NA	NA	NA	NA	rs33554818	NA	rs33554818
39238-TALL	chr8	56307529	56307529	G	A	intronic	Hpgd	NA	NA	intronic	ENSMUSG00000031613	NA	NA	NA	NA	NA	rs33554818	NA	rs33554818
49554-TALL	chr8	56307529	56307529	G	A	intronic	Hpgd	NA	NA	intronic	ENSMUSG00000031613	NA	NA	NA	NA	NA	rs33554818	NA	rs33554818
38854-TALL	chr6	17513618	17513618	A	G	intronic	Met	NA	NA	intronic	ENSMUSG00000009376	NA	NA	NA	NA	NA	rs33554500	NA	rs33554500
49555-TALL	chr6	17513618	17513618	A	G	intronic	Met	NA	NA	intronic	ENSMUSG00000009376	NA	NA	NA	NA	NA	rs33554500	NA	rs33554500
38854-TALL	chr6	17513370	17513370	C	G	exonic	Met	synonymous SNV	Met:NM_008591:exon4:c.C1218G:p.S406S	exonic	ENSMUSG00000009376	synonymous SNV	ENSMUSG00000009376:ENSMUST00000080469:exon2:c.C1218G:p.S406S,ENSMUSG00000009376:ENSMUST00000115442:exon3:c.C1218G:p.S406S,ENSMUSG00000009376:ENSMUST00000115443:exon4:c.C1218G:p.S406S	NA	NA	NA	rs33554494	NA	rs33554494
39238-TALL	chr6	17513370	17513370	C	G	exonic	Met	synonymous SNV	Met:NM_008591:exon4:c.C1218G:p.S406S	exonic	ENSMUSG00000009376	synonymous SNV	ENSMUSG00000009376:ENSMUST00000080469:exon2:c.C1218G:p.S406S,ENSMUSG00000009376:ENSMUST00000115442:exon3:c.C1218G:p.S406S,ENSMUSG00000009376:ENSMUST00000115443:exon4:c.C1218G:p.S406S	NA	NA	NA	rs33554494	NA	rs33554494
49554-TALL	chr6	17513370	17513370	C	G	exonic	Met	synonymous SNV	Met:NM_008591:exon4:c.C1218G:p.S406S	exonic	ENSMUSG00000009376	synonymous SNV	ENSMUSG00000009376:ENSMUST00000080469:exon2:c.C1218G:p.S406S,ENSMUSG00000009376:ENSMUST00000115442:exon3:c.C1218G:p.S406S,ENSMUSG00000009376:ENSMUST00000115443:exon4:c.C1218G:p.S406S	NA	NA	NA	rs33554494	NA	rs33554494
49555-TALL	chr6	17513370	17513370	C	G	exonic	Met	synonymous SNV	Met:NM_008591:exon4:c.C1218G:p.S406S	exonic	ENSMUSG00000009376	synonymous SNV	ENSMUSG00000009376:ENSMUST00000080469:exon2:c.C1218G:p.S406S,ENSMUSG00000009376:ENSMUST00000115442:exon3:c.C1218G:p.S406S,ENSMUSG00000009376:ENSMUST00000115443:exon4:c.C1218G:p.S406S	NA	NA	NA	rs33554494	NA	rs33554494
38854-TALL	chr6	14722293	14722293	A	G	intronic	Ppp1r3a	NA	NA	intronic	ENSMUSG00000042717	NA	NA	NA	NA	NA	rs33472642	NA	rs33472642
39238-TALL	chr6	14722293	14722293	A	G	intronic	Ppp1r3a	NA	NA	intronic	ENSMUSG00000042717	NA	NA	NA	NA	NA	rs33472642	NA	rs33472642
49554-TALL	chr6	14722293	14722293	A	G	intronic	Ppp1r3a	NA	NA	intronic	ENSMUSG00000042717	NA	NA	NA	NA	NA	rs33472642	NA	rs33472642
49555-TALL	chr6	14722293	14722293	A	G	intronic	Ppp1r3a	NA	NA	intronic	ENSMUSG00000042717	NA	NA	NA	NA	NA	rs33472642	NA	rs33472642
39238-TALL	chr8	57322493	57322493	A	G	intronic	Hand2	NA	NA	intronic	ENSMUSG00000038193	NA	NA	NA	NA	NA	rs33464531	NA	rs33464531
39238-TALL	chr8	56124864	56124864	A	T	intronic	Glra3	NA	NA	intronic	ENSMUSG00000038257	NA	NA	NA	NA	NA	rs33433798	NA	rs33433798
38854-TALL	chr6	13583108	13583108	G	A	exonic	Tmem168	synonymous SNV	Tmem168:NM_028990:exon5:c.C1773T:p.D591D	exonic	ENSMUSG00000029569	synonymous SNV	ENSMUSG00000029569:ENSMUST00000031554:exon5:c.C1773T:p.D591D	Score=579;Name=lod=346	NA	NA	rs33432576	NA	rs33432576
39238-TALL	chr6	13583108	13583108	G	A	exonic	Tmem168	synonymous SNV	Tmem168:NM_028990:exon5:c.C1773T:p.D591D	exonic	ENSMUSG00000029569	synonymous SNV	ENSMUSG00000029569:ENSMUST00000031554:exon5:c.C1773T:p.D591D	Score=579;Name=lod=346	NA	NA	rs33432576	NA	rs33432576
49554-TALL	chr6	13583108	13583108	G	A	exonic	Tmem168	synonymous SNV	Tmem168:NM_028990:exon5:c.C1773T:p.D591D	exonic	ENSMUSG00000029569	synonymous SNV	ENSMUSG00000029569:ENSMUST00000031554:exon5:c.C1773T:p.D591D	Score=579;Name=lod=346	NA	NA	rs33432576	NA	rs33432576
49555-TALL	chr6	13583108	13583108	G	A	exonic	Tmem168	synonymous SNV	Tmem168:NM_028990:exon5:c.C1773T:p.D591D	exonic	ENSMUSG00000029569	synonymous SNV	ENSMUSG00000029569:ENSMUST00000031554:exon5:c.C1773T:p.D591D	Score=579;Name=lod=346	NA	NA	rs33432576	NA	rs33432576
49554-TALL	chrX	9036047	9036047	A	G	intergenic	Fthl17(dist=1714),Gm14499(dist=7504)	NA	NA	intergenic	ENSMUSG00000071815(dist=1716),ENSMUSG00000086518(dist=1110)	NA	NA	Score=443;Name=lod=93	NA	Score=0.924536;Name=chr17:69387491	rs33419771	NA	rs33419771
38854-TALL	chr6	13461491	13461491	G	A	intergenic	1700016P04Rik(dist=45495),Tmem168(dist=119198)	NA	NA	intergenic	ENSMUSG00000079679(dist=236526),ENSMUSG00000095489(dist=88015)	NA	NA	Score=625;Name=lod=545	NA	NA	rs33416212	NA	rs33416212
39238-TALL	chr6	13461491	13461491	G	A	intergenic	1700016P04Rik(dist=45495),Tmem168(dist=119198)	NA	NA	intergenic	ENSMUSG00000079679(dist=236526),ENSMUSG00000095489(dist=88015)	NA	NA	Score=625;Name=lod=545	NA	NA	rs33416212	NA	rs33416212
49554-TALL	chr6	13461491	13461491	G	A	intergenic	1700016P04Rik(dist=45495),Tmem168(dist=119198)	NA	NA	intergenic	ENSMUSG00000079679(dist=236526),ENSMUSG00000095489(dist=88015)	NA	NA	Score=625;Name=lod=545	NA	NA	rs33416212	NA	rs33416212
49555-TALL	chr6	13461491	13461491	G	A	intergenic	1700016P04Rik(dist=45495),Tmem168(dist=119198)	NA	NA	intergenic	ENSMUSG00000079679(dist=236526),ENSMUSG00000095489(dist=88015)	NA	NA	Score=625;Name=lod=545	NA	NA	rs33416212	NA	rs33416212
39238-TALL	chr6	7556618	7556618	G	C	intronic	Tac1	NA	NA	intronic	ENSMUSG00000061762	NA	NA	NA	NA	NA	rs33321189	NA	rs33321189
39238-TALL	chr8	56319266	56319266	A	C	intronic	Hpgd	NA	NA	intronic	ENSMUSG00000031613	NA	NA	NA	NA	NA	rs33224062	NA	rs33224062
49554-TALL	chr17	47400410	47400410	T	C	exonic	Guca1a	nonsynonymous SNV	Guca1a:NM_008189:exon1:c.A10G:p.I4V	exonic	ENSMUSG00000023982	nonsynonymous SNV	ENSMUSG00000023982:ENSMUST00000059348:exon1:c.A10G:p.I4V	Score=425;Name=lod=78	NA	NA	rs33079196	NA	rs33079196
49555-TALL	chr17	47400410	47400410	T	C	exonic	Guca1a	nonsynonymous SNV	Guca1a:NM_008189:exon1:c.A10G:p.I4V	exonic	ENSMUSG00000023982	nonsynonymous SNV	ENSMUSG00000023982:ENSMUST00000059348:exon1:c.A10G:p.I4V	Score=425;Name=lod=78	NA	NA	rs33079196	NA	rs33079196
38854-TALL	chr8	56551106	56551106	G	A	upstream	Cep44,Fbxo8	NA	NA	UTR5	ENSMUSG00000038206	NA	NA	Score=520;Name=lod=196	NA	NA	rs33032281	NA	rs33032281
39238-TALL	chr8	56551106	56551106	G	A	upstream	Cep44,Fbxo8	NA	NA	UTR5	ENSMUSG00000038206	NA	NA	Score=520;Name=lod=196	NA	NA	rs33032281	NA	rs33032281
49554-TALL	chr8	56551106	56551106	G	A	upstream	Cep44,Fbxo8	NA	NA	UTR5	ENSMUSG00000038206	NA	NA	Score=520;Name=lod=196	NA	NA	rs33032281	NA	rs33032281
38854-TALL	chr8	56564931	56564931	T	C	intronic	Fbxo8	NA	NA	intronic	ENSMUSG00000038206	NA	NA	NA	NA	NA	rs33025156	rs33025156	rs33025156
39238-TALL	chr8	56564931	56564931	T	C	intronic	Fbxo8	NA	NA	intronic	ENSMUSG00000038206	NA	NA	NA	NA	NA	rs33025156	rs33025156	rs33025156
49554-TALL	chr8	56564931	56564931	T	C	intronic	Fbxo8	NA	NA	intronic	ENSMUSG00000038206	NA	NA	NA	NA	NA	rs33025156	rs33025156	rs33025156
38854-TALL	chr8	56550911	56550911	C	T	upstream	Cep44,Fbxo8	NA	NA	UTR5	ENSMUSG00000038215	NA	NA	NA	NA	NA	rs32958149	NA	rs32958149
39238-TALL	chr8	56550911	56550911	C	T	upstream	Cep44,Fbxo8	NA	NA	UTR5	ENSMUSG00000038215	NA	NA	NA	NA	NA	rs32958149	NA	rs32958149
49554-TALL	chr8	56550911	56550911	C	T	upstream	Cep44,Fbxo8	NA	NA	UTR5	ENSMUSG00000038215	NA	NA	NA	NA	NA	rs32958149	NA	rs32958149
38854-TALL	chr9	74283068	74283068	A	G	UTR3	Wdr72	NA	NA	UTR3	ENSMUSG00000044976	NA	NA	NA	NA	NA	rs32942293	NA	rs32942293
49554-TALL	chr9	74283068	74283068	A	G	UTR3	Wdr72	NA	NA	UTR3	ENSMUSG00000044976	NA	NA	NA	NA	NA	rs32942293	NA	rs32942293
49555-TALL	chr9	74283068	74283068	A	G	UTR3	Wdr72	NA	NA	UTR3	ENSMUSG00000044976	NA	NA	NA	NA	NA	rs32942293	NA	rs32942293
38854-TALL	chr9	74148736	74148736	C	T	exonic	Wdr72	synonymous SNV	Wdr72:NM_001033500:exon9:c.C909T:p.C303C	exonic	ENSMUSG00000044976	synonymous SNV	ENSMUSG00000044976:ENSMUST00000055879:exon9:c.C909T:p.C303C	Score=594;Name=lod=401	NA	NA	rs32933349	NA	rs32933349
49554-TALL	chr9	74148736	74148736	C	T	exonic	Wdr72	synonymous SNV	Wdr72:NM_001033500:exon9:c.C909T:p.C303C	exonic	ENSMUSG00000044976	synonymous SNV	ENSMUSG00000044976:ENSMUST00000055879:exon9:c.C909T:p.C303C	Score=594;Name=lod=401	NA	NA	rs32933349	NA	rs32933349
49555-TALL	chr9	74148736	74148736	C	T	exonic	Wdr72	synonymous SNV	Wdr72:NM_001033500:exon9:c.C909T:p.C303C	exonic	ENSMUSG00000044976	synonymous SNV	ENSMUSG00000044976:ENSMUST00000055879:exon9:c.C909T:p.C303C	Score=594;Name=lod=401	NA	NA	rs32933349	NA	rs32933349
38854-TALL	chr9	74142729	74142729	T	C	intronic	Wdr72	NA	NA	UTR3	ENSMUSG00000044976	NA	NA	NA	NA	NA	rs32932874	NA	rs32932874
49554-TALL	chr9	74142729	74142729	T	C	intronic	Wdr72	NA	NA	UTR3	ENSMUSG00000044976	NA	NA	NA	NA	NA	rs32932874	NA	rs32932874
49555-TALL	chr9	74142729	74142729	T	C	intronic	Wdr72	NA	NA	UTR3	ENSMUSG00000044976	NA	NA	NA	NA	NA	rs32932874	NA	rs32932874
49554-TALL	chr9	74139438	74139438	C	A	intronic	Wdr72	NA	NA	intronic	ENSMUSG00000044976	NA	NA	NA	NA	NA	rs32931103	NA	rs32931103
49555-TALL	chr9	74139438	74139438	C	A	intronic	Wdr72	NA	NA	intronic	ENSMUSG00000044976	NA	NA	NA	NA	NA	rs32931103	NA	rs32931103
38854-TALL	chr9	73933208	73933208	G	A	exonic	Unc13c	synonymous SNV	Unc13c:NM_001081153:exon1:c.C360T:p.I120I	exonic	ENSMUSG00000062151	synonymous SNV	ENSMUSG00000062151:ENSMUST00000075245:exon1:c.C360T:p.I120I	NA	NA	NA	rs32919127	NA	rs32919127
49554-TALL	chr9	73933208	73933208	G	A	exonic	Unc13c	synonymous SNV	Unc13c:NM_001081153:exon1:c.C360T:p.I120I	exonic	ENSMUSG00000062151	synonymous SNV	ENSMUSG00000062151:ENSMUST00000075245:exon1:c.C360T:p.I120I	NA	NA	NA	rs32919127	NA	rs32919127
49555-TALL	chr9	73933208	73933208	G	A	exonic	Unc13c	synonymous SNV	Unc13c:NM_001081153:exon1:c.C360T:p.I120I	exonic	ENSMUSG00000062151	synonymous SNV	ENSMUSG00000062151:ENSMUST00000075245:exon1:c.C360T:p.I120I	NA	NA	NA	rs32919127	NA	rs32919127
38854-TALL	chr8	56591761	56591761	C	T	UTR3	Fbxo8	NA	NA	UTR3	ENSMUSG00000038206	NA	NA	NA	NA	NA	rs32878476	NA	rs32878476
39238-TALL	chr8	56591761	56591761	C	T	UTR3	Fbxo8	NA	NA	UTR3	ENSMUSG00000038206	NA	NA	NA	NA	NA	rs32878476	NA	rs32878476
49554-TALL	chr8	56591761	56591761	C	T	UTR3	Fbxo8	NA	NA	UTR3	ENSMUSG00000038206	NA	NA	NA	NA	NA	rs32878476	NA	rs32878476
38854-TALL	chr8	56550941	56550941	T	G	upstream	Cep44,Fbxo8	NA	NA	UTR5	ENSMUSG00000038215	NA	NA	NA	NA	NA	rs32875216	NA	rs32875216
39238-TALL	chr8	56550941	56550941	T	G	upstream	Cep44,Fbxo8	NA	NA	UTR5	ENSMUSG00000038215	NA	NA	NA	NA	NA	rs32875216	NA	rs32875216
49554-TALL	chr8	56550941	56550941	T	G	upstream	Cep44,Fbxo8	NA	NA	UTR5	ENSMUSG00000038215	NA	NA	NA	NA	NA	rs32875216	NA	rs32875216
38854-TALL	chr8	56590052	56590052	T	C	intronic	Fbxo8	NA	NA	intronic	ENSMUSG00000038206	NA	NA	NA	NA	NA	rs32593722	NA	rs32593722
39238-TALL	chr8	56590052	56590052	T	C	intronic	Fbxo8	NA	NA	intronic	ENSMUSG00000038206	NA	NA	NA	NA	NA	rs32593722	NA	rs32593722
49554-TALL	chr8	56590052	56590052	T	C	intronic	Fbxo8	NA	NA	intronic	ENSMUSG00000038206	NA	NA	NA	NA	NA	rs32593722	NA	rs32593722
39238-TALL	chr15	37924804	37924804	G	A	UTR3	Rrm2b	NA	NA	UTR3	ENSMUSG00000022292	NA	NA	NA	Name=trf	Score=0.96563;Name=chr13:3353836	rs32490440	NA	rs32490440
39238-TALL	chr15	74925990	74925990	G	A	intergenic	2010109I03Rik(dist=44286),Ly6e(dist=29061)	NA	NA	intergenic	ENSMUSG00000063522(dist=44286),ENSMUSG00000022587(dist=29061)	NA	NA	NA	NA	NA	rs32473503	NA	rs32473503
39238-TALL	chr14	96105346	96105346	G	T	UTR3	Klhl1	NA	NA	UTR3	ENSMUSG00000022076	NA	NA	NA	NA	NA	rs32377000	rs32377000	rs32377000
39238-TALL	chr14	96105375	96105375	A	G	UTR3	Klhl1	NA	NA	UTR3	ENSMUSG00000022076	NA	NA	Score=300;Name=lod=23	NA	NA	rs32376999	rs32376999	rs32376999
39238-TALL	chr14	96105447	96105447	G	C	UTR3	Klhl1	NA	NA	UTR3	ENSMUSG00000022076	NA	NA	NA	NA	NA	rs32376998	rs32376998	rs32376998
39238-TALL	chr14	96106002	96106002	C	T	UTR3	Klhl1	NA	NA	UTR3	ENSMUSG00000022076	NA	NA	NA	NA	NA	rs32376997	rs32376997	rs32376997
39238-TALL	chr14	96279923	96279923	A	T	intronic	Klhl1	NA	NA	intronic	ENSMUSG00000022076	NA	NA	NA	NA	NA	rs32369396	rs32369396	rs32369396
39238-TALL	chr14	96280021	96280021	T	C	exonic	Klhl1	synonymous SNV	Klhl1:NM_053105:exon5:c.A1218G:p.L406L	exonic	ENSMUSG00000022076	synonymous SNV	ENSMUSG00000022076:ENSMUST00000022666:exon5:c.A1218G:p.L406L	Score=617;Name=lod=502	NA	NA	rs32369395	rs32369395	rs32369395
39238-TALL	chr14	96240278	96240278	A	G	exonic	Klhl1	synonymous SNV	Klhl1:NM_053105:exon6:c.T1353C:p.S451S	exonic	ENSMUSG00000022076	synonymous SNV	ENSMUSG00000022076:ENSMUST00000022666:exon6:c.T1353C:p.S451S	Score=633;Name=lod=589	NA	NA	rs32368609	rs32368609	rs32368609
39238-TALL	chr14	96240423	96240423	C	A	intronic	Klhl1	NA	NA	intronic	ENSMUSG00000022076	NA	NA	NA	NA	NA	rs32368608	rs32368608	rs32368608
39238-TALL	chr14	93195075	93195075	T	C	intronic	Pcdh9	NA	NA	intronic	ENSMUSG00000055421	NA	NA	Score=605;Name=lod=446	NA	NA	rs32331722	rs32331722	rs32331722
39238-TALL	chr14	93195402	93195402	G	C	intronic	Pcdh9	NA	NA	intronic	ENSMUSG00000055421	NA	NA	Score=727;Name=lod=1465	NA	NA	rs32331718	rs32331718	rs32331718
39238-TALL	chr14	93326710	93326710	G	C	exonic	Pcdh9	synonymous SNV	Pcdh9:NM_001271800:exon2:c.C3081G:p.T1027T,Pcdh9:NM_001081377:exon3:c.C3309G:p.T1103T,Pcdh9:NM_001271798:exon3:c.C3207G:p.T1069T,Pcdh9:NM_001271799:exon3:c.C2712G:p.T904T	exonic	ENSMUSG00000055421	synonymous SNV	ENSMUSG00000055421:ENSMUST00000068992:exon3:c.C3309G:p.T1103T	NA	NA	NA	rs32326059	rs32326059	rs32326059
39238-TALL	chr14	93326854	93326854	A	G	exonic	Pcdh9	synonymous SNV	Pcdh9:NM_001081377:exon3:c.T3165C:p.L1055L,Pcdh9:NM_001271798:exon3:c.T3063C:p.L1021L	exonic	ENSMUSG00000055421	synonymous SNV	ENSMUSG00000055421:ENSMUST00000068992:exon3:c.T3165C:p.L1055L	Score=623;Name=lod=531	NA	NA	rs32326058	rs32326058	rs32326058
39238-TALL	chr14	93326944	93326944	C	T	intronic	Pcdh9	NA	NA	intronic	ENSMUSG00000055421	NA	NA	NA	NA	NA	rs32326057	rs32326057	rs32326057
49554-TALL	chr7	100640681	100640681	T	A	UTR3	Rab6a	NA	NA	UTR3	ENSMUSG00000030704	NA	NA	NA	NA	NA	rs32007434	NA	rs32007434
49555-TALL	chr7	100640681	100640681	T	A	UTR3	Rab6a	NA	NA	UTR3	ENSMUSG00000030704	NA	NA	NA	NA	NA	rs32007434	NA	rs32007434
38854-TALL	chr18	45655210	45655210	A	G	exonic	Kcnn2	synonymous SNV	Kcnn2:NM_080465:exon4:c.A999G:p.Q333Q	exonic	ENSMUSG00000054477	synonymous SNV	ENSMUSG00000054477:ENSMUST00000169783:exon3:c.A579G:p.Q193Q,ENSMUSG00000054477:ENSMUST00000167895:exon4:c.A999G:p.Q333Q,ENSMUSG00000054477:ENSMUST00000066890:exon7:c.A1794G:p.Q598Q	Score=596;Name=lod=408	NA	NA	rs31966874	rs31966874	rs31966874
49554-TALL	chr18	45655210	45655210	A	G	exonic	Kcnn2	synonymous SNV	Kcnn2:NM_080465:exon4:c.A999G:p.Q333Q	exonic	ENSMUSG00000054477	synonymous SNV	ENSMUSG00000054477:ENSMUST00000169783:exon3:c.A579G:p.Q193Q,ENSMUSG00000054477:ENSMUST00000167895:exon4:c.A999G:p.Q333Q,ENSMUSG00000054477:ENSMUST00000066890:exon7:c.A1794G:p.Q598Q	Score=596;Name=lod=408	NA	NA	rs31966874	rs31966874	rs31966874
49554-TALL	chrY	90761844	90761844	G	A	intergenic	NONE(dist=NONE),Erdr1(dist=23598)	NA	NA	intronic	ENSMUSG00000095134	NA	NA	NA	NA	Score=0.984325;Name=chrX:169969770	rs31829614	NA	rs31829614
39238-TALL	chrY	90760627	90760627	G	A	intergenic	NONE(dist=NONE),Erdr1(dist=24815)	NA	NA	intronic	ENSMUSG00000095134	NA	NA	NA	NA	Score=0.984325;Name=chrX:169969770	rs31827007	NA	rs31827007
49555-TALL	chrY	90760627	90760627	G	A	intergenic	NONE(dist=NONE),Erdr1(dist=24815)	NA	NA	intronic	ENSMUSG00000095134	NA	NA	NA	NA	Score=0.984325;Name=chrX:169969770	rs31827007	NA	rs31827007
39238-TALL	chrY	90760526	90760526	G	A	intergenic	NONE(dist=NONE),Erdr1(dist=24916)	NA	NA	exonic	ENSMUSG00000095134	synonymous SNV	ENSMUSG00000095134:ENSMUST00000167967:exon5:c.G558A:p.L186L	Score=670;Name=lod=836	NA	Score=0.984325;Name=chrX:169969770	rs31826091	NA	rs31826091
49555-TALL	chrY	90760526	90760526	G	A	intergenic	NONE(dist=NONE),Erdr1(dist=24916)	NA	NA	exonic	ENSMUSG00000095134	synonymous SNV	ENSMUSG00000095134:ENSMUST00000167967:exon5:c.G558A:p.L186L	Score=670;Name=lod=836	NA	Score=0.984325;Name=chrX:169969770	rs31826091	NA	rs31826091
49554-TALL	chr4	58821295	58821295	C	T	intronic	AI314180	NA	NA	intronic	ENSMUSG00000050812	NA	NA	Score=343;Name=lod=35	NA	NA	rs31819595	NA	rs31819595
49555-TALL	chr4	58821295	58821295	C	T	intronic	AI314180	NA	NA	intronic	ENSMUSG00000050812	NA	NA	Score=343;Name=lod=35	NA	NA	rs31819595	NA	rs31819595
38854-TALL	chr11	5033728	5033728	C	G	exonic	Ap1b1	synonymous SNV	Ap1b1:NM_001243044:exon15:c.C2040G:p.A680A,Ap1b1:NM_007454:exon15:c.C2040G:p.A680A,Ap1b1:NM_001243043:exon16:c.C2061G:p.A687A	exonic	ENSMUSG00000009090	synonymous SNV	ENSMUSG00000009090:ENSMUST00000009234:exon15:c.C2040G:p.A680A,ENSMUSG00000009090:ENSMUST00000101613:exon15:c.C1980G:p.A660A,ENSMUSG00000009090:ENSMUST00000109897:exon15:c.C1959G:p.A653A	NA	NA	NA	rs3165834	rs3165834	rs3165834
49554-TALL	chr11	5033728	5033728	C	G	exonic	Ap1b1	synonymous SNV	Ap1b1:NM_001243044:exon15:c.C2040G:p.A680A,Ap1b1:NM_007454:exon15:c.C2040G:p.A680A,Ap1b1:NM_001243043:exon16:c.C2061G:p.A687A	exonic	ENSMUSG00000009090	synonymous SNV	ENSMUSG00000009090:ENSMUST00000009234:exon15:c.C2040G:p.A680A,ENSMUSG00000009090:ENSMUST00000101613:exon15:c.C1980G:p.A660A,ENSMUSG00000009090:ENSMUST00000109897:exon15:c.C1959G:p.A653A	NA	NA	NA	rs3165834	rs3165834	rs3165834
49555-TALL	chr11	5033728	5033728	C	G	exonic	Ap1b1	synonymous SNV	Ap1b1:NM_001243044:exon15:c.C2040G:p.A680A,Ap1b1:NM_007454:exon15:c.C2040G:p.A680A,Ap1b1:NM_001243043:exon16:c.C2061G:p.A687A	exonic	ENSMUSG00000009090	synonymous SNV	ENSMUSG00000009090:ENSMUST00000009234:exon15:c.C2040G:p.A680A,ENSMUSG00000009090:ENSMUST00000101613:exon15:c.C1980G:p.A660A,ENSMUSG00000009090:ENSMUST00000109897:exon15:c.C1959G:p.A653A	NA	NA	NA	rs3165834	rs3165834	rs3165834
38854-TALL	chr11	5039506	5039506	T	C	intronic	Ap1b1	NA	NA	intronic	ENSMUSG00000009090	NA	NA	NA	NA	NA	rs3165823	rs3165823	rs3165823
49554-TALL	chr11	5039506	5039506	T	C	intronic	Ap1b1	NA	NA	intronic	ENSMUSG00000009090	NA	NA	NA	NA	NA	rs3165823	rs3165823	rs3165823
49555-TALL	chr11	5039506	5039506	T	C	intronic	Ap1b1	NA	NA	intronic	ENSMUSG00000009090	NA	NA	NA	NA	NA	rs3165823	rs3165823	rs3165823
38854-TALL	chr11	5056179	5056179	A	G	UTR3	Gas2l1	NA	NA	UTR3	ENSMUSG00000034201	NA	NA	NA	NA	NA	rs3165816	NA	rs3165816
49554-TALL	chr11	5056179	5056179	A	G	UTR3	Gas2l1	NA	NA	UTR3	ENSMUSG00000034201	NA	NA	NA	NA	NA	rs3165816	NA	rs3165816
49555-TALL	chr11	5056179	5056179	A	G	UTR3	Gas2l1	NA	NA	UTR3	ENSMUSG00000034201	NA	NA	NA	NA	NA	rs3165816	NA	rs3165816
38854-TALL	chr11	5060512	5060512	G	T	UTR3	Gas2l1	NA	NA	UTR3	ENSMUSG00000034201	NA	NA	Score=449;Name=lod=98	NA	NA	rs3165815	NA	rs3165815
49554-TALL	chr11	5060512	5060512	G	T	UTR3	Gas2l1	NA	NA	UTR3	ENSMUSG00000034201	NA	NA	Score=449;Name=lod=98	NA	NA	rs3165815	NA	rs3165815
49555-TALL	chr11	5060512	5060512	G	T	UTR3	Gas2l1	NA	NA	UTR3	ENSMUSG00000034201	NA	NA	Score=449;Name=lod=98	NA	NA	rs3165815	NA	rs3165815
38854-TALL	chr11	5065112	5065112	A	C	intronic	Gas2l1	NA	NA	intronic	ENSMUSG00000034201	NA	NA	NA	NA	NA	rs3165813	NA	rs3165813
49554-TALL	chr11	5065112	5065112	A	C	intronic	Gas2l1	NA	NA	intronic	ENSMUSG00000034201	NA	NA	NA	NA	NA	rs3165813	NA	rs3165813
49555-TALL	chr11	5065112	5065112	A	C	intronic	Gas2l1	NA	NA	intronic	ENSMUSG00000034201	NA	NA	NA	NA	NA	rs3165813	NA	rs3165813
38854-TALL	chr11	5070157	5070157	G	C	intronic	Ewsr1	NA	NA	intronic	ENSMUSG00000009079	NA	NA	NA	NA	NA	rs3165809	rs3165809	rs3165809
49554-TALL	chr11	5070157	5070157	G	C	intronic	Ewsr1	NA	NA	intronic	ENSMUSG00000009079	NA	NA	NA	NA	NA	rs3165809	rs3165809	rs3165809
49555-TALL	chr11	5070157	5070157	G	C	intronic	Ewsr1	NA	NA	intronic	ENSMUSG00000009079	NA	NA	NA	NA	NA	rs3165809	rs3165809	rs3165809
38854-TALL	chr11	5131623	5131623	T	A	intronic	Emid1	NA	NA	intronic	ENSMUSG00000034164	NA	NA	NA	NA	NA	rs3163931	NA	rs3163931
49554-TALL	chr11	5131623	5131623	T	A	intronic	Emid1	NA	NA	intronic	ENSMUSG00000034164	NA	NA	NA	NA	NA	rs3163931	NA	rs3163931
49555-TALL	chr11	5131623	5131623	T	A	intronic	Emid1	NA	NA	intronic	ENSMUSG00000034164	NA	NA	NA	NA	NA	rs3163931	NA	rs3163931
38854-TALL	chr11	5016599	5016599	T	C	intronic	Ap1b1	NA	NA	intronic	ENSMUSG00000009090	NA	NA	Score=575;Name=lod=335	NA	NA	rs3163914	NA	rs3163914
49554-TALL	chr11	5016599	5016599	T	C	intronic	Ap1b1	NA	NA	intronic	ENSMUSG00000009090	NA	NA	Score=575;Name=lod=335	NA	NA	rs3163914	NA	rs3163914
49555-TALL	chr11	5016599	5016599	T	C	intronic	Ap1b1	NA	NA	intronic	ENSMUSG00000009090	NA	NA	Score=575;Name=lod=335	NA	NA	rs3163914	NA	rs3163914
38854-TALL	chr11	5042430	5042430	A	G	UTR3	Ap1b1	NA	NA	UTR3	ENSMUSG00000009090	NA	NA	NA	NA	NA	rs3163874	rs3163874	rs3163874
49554-TALL	chr11	5042430	5042430	A	G	UTR3	Ap1b1	NA	NA	UTR3	ENSMUSG00000009090	NA	NA	NA	NA	NA	rs3163874	rs3163874	rs3163874
49555-TALL	chr11	5042430	5042430	A	G	UTR3	Ap1b1	NA	NA	UTR3	ENSMUSG00000009090	NA	NA	NA	NA	NA	rs3163874	rs3163874	rs3163874
38854-TALL	chr11	5071490	5071490	G	C	intronic	Ewsr1	NA	NA	intronic	ENSMUSG00000009079	NA	NA	NA	NA	NA	rs3163851	rs3163851	rs3163851
49554-TALL	chr11	5071490	5071490	G	C	intronic	Ewsr1	NA	NA	intronic	ENSMUSG00000009079	NA	NA	NA	NA	NA	rs3163851	rs3163851	rs3163851
49555-TALL	chr11	5071490	5071490	G	C	intronic	Ewsr1	NA	NA	intronic	ENSMUSG00000009079	NA	NA	NA	NA	NA	rs3163851	rs3163851	rs3163851
38854-TALL	chr6	18170785	18170785	T	C	UTR5	Cftr	NA	NA	exonic	ENSMUSG00000041301	unknown	UNKNOWN	NA	NA	NA	rs3161301	NA	rs3161301
39238-TALL	chr6	18170785	18170785	T	C	UTR5	Cftr	NA	NA	exonic	ENSMUSG00000041301	unknown	UNKNOWN	NA	NA	NA	rs3161301	NA	rs3161301
49554-TALL	chr6	18170785	18170785	T	C	UTR5	Cftr	NA	NA	exonic	ENSMUSG00000041301	unknown	UNKNOWN	NA	NA	NA	rs3161301	NA	rs3161301
49555-TALL	chr6	18170785	18170785	T	C	UTR5	Cftr	NA	NA	exonic	ENSMUSG00000041301	unknown	UNKNOWN	NA	NA	NA	rs3161301	NA	rs3161301
38854-TALL	chr9	71296670	71296670	A	G	downstream	Aldh1a2	NA	NA	downstream	ENSMUSG00000013584	NA	NA	NA	NA	NA	rs3154895	rs3154895	rs3154895
49554-TALL	chr9	71296670	71296670	A	G	downstream	Aldh1a2	NA	NA	downstream	ENSMUSG00000013584	NA	NA	NA	NA	NA	rs3154895	rs3154895	rs3154895
38854-TALL	chr9	71295908	71295908	A	G	UTR3	Aldh1a2	NA	NA	UTR3	ENSMUSG00000013584	NA	NA	Score=438;Name=lod=88	NA	NA	rs3152948	NA	rs3152948
49554-TALL	chr9	71295908	71295908	A	G	UTR3	Aldh1a2	NA	NA	UTR3	ENSMUSG00000013584	NA	NA	Score=438;Name=lod=88	NA	NA	rs3152948	NA	rs3152948
49555-TALL	chr9	71295908	71295908	A	G	UTR3	Aldh1a2	NA	NA	UTR3	ENSMUSG00000013584	NA	NA	Score=438;Name=lod=88	NA	NA	rs3152948	NA	rs3152948
39238-TALL	chr14	93885862	93885862	A	G	exonic	Pcdh9	synonymous SNV	Pcdh9:NM_001081377:exon1:c.T2871C:p.S957S,Pcdh9:NM_001271800:exon1:c.T2871C:p.S957S,Pcdh9:NM_001271798:exon2:c.T2871C:p.S957S,Pcdh9:NM_001271799:exon2:c.T2502C:p.S834S	exonic	ENSMUSG00000055421	synonymous SNV	ENSMUSG00000055421:ENSMUST00000068992:exon1:c.T2871C:p.S957S	NA	NA	NA	rs31477422	rs31477422	rs31477422
38854-TALL	chr8	57857658	57857658	G	A	intronic	Galntl6	NA	NA	intronic	ENSMUSG00000096914	NA	NA	NA	NA	NA	rs31416557	NA	rs31416557
39238-TALL	chr8	57857658	57857658	G	A	intronic	Galntl6	NA	NA	intronic	ENSMUSG00000096914	NA	NA	NA	NA	NA	rs31416557	NA	rs31416557
49554-TALL	chr8	57857658	57857658	G	A	intronic	Galntl6	NA	NA	intronic	ENSMUSG00000096914	NA	NA	NA	NA	NA	rs31416557	NA	rs31416557
38854-TALL	chr8	57777177	57777177	C	T	UTR3	Galntl6	NA	NA	UTR3	ENSMUSG00000096914	NA	NA	NA	NA	NA	rs31410869	NA	rs31410869
39238-TALL	chr8	57777177	57777177	C	T	UTR3	Galntl6	NA	NA	UTR3	ENSMUSG00000096914	NA	NA	NA	NA	NA	rs31410869	NA	rs31410869
49554-TALL	chr8	57777177	57777177	C	T	UTR3	Galntl6	NA	NA	UTR3	ENSMUSG00000096914	NA	NA	NA	NA	NA	rs31410869	NA	rs31410869
38854-TALL	chr14	101199149	101199149	G	A	UTR5	Prr30	NA	NA	UTR5	ENSMUSG00000042888	NA	NA	NA	NA	NA	rs31388529	NA	rs31388529
39238-TALL	chr14	101199149	101199149	G	A	UTR5	Prr30	NA	NA	UTR5	ENSMUSG00000042888	NA	NA	NA	NA	NA	rs31388529	NA	rs31388529
49554-TALL	chr14	101199149	101199149	G	A	UTR5	Prr30	NA	NA	UTR5	ENSMUSG00000042888	NA	NA	NA	NA	NA	rs31388529	NA	rs31388529
49555-TALL	chr14	101199149	101199149	G	A	UTR5	Prr30	NA	NA	UTR5	ENSMUSG00000042888	NA	NA	NA	NA	NA	rs31388529	NA	rs31388529
39238-TALL	chr14	96106145	96106145	T	A	UTR3	Klhl1	NA	NA	UTR3	ENSMUSG00000022076	NA	NA	NA	NA	NA	rs31206555	NA	rs31206555
39238-TALL	chr14	99629859	99629859	A	C	intergenic	Klf5(dist=316450),Klf12(dist=240781)	NA	NA	intergenic	ENSMUSG00000064584(dist=269032),ENSMUSG00000065238(dist=143764)	NA	NA	Score=308;Name=lod=25	NA	NA	rs31196459	NA	rs31196459
39238-TALL	chr14	99629989	99629989	C	T	intergenic	Klf5(dist=316580),Klf12(dist=240651)	NA	NA	intergenic	ENSMUSG00000064584(dist=269162),ENSMUSG00000065238(dist=143634)	NA	NA	NA	NA	NA	rs31195301	NA	rs31195301
39238-TALL	chr14	93888595	93888595	A	G	exonic	Pcdh9	synonymous SNV	Pcdh9:NM_001081377:exon1:c.T138C:p.D46D,Pcdh9:NM_001271800:exon1:c.T138C:p.D46D,Pcdh9:NM_001271798:exon2:c.T138C:p.D46D	exonic	ENSMUSG00000055421	synonymous SNV	ENSMUSG00000055421:ENSMUST00000068992:exon1:c.T138C:p.D46D	Score=810;Name=lod=3275	NA	NA	rs31169103	rs31169103	rs31169103
39238-TALL	chr14	96106148	96106148	G	A	UTR3	Klhl1	NA	NA	UTR3	ENSMUSG00000022076	NA	NA	NA	NA	NA	rs31168044	NA	rs31168044
39238-TALL	chr14	96105660	96105660	G	A	UTR3	Klhl1	NA	NA	UTR3	ENSMUSG00000022076	NA	NA	Score=327;Name=lod=30	NA	NA	rs31155517	rs31155517	rs31155517
39238-TALL	chr14	95881719	95881719	A	T	UTR5	4921530L21Rik	NA	NA	UTR5	ENSMUSG00000034689	NA	NA	NA	NA	NA	rs31130459	rs31130459	rs31130459
38854-TALL	chr14	101449008	101449008	G	A	intronic	Tbc1d4	NA	NA	intronic	ENSMUSG00000033083	NA	NA	NA	NA	NA	rs31091532	NA	rs31091532
39238-TALL	chr14	101449008	101449008	G	A	intronic	Tbc1d4	NA	NA	intronic	ENSMUSG00000033083	NA	NA	NA	NA	NA	rs31091532	NA	rs31091532
49554-TALL	chr14	101449008	101449008	G	A	intronic	Tbc1d4	NA	NA	intronic	ENSMUSG00000033083	NA	NA	NA	NA	NA	rs31091532	NA	rs31091532
49555-TALL	chr14	101449008	101449008	G	A	intronic	Tbc1d4	NA	NA	intronic	ENSMUSG00000033083	NA	NA	NA	NA	NA	rs31091532	NA	rs31091532
39238-TALL	chr14	96280057	96280057	A	G	exonic	Klhl1	synonymous SNV	Klhl1:NM_053105:exon5:c.T1182C:p.C394C	exonic	ENSMUSG00000022076	synonymous SNV	ENSMUSG00000022076:ENSMUST00000022666:exon5:c.T1182C:p.C394C	Score=617;Name=lod=502	NA	NA	rs31076363	rs31076363	rs31076363
39238-TALL	chr14	93888034	93888034	C	G	exonic	Pcdh9	synonymous SNV	Pcdh9:NM_001081377:exon1:c.G699C:p.S233S,Pcdh9:NM_001271800:exon1:c.G699C:p.S233S,Pcdh9:NM_001271798:exon2:c.G699C:p.S233S,Pcdh9:NM_001271799:exon2:c.G330C:p.S110S	exonic	ENSMUSG00000055421	synonymous SNV	ENSMUSG00000055421:ENSMUST00000068992:exon1:c.G699C:p.S233S	Score=572;Name=lod=323	NA	NA	rs31064699	rs31064699	rs31064699
39238-TALL	chr14	96518084	96518084	G	T	exonic	Klhl1	synonymous SNV	Klhl1:NM_053105:exon1:c.C234A:p.S78S	exonic	ENSMUSG00000022076	synonymous SNV	ENSMUSG00000022076:ENSMUST00000022666:exon1:c.C234A:p.S78S	Score=348;Name=lod=37	Name=trf	NA	rs31035068	NA	rs31035068
38854-TALL	chr11	8541260	8541260	T	C	intronic	Tns3	NA	NA	intronic	ENSMUSG00000020422	NA	NA	NA	NA	NA	rs31010467	NA	rs31010467
49554-TALL	chr11	8541260	8541260	T	C	intronic	Tns3	NA	NA	intronic	ENSMUSG00000020422	NA	NA	NA	NA	NA	rs31010467	NA	rs31010467
49555-TALL	chr11	8541260	8541260	T	C	intronic	Tns3	NA	NA	intronic	ENSMUSG00000020422	NA	NA	NA	NA	NA	rs31010467	NA	rs31010467
38854-TALL	chr6	17531597	17531597	T	C	intronic	Met	NA	NA	intronic	ENSMUSG00000009376	NA	NA	NA	NA	NA	rs30996895	NA	rs30996895
39238-TALL	chr6	17531597	17531597	T	C	intronic	Met	NA	NA	intronic	ENSMUSG00000009376	NA	NA	NA	NA	NA	rs30996895	NA	rs30996895
49554-TALL	chr6	17531597	17531597	T	C	intronic	Met	NA	NA	intronic	ENSMUSG00000009376	NA	NA	NA	NA	NA	rs30996895	NA	rs30996895
49555-TALL	chr6	17531597	17531597	T	C	intronic	Met	NA	NA	intronic	ENSMUSG00000009376	NA	NA	NA	NA	NA	rs30996895	NA	rs30996895
39238-TALL	chr6	7676224	7676224	G	A	intronic	Asns	NA	NA	intronic	ENSMUSG00000029752	NA	NA	NA	NA	NA	rs30992099	NA	rs30992099
49554-TALL	chr6	17534841	17534841	C	G	intronic	Met	NA	NA	intronic	ENSMUSG00000009376	NA	NA	NA	NA	NA	rs30988991	NA	rs30988991
38854-TALL	chr6	17573713	17573713	G	A	UTR3	Met	NA	NA	UTR3	ENSMUSG00000009376	NA	NA	NA	NA	NA	rs30958352	NA	rs30958352
39238-TALL	chr6	17573713	17573713	G	A	UTR3	Met	NA	NA	UTR3	ENSMUSG00000009376	NA	NA	NA	NA	NA	rs30958352	NA	rs30958352
49554-TALL	chr6	17573713	17573713	G	A	UTR3	Met	NA	NA	UTR3	ENSMUSG00000009376	NA	NA	NA	NA	NA	rs30958352	NA	rs30958352
49555-TALL	chr6	17573713	17573713	G	A	UTR3	Met	NA	NA	UTR3	ENSMUSG00000009376	NA	NA	NA	NA	NA	rs30958352	NA	rs30958352
39238-TALL	chr6	7195074	7195074	T	A	intergenic	Sdhaf3(dist=155854),Tac1(dist=359997)	NA	NA	intergenic	ENSMUSG00000095751(dist=61993),ENSMUSG00000061762(dist=359997)	NA	NA	NA	NA	NA	rs30956134	NA	rs30956134
39238-TALL	chr14	96106212	96106212	A	G	UTR3	Klhl1	NA	NA	UTR3	ENSMUSG00000022076	NA	NA	NA	NA	NA	rs30953565	NA	rs30953565
39238-TALL	chr14	96106044	96106044	A	C	UTR3	Klhl1	NA	NA	UTR3	ENSMUSG00000022076	NA	NA	NA	NA	NA	rs30940422	rs30940422	rs30940422
38854-TALL	chr6	17535245	17535245	T	C	intronic	Met	NA	NA	intronic	ENSMUSG00000009376	NA	NA	NA	NA	NA	rs30906091	NA	rs30906091
39238-TALL	chr6	17535245	17535245	T	C	intronic	Met	NA	NA	intronic	ENSMUSG00000009376	NA	NA	NA	NA	NA	rs30906091	NA	rs30906091
49554-TALL	chr6	17535245	17535245	T	C	intronic	Met	NA	NA	intronic	ENSMUSG00000009376	NA	NA	NA	NA	NA	rs30906091	NA	rs30906091
39238-TALL	chr6	39400456	39400456	T	A	exonic	Mkrn1	nonsynonymous SNV	Mkrn1:NM_018810:exon6:c.A1036T:p.N346Y	exonic	ENSMUSG00000029922	nonsynonymous SNV	ENSMUSG00000029922:ENSMUST00000031985:exon6:c.A1036T:p.N346Y,ENSMUSG00000029922:ENSMUST00000114823:exon6:c.A844T:p.N282Y	Score=691;Name=lod=1025	NA	NA	rs30899669	NA	rs30899669
49554-TALL	chr6	39400456	39400456	T	A	exonic	Mkrn1	nonsynonymous SNV	Mkrn1:NM_018810:exon6:c.A1036T:p.N346Y	exonic	ENSMUSG00000029922	nonsynonymous SNV	ENSMUSG00000029922:ENSMUST00000031985:exon6:c.A1036T:p.N346Y,ENSMUSG00000029922:ENSMUST00000114823:exon6:c.A844T:p.N282Y	Score=691;Name=lod=1025	NA	NA	rs30899669	NA	rs30899669
49555-TALL	chr6	39400456	39400456	T	A	exonic	Mkrn1	nonsynonymous SNV	Mkrn1:NM_018810:exon6:c.A1036T:p.N346Y	exonic	ENSMUSG00000029922	nonsynonymous SNV	ENSMUSG00000029922:ENSMUST00000031985:exon6:c.A1036T:p.N346Y,ENSMUSG00000029922:ENSMUST00000114823:exon6:c.A844T:p.N282Y	Score=691;Name=lod=1025	NA	NA	rs30899669	NA	rs30899669
39238-TALL	chr14	96105643	96105643	G	T	UTR3	Klhl1	NA	NA	UTR3	ENSMUSG00000022076	NA	NA	Score=379;Name=lod=50	NA	NA	rs30895034	rs30895034	rs30895034
39238-TALL	chr14	93887170	93887170	T	A	exonic	Pcdh9	synonymous SNV	Pcdh9:NM_001081377:exon1:c.A1563T:p.T521T,Pcdh9:NM_001271800:exon1:c.A1563T:p.T521T,Pcdh9:NM_001271798:exon2:c.A1563T:p.T521T,Pcdh9:NM_001271799:exon2:c.A1194T:p.T398T	exonic	ENSMUSG00000055421	synonymous SNV	ENSMUSG00000055421:ENSMUST00000068992:exon1:c.A1563T:p.T521T	Score=651;Name=lod=696	NA	NA	rs30875751	rs30875751	rs30875751
38854-TALL	chr6	18228037	18228037	G	T	intronic	Cftr	NA	NA	intronic	ENSMUSG00000041301	NA	NA	NA	NA	NA	rs30863920	NA	rs30863920
39238-TALL	chr6	18228037	18228037	G	T	intronic	Cftr	NA	NA	intronic	ENSMUSG00000041301	NA	NA	NA	NA	NA	rs30863920	NA	rs30863920
49554-TALL	chr6	18228037	18228037	G	T	intronic	Cftr	NA	NA	intronic	ENSMUSG00000041301	NA	NA	NA	NA	NA	rs30863920	NA	rs30863920
49555-TALL	chr6	18228037	18228037	G	T	intronic	Cftr	NA	NA	intronic	ENSMUSG00000041301	NA	NA	NA	NA	NA	rs30863920	NA	rs30863920
39238-TALL	chr14	96517894	96517894	C	G	exonic	Klhl1	nonsynonymous SNV	Klhl1:NM_053105:exon1:c.G424C:p.E142Q	exonic	ENSMUSG00000022076	nonsynonymous SNV	ENSMUSG00000022076:ENSMUST00000022666:exon1:c.G424C:p.E142Q	NA	NA	NA	rs30858287	NA	rs30858287
39238-TALL	chr6	7041096	7041096	A	G	intergenic	Sdhaf3(dist=1876),Tac1(dist=513975)	NA	NA	UTR3	ENSMUSG00000042505	NA	NA	NA	NA	NA	rs30858257	rs30858257	rs30858257
38854-TALL	chr6	17693935	17693935	G	T	upstream	St7	NA	NA	upstream	ENSMUSG00000029534	NA	NA	NA	NA	NA	rs30848978	NA	rs30848978
39238-TALL	chr6	17693935	17693935	G	T	upstream	St7	NA	NA	upstream	ENSMUSG00000029534	NA	NA	NA	NA	NA	rs30848978	NA	rs30848978
49554-TALL	chr6	17693935	17693935	G	T	upstream	St7	NA	NA	upstream	ENSMUSG00000029534	NA	NA	NA	NA	NA	rs30848978	NA	rs30848978
49555-TALL	chr6	17693935	17693935	G	T	upstream	St7	NA	NA	upstream	ENSMUSG00000029534	NA	NA	NA	NA	NA	rs30848978	NA	rs30848978
39238-TALL	chr14	95882168	95882168	A	C	exonic	4921530L21Rik	synonymous SNV	4921530L21Rik:NM_025733:exon2:c.A360C:p.T120T	exonic	ENSMUSG00000034689	synonymous SNV	ENSMUSG00000034689:ENSMUST00000045892:exon2:c.A360C:p.T120T	NA	NA	NA	rs30846830	rs30846830	rs30846830
39238-TALL	chr14	96105877	96105877	C	T	UTR3	Klhl1	NA	NA	UTR3	ENSMUSG00000022076	NA	NA	NA	NA	NA	rs30840395	NA	rs30840395
39238-TALL	chr14	99630059	99630059	C	T	intergenic	Klf5(dist=316650),Klf12(dist=240581)	NA	NA	intergenic	ENSMUSG00000064584(dist=269232),ENSMUSG00000065238(dist=143564)	NA	NA	NA	NA	NA	rs30791909	NA	rs30791909
39238-TALL	chr14	96517998	96517998	T	C	exonic	Klhl1	nonsynonymous SNV	Klhl1:NM_053105:exon1:c.A320G:p.Q107R	exonic	ENSMUSG00000022076	nonsynonymous SNV	ENSMUSG00000022076:ENSMUST00000022666:exon1:c.A320G:p.Q107R	Score=323;Name=lod=29	NA	NA	rs30784638	NA	rs30784638
38854-TALL	chr6	17572174	17572174	C	T	UTR3	Met	NA	NA	UTR3	ENSMUSG00000009376	NA	NA	NA	NA	NA	rs30765015	NA	rs30765015
39238-TALL	chr6	17572174	17572174	C	T	UTR3	Met	NA	NA	UTR3	ENSMUSG00000009376	NA	NA	NA	NA	NA	rs30765015	NA	rs30765015
49554-TALL	chr6	17572174	17572174	C	T	UTR3	Met	NA	NA	UTR3	ENSMUSG00000009376	NA	NA	NA	NA	NA	rs30765015	NA	rs30765015
49555-TALL	chr6	17572174	17572174	C	T	UTR3	Met	NA	NA	UTR3	ENSMUSG00000009376	NA	NA	NA	NA	NA	rs30765015	NA	rs30765015
39238-TALL	chr6	7675921	7675921	G	A	intronic	Asns	NA	NA	intronic	ENSMUSG00000029752	NA	NA	NA	NA	NA	rs30763965	NA	rs30763965
39238-TALL	chr6	6878046	6878046	T	C	UTR3	Dlx5	NA	NA	UTR3	ENSMUSG00000029755	NA	NA	Score=615;Name=lod=492	NA	NA	rs30758526	NA	rs30758526
39238-TALL	chr6	7871792	7871792	T	C	UTR3	C1galt1	NA	NA	UTR3	ENSMUSG00000042460	NA	NA	Score=440;Name=lod=90	NA	NA	rs30756322	NA	rs30756322
39238-TALL	chr6	31426693	31426693	T	C	intronic	Mkln1	NA	NA	intronic	ENSMUSG00000025609	NA	NA	NA	NA	NA	rs30718075	NA	rs30718075
49554-TALL	chr6	31426693	31426693	T	C	intronic	Mkln1	NA	NA	intronic	ENSMUSG00000025609	NA	NA	NA	NA	NA	rs30718075	NA	rs30718075
49555-TALL	chr6	31426693	31426693	T	C	intronic	Mkln1	NA	NA	intronic	ENSMUSG00000025609	NA	NA	NA	NA	NA	rs30718075	NA	rs30718075
49555-TALL	chr9	3023561	3023561	C	T	intergenic	NONE(dist=NONE),Mir101c(dist=15108)	NA	NA	exonic	ENSMUSG00000095186	synonymous SNV	ENSMUSG00000095186:ENSMUST00000099046:exon1:c.C15T:p.F5F	NA	Name=trf	NA	rs30712019	NA	NA
49554-TALL	chr14	19418281	19418281	A	C	intergenic	Ube2e2(dist=524654),Gm5458(dist=175857)	NA	NA	intronic	ENSMUSG00000095280	NA	NA	NA	Name=trf	NA	rs30676490	NA	rs30676490
38854-TALL	chr6	17572840	17572840	C	T	UTR3	Met	NA	NA	UTR3	ENSMUSG00000009376	NA	NA	Score=395;Name=lod=58	NA	NA	rs30664374	rs30664374	rs30664374
39238-TALL	chr6	17572840	17572840	C	T	UTR3	Met	NA	NA	UTR3	ENSMUSG00000009376	NA	NA	Score=395;Name=lod=58	NA	NA	rs30664374	rs30664374	rs30664374
49554-TALL	chr6	17572840	17572840	C	T	UTR3	Met	NA	NA	UTR3	ENSMUSG00000009376	NA	NA	Score=395;Name=lod=58	NA	NA	rs30664374	rs30664374	rs30664374
49555-TALL	chr6	17572840	17572840	C	T	UTR3	Met	NA	NA	UTR3	ENSMUSG00000009376	NA	NA	Score=395;Name=lod=58	NA	NA	rs30664374	rs30664374	rs30664374
38854-TALL	chr6	17572526	17572526	G	A	UTR3	Met	NA	NA	UTR3	ENSMUSG00000009376	NA	NA	Score=304;Name=lod=24	NA	NA	rs30661963	rs30661963	rs30661963
39238-TALL	chr6	17572526	17572526	G	A	UTR3	Met	NA	NA	UTR3	ENSMUSG00000009376	NA	NA	Score=304;Name=lod=24	NA	NA	rs30661963	rs30661963	rs30661963
49554-TALL	chr6	17572526	17572526	G	A	UTR3	Met	NA	NA	UTR3	ENSMUSG00000009376	NA	NA	Score=304;Name=lod=24	NA	NA	rs30661963	rs30661963	rs30661963
49555-TALL	chr6	17572526	17572526	G	A	UTR3	Met	NA	NA	UTR3	ENSMUSG00000009376	NA	NA	Score=304;Name=lod=24	NA	NA	rs30661963	rs30661963	rs30661963
38854-TALL	chr6	18226222	18226222	G	T	intronic	Cftr	NA	NA	intronic	ENSMUSG00000041301	NA	NA	NA	NA	NA	rs30612377	NA	rs30612377
39238-TALL	chr6	18226222	18226222	G	T	intronic	Cftr	NA	NA	intronic	ENSMUSG00000041301	NA	NA	NA	NA	NA	rs30612377	NA	rs30612377
49554-TALL	chr6	18226222	18226222	G	T	intronic	Cftr	NA	NA	intronic	ENSMUSG00000041301	NA	NA	NA	NA	NA	rs30612377	NA	rs30612377
49555-TALL	chr6	18226222	18226222	G	T	intronic	Cftr	NA	NA	intronic	ENSMUSG00000041301	NA	NA	NA	NA	NA	rs30612377	NA	rs30612377
38854-TALL	chr6	17573718	17573718	T	A	UTR3	Met	NA	NA	UTR3	ENSMUSG00000009376	NA	NA	NA	NA	NA	rs30609692	NA	rs30609692
39238-TALL	chr6	17573718	17573718	T	A	UTR3	Met	NA	NA	UTR3	ENSMUSG00000009376	NA	NA	NA	NA	NA	rs30609692	NA	rs30609692
49554-TALL	chr6	17573718	17573718	T	A	UTR3	Met	NA	NA	UTR3	ENSMUSG00000009376	NA	NA	NA	NA	NA	rs30609692	NA	rs30609692
49555-TALL	chr6	17573718	17573718	T	A	UTR3	Met	NA	NA	UTR3	ENSMUSG00000009376	NA	NA	NA	NA	NA	rs30609692	NA	rs30609692
38854-TALL	chr6	17563662	17563662	A	G	exonic	Met	synonymous SNV	Met:NM_008591:exon20:c.A3735G:p.V1245V	exonic	ENSMUSG00000009376	synonymous SNV	ENSMUSG00000009376:ENSMUST00000080469:exon18:c.A3735G:p.V1245V,ENSMUSG00000009376:ENSMUST00000115442:exon19:c.A3735G:p.V1245V,ENSMUSG00000009376:ENSMUST00000115443:exon20:c.A3735G:p.V1245V	Score=648;Name=lod=678	NA	NA	rs30609098	NA	rs30609098
39238-TALL	chr6	17563662	17563662	A	G	exonic	Met	synonymous SNV	Met:NM_008591:exon20:c.A3735G:p.V1245V	exonic	ENSMUSG00000009376	synonymous SNV	ENSMUSG00000009376:ENSMUST00000080469:exon18:c.A3735G:p.V1245V,ENSMUSG00000009376:ENSMUST00000115442:exon19:c.A3735G:p.V1245V,ENSMUSG00000009376:ENSMUST00000115443:exon20:c.A3735G:p.V1245V	Score=648;Name=lod=678	NA	NA	rs30609098	NA	rs30609098
49554-TALL	chr6	17563662	17563662	A	G	exonic	Met	synonymous SNV	Met:NM_008591:exon20:c.A3735G:p.V1245V	exonic	ENSMUSG00000009376	synonymous SNV	ENSMUSG00000009376:ENSMUST00000080469:exon18:c.A3735G:p.V1245V,ENSMUSG00000009376:ENSMUST00000115442:exon19:c.A3735G:p.V1245V,ENSMUSG00000009376:ENSMUST00000115443:exon20:c.A3735G:p.V1245V	Score=648;Name=lod=678	NA	NA	rs30609098	NA	rs30609098
49555-TALL	chr6	17563662	17563662	A	G	exonic	Met	synonymous SNV	Met:NM_008591:exon20:c.A3735G:p.V1245V	exonic	ENSMUSG00000009376	synonymous SNV	ENSMUSG00000009376:ENSMUST00000080469:exon18:c.A3735G:p.V1245V,ENSMUSG00000009376:ENSMUST00000115442:exon19:c.A3735G:p.V1245V,ENSMUSG00000009376:ENSMUST00000115443:exon20:c.A3735G:p.V1245V	Score=648;Name=lod=678	NA	NA	rs30609098	NA	rs30609098
38854-TALL	chr14	19418820	19418820	A	C	intergenic	Ube2e2(dist=525193),Gm5458(dist=175318)	NA	NA	exonic	ENSMUSG00000095280	nonsynonymous SNV	ENSMUSG00000095280:ENSMUST00000177817:exon2:c.T107G:p.L36R	NA	Name=trf	NA	rs30574406	NA	rs30574406
49554-TALL	chr14	19418820	19418820	A	C	intergenic	Ube2e2(dist=525193),Gm5458(dist=175318)	NA	NA	exonic	ENSMUSG00000095280	nonsynonymous SNV	ENSMUSG00000095280:ENSMUST00000177817:exon2:c.T107G:p.L36R	NA	Name=trf	NA	rs30574406	NA	rs30574406
39238-TALL	chr6	7556663	7556663	G	A	intronic	Tac1	NA	NA	intronic	ENSMUSG00000061762	NA	NA	NA	NA	NA	rs30567759	NA	rs30567759
39238-TALL	chr14	93887964	93887964	C	T	exonic	Pcdh9	nonsynonymous SNV	Pcdh9:NM_001081377:exon1:c.G769A:p.V257I,Pcdh9:NM_001271800:exon1:c.G769A:p.V257I,Pcdh9:NM_001271798:exon2:c.G769A:p.V257I,Pcdh9:NM_001271799:exon2:c.G400A:p.V134I	exonic	ENSMUSG00000055421	nonsynonymous SNV	ENSMUSG00000055421:ENSMUST00000068992:exon1:c.G769A:p.V257I	Score=667;Name=lod=814	NA	NA	rs30545411	rs30545411	rs30545411
38854-TALL	chr6	17563754	17563754	A	G	intronic	Met	NA	NA	intronic	ENSMUSG00000009376	NA	NA	NA	NA	NA	rs30517920	NA	rs30517920
39238-TALL	chr6	17563754	17563754	A	G	intronic	Met	NA	NA	intronic	ENSMUSG00000009376	NA	NA	NA	NA	NA	rs30517920	NA	rs30517920
49555-TALL	chr6	17563754	17563754	A	G	intronic	Met	NA	NA	intronic	ENSMUSG00000009376	NA	NA	NA	NA	NA	rs30517920	NA	rs30517920
39238-TALL	chr14	93886900	93886900	A	G	exonic	Pcdh9	synonymous SNV	Pcdh9:NM_001081377:exon1:c.T1833C:p.I611I,Pcdh9:NM_001271800:exon1:c.T1833C:p.I611I,Pcdh9:NM_001271798:exon2:c.T1833C:p.I611I,Pcdh9:NM_001271799:exon2:c.T1464C:p.I488I	exonic	ENSMUSG00000055421	synonymous SNV	ENSMUSG00000055421:ENSMUST00000068992:exon1:c.T1833C:p.I611I	Score=611;Name=lod=475	NA	NA	rs30511142	rs30511142	rs30511142
38854-TALL	chr6	17340737	17340737	T	G	UTR3	Cav1	NA	NA	ncRNA_UTR3	ENSMUSG00000007655	NA	NA	Score=571;Name=lod=321	NA	NA	rs30507040	NA	rs30507040
39238-TALL	chr6	17340737	17340737	T	G	UTR3	Cav1	NA	NA	ncRNA_UTR3	ENSMUSG00000007655	NA	NA	Score=571;Name=lod=321	NA	NA	rs30507040	NA	rs30507040
49554-TALL	chr6	17340737	17340737	T	G	UTR3	Cav1	NA	NA	ncRNA_UTR3	ENSMUSG00000007655	NA	NA	Score=571;Name=lod=321	NA	NA	rs30507040	NA	rs30507040
49555-TALL	chr6	17340737	17340737	T	G	UTR3	Cav1	NA	NA	ncRNA_UTR3	ENSMUSG00000007655	NA	NA	Score=571;Name=lod=321	NA	NA	rs30507040	NA	rs30507040
39238-TALL	chr14	95882151	95882151	T	C	exonic	4921530L21Rik	nonsynonymous SNV	4921530L21Rik:NM_025733:exon2:c.T343C:p.Y115H	exonic	ENSMUSG00000034689	nonsynonymous SNV	ENSMUSG00000034689:ENSMUST00000045892:exon2:c.T343C:p.Y115H	NA	NA	NA	rs30495646	rs30495646	rs30495646
39238-TALL	chr14	93886341	93886341	G	T	exonic	Pcdh9	synonymous SNV	Pcdh9:NM_001081377:exon1:c.C2392A:p.R798R,Pcdh9:NM_001271800:exon1:c.C2392A:p.R798R,Pcdh9:NM_001271798:exon2:c.C2392A:p.R798R,Pcdh9:NM_001271799:exon2:c.C2023A:p.R675R	exonic	ENSMUSG00000055421	synonymous SNV	ENSMUSG00000055421:ENSMUST00000068992:exon1:c.C2392A:p.R798R	Score=532;Name=lod=219	NA	NA	rs30482380	rs30482380	rs30482380
38854-TALL	chr6	17531593	17531593	A	G	intronic	Met	NA	NA	intronic	ENSMUSG00000009376	NA	NA	NA	NA	NA	rs30451135	NA	rs30451135
39238-TALL	chr6	17531593	17531593	A	G	intronic	Met	NA	NA	intronic	ENSMUSG00000009376	NA	NA	NA	NA	NA	rs30451135	NA	rs30451135
49554-TALL	chr6	17531593	17531593	A	G	intronic	Met	NA	NA	intronic	ENSMUSG00000009376	NA	NA	NA	NA	NA	rs30451135	NA	rs30451135
49555-TALL	chr6	17531593	17531593	A	G	intronic	Met	NA	NA	intronic	ENSMUSG00000009376	NA	NA	NA	NA	NA	rs30451135	NA	rs30451135
38854-TALL	chr9	71641325	71641325	C	G	intronic	Cgnl1	NA	NA	intronic	ENSMUSG00000032232	NA	NA	NA	NA	NA	rs30449949	NA	rs30449949
49554-TALL	chr9	71641325	71641325	C	G	intronic	Cgnl1	NA	NA	intronic	ENSMUSG00000032232	NA	NA	NA	NA	NA	rs30449949	NA	rs30449949
38854-TALL	chr9	69398011	69398011	G	A	UTR5	Ice2	NA	NA	UTR5	ENSMUSG00000032235	NA	NA	NA	NA	NA	rs30439031	NA	rs30439031
49554-TALL	chr9	69398011	69398011	G	A	UTR5	Ice2	NA	NA	UTR5	ENSMUSG00000032235	NA	NA	NA	NA	NA	rs30439031	NA	rs30439031
49555-TALL	chr9	69398011	69398011	G	A	UTR5	Ice2	NA	NA	UTR5	ENSMUSG00000032235	NA	NA	NA	NA	NA	rs30439031	NA	rs30439031
38854-TALL	chr9	72446193	72446193	G	C	intronic	Mns1	NA	NA	intronic	ENSMUSG00000032221	NA	NA	NA	NA	NA	rs30430260	NA	rs30430260
49554-TALL	chr9	72446193	72446193	G	C	intronic	Mns1	NA	NA	intronic	ENSMUSG00000032221	NA	NA	NA	NA	NA	rs30430260	NA	rs30430260
49555-TALL	chr9	72446193	72446193	G	C	intronic	Mns1	NA	NA	intronic	ENSMUSG00000032221	NA	NA	NA	NA	NA	rs30430260	NA	rs30430260
38854-TALL	chr9	72739252	72739252	A	T	intronic	Nedd4	NA	NA	intronic	ENSMUSG00000032216	NA	NA	NA	NA	NA	rs30429666	NA	rs30429666
49554-TALL	chr9	72739252	72739252	A	T	intronic	Nedd4	NA	NA	intronic	ENSMUSG00000032216	NA	NA	NA	NA	NA	rs30429666	NA	rs30429666
49555-TALL	chr9	72739252	72739252	A	T	intronic	Nedd4	NA	NA	intronic	ENSMUSG00000032216	NA	NA	NA	NA	NA	rs30429666	NA	rs30429666
39238-TALL	chr6	7675858	7675858	A	T	intronic	Asns	NA	NA	intronic	ENSMUSG00000029752	NA	NA	NA	NA	NA	rs30427540	NA	rs30427540
38854-TALL	chr9	69483693	69483693	T	C	intronic	Anxa2	NA	NA	intronic	ENSMUSG00000032231	NA	NA	NA	NA	NA	rs30426717	rs30426717	rs30426717
49554-TALL	chr9	69483693	69483693	T	C	intronic	Anxa2	NA	NA	intronic	ENSMUSG00000032231	NA	NA	NA	NA	NA	rs30426717	rs30426717	rs30426717
49555-TALL	chr9	69483693	69483693	T	C	intronic	Anxa2	NA	NA	intronic	ENSMUSG00000032231	NA	NA	NA	NA	NA	rs30426717	rs30426717	rs30426717
49555-TALL	chr9	67895231	67895231	A	G	intronic	Vps13c	NA	NA	intronic	ENSMUSG00000035284	NA	NA	NA	NA	NA	rs30425887	rs30425887	rs30425887
38854-TALL	chr9	69384839	69384839	T	C	UTR3	Rora	NA	NA	UTR3	ENSMUSG00000032238	NA	NA	NA	NA	NA	rs30423664	NA	rs30423664
49554-TALL	chr9	69384839	69384839	T	C	UTR3	Rora	NA	NA	UTR3	ENSMUSG00000032238	NA	NA	NA	NA	NA	rs30423664	NA	rs30423664
49555-TALL	chr9	69384839	69384839	T	C	UTR3	Rora	NA	NA	UTR3	ENSMUSG00000032238	NA	NA	NA	NA	NA	rs30423664	NA	rs30423664
38854-TALL	chr9	70740190	70740190	G	A	intronic	Adam10	NA	NA	intronic	ENSMUSG00000054693	NA	NA	NA	NA	NA	rs30423153	NA	rs30423153
49554-TALL	chr9	70740190	70740190	G	A	intronic	Adam10	NA	NA	intronic	ENSMUSG00000054693	NA	NA	NA	NA	NA	rs30423153	NA	rs30423153
49555-TALL	chr9	70740190	70740190	G	A	intronic	Adam10	NA	NA	intronic	ENSMUSG00000054693	NA	NA	NA	NA	NA	rs30423153	NA	rs30423153
38854-TALL	chr9	66827955	66827955	T	G	intronic	Aph1c	NA	NA	intronic	ENSMUSG00000053040	NA	NA	NA	NA	NA	rs30421658	rs30421658	rs30421658
49554-TALL	chr9	66827955	66827955	T	G	intronic	Aph1c	NA	NA	intronic	ENSMUSG00000053040	NA	NA	NA	NA	NA	rs30421658	rs30421658	rs30421658
49555-TALL	chr9	66827955	66827955	T	G	intronic	Aph1c	NA	NA	intronic	ENSMUSG00000053040	NA	NA	NA	NA	NA	rs30421658	rs30421658	rs30421658
39238-TALL	chr6	17664881	17664881	G	A	intronic	Capza2	NA	NA	intronic	ENSMUSG00000015733	NA	NA	NA	NA	NA	rs30416942	rs30416942	rs30416942
49554-TALL	chr6	17664881	17664881	G	A	intronic	Capza2	NA	NA	intronic	ENSMUSG00000015733	NA	NA	NA	NA	NA	rs30416942	rs30416942	rs30416942
39238-TALL	chr14	93888025	93888025	A	G	exonic	Pcdh9	synonymous SNV	Pcdh9:NM_001081377:exon1:c.T708C:p.A236A,Pcdh9:NM_001271800:exon1:c.T708C:p.A236A,Pcdh9:NM_001271798:exon2:c.T708C:p.A236A,Pcdh9:NM_001271799:exon2:c.T339C:p.A113A	exonic	ENSMUSG00000055421	synonymous SNV	ENSMUSG00000055421:ENSMUST00000068992:exon1:c.T708C:p.A236A	Score=667;Name=lod=814	NA	NA	rs30404505	rs30404505	rs30404505
39238-TALL	chr6	6558502	6558502	A	G	intronic	Shfm1	NA	NA	intronic	ENSMUSG00000042541	NA	NA	Score=351;Name=lod=38	NA	NA	rs30403936	NA	rs30403936
38854-TALL	chr9	69384063	69384063	T	C	UTR3	Rora	NA	NA	UTR3	ENSMUSG00000032238	NA	NA	NA	NA	NA	rs30395086	NA	rs30395086
49554-TALL	chr9	69384063	69384063	T	C	UTR3	Rora	NA	NA	UTR3	ENSMUSG00000032238	NA	NA	NA	NA	NA	rs30395086	NA	rs30395086
49555-TALL	chr9	69384063	69384063	T	C	UTR3	Rora	NA	NA	UTR3	ENSMUSG00000032238	NA	NA	NA	NA	NA	rs30395086	NA	rs30395086
38854-TALL	chr9	71725108	71725108	G	A	exonic	Cgnl1	synonymous SNV	Cgnl1:NM_026599:exon2:c.C960T:p.C320C	exonic	ENSMUSG00000032232	synonymous SNV	ENSMUSG00000032232:ENSMUST00000072899:exon2:c.C960T:p.C320C,ENSMUSG00000032232:ENSMUST00000121322:exon2:c.C960T:p.C320C,ENSMUSG00000032232:ENSMUST00000122065:exon2:c.C960T:p.C320C	NA	NA	NA	rs30389772	NA	rs30389772
49554-TALL	chr9	71725108	71725108	G	A	exonic	Cgnl1	synonymous SNV	Cgnl1:NM_026599:exon2:c.C960T:p.C320C	exonic	ENSMUSG00000032232	synonymous SNV	ENSMUSG00000032232:ENSMUST00000072899:exon2:c.C960T:p.C320C,ENSMUSG00000032232:ENSMUST00000121322:exon2:c.C960T:p.C320C,ENSMUSG00000032232:ENSMUST00000122065:exon2:c.C960T:p.C320C	NA	NA	NA	rs30389772	NA	rs30389772
49555-TALL	chr9	71725108	71725108	G	A	exonic	Cgnl1	synonymous SNV	Cgnl1:NM_026599:exon2:c.C960T:p.C320C	exonic	ENSMUSG00000032232	synonymous SNV	ENSMUSG00000032232:ENSMUST00000072899:exon2:c.C960T:p.C320C,ENSMUSG00000032232:ENSMUST00000121322:exon2:c.C960T:p.C320C,ENSMUSG00000032232:ENSMUST00000122065:exon2:c.C960T:p.C320C	NA	NA	NA	rs30389772	NA	rs30389772
38854-TALL	chr9	72731095	72731095	T	A	intronic	Nedd4	NA	NA	intronic	ENSMUSG00000032216	NA	NA	NA	NA	NA	rs30389090	NA	rs30389090
49554-TALL	chr9	72731095	72731095	T	A	intronic	Nedd4	NA	NA	intronic	ENSMUSG00000032216	NA	NA	NA	NA	NA	rs30389090	NA	rs30389090
49555-TALL	chr9	72731095	72731095	T	A	intronic	Nedd4	NA	NA	intronic	ENSMUSG00000032216	NA	NA	NA	NA	NA	rs30389090	NA	rs30389090
49554-TALL	chr9	70586628	70586628	T	C	intronic	Sltm	NA	NA	intronic	ENSMUSG00000032212	NA	NA	NA	NA	NA	rs30380416	NA	rs30380416
49555-TALL	chr9	70586628	70586628	T	C	intronic	Sltm	NA	NA	intronic	ENSMUSG00000032212	NA	NA	NA	NA	NA	rs30380416	NA	rs30380416
38854-TALL	chr6	18104849	18104849	A	G	exonic	Asz1	synonymous SNV	Asz1:NM_023729:exon3:c.T255C:p.Y85Y	exonic	ENSMUSG00000010796	synonymous SNV	ENSMUSG00000010796:ENSMUST00000010940:exon3:c.T255C:p.Y85Y,ENSMUSG00000010796:ENSMUST00000136194:exon3:c.T255C:p.Y85Y	Score=533;Name=lod=221	NA	NA	rs30364889	NA	rs30364889
39238-TALL	chr6	18104849	18104849	A	G	exonic	Asz1	synonymous SNV	Asz1:NM_023729:exon3:c.T255C:p.Y85Y	exonic	ENSMUSG00000010796	synonymous SNV	ENSMUSG00000010796:ENSMUST00000010940:exon3:c.T255C:p.Y85Y,ENSMUSG00000010796:ENSMUST00000136194:exon3:c.T255C:p.Y85Y	Score=533;Name=lod=221	NA	NA	rs30364889	NA	rs30364889
49554-TALL	chr6	18104849	18104849	A	G	exonic	Asz1	synonymous SNV	Asz1:NM_023729:exon3:c.T255C:p.Y85Y	exonic	ENSMUSG00000010796	synonymous SNV	ENSMUSG00000010796:ENSMUST00000010940:exon3:c.T255C:p.Y85Y,ENSMUSG00000010796:ENSMUST00000136194:exon3:c.T255C:p.Y85Y	Score=533;Name=lod=221	NA	NA	rs30364889	NA	rs30364889
49555-TALL	chr6	18104849	18104849	A	G	exonic	Asz1	synonymous SNV	Asz1:NM_023729:exon3:c.T255C:p.Y85Y	exonic	ENSMUSG00000010796	synonymous SNV	ENSMUSG00000010796:ENSMUST00000010940:exon3:c.T255C:p.Y85Y,ENSMUSG00000010796:ENSMUST00000136194:exon3:c.T255C:p.Y85Y	Score=533;Name=lod=221	NA	NA	rs30364889	NA	rs30364889
38854-TALL	chr9	71558831	71558831	A	G	intronic	Myzap	NA	NA	intronic	ENSMUSG00000041361,ENSMUSG00000092137	NA	NA	NA	NA	NA	rs30341043	NA	rs30341043
49554-TALL	chr9	71558831	71558831	A	G	intronic	Myzap	NA	NA	intronic	ENSMUSG00000041361,ENSMUSG00000092137	NA	NA	NA	NA	NA	rs30341043	NA	rs30341043
49555-TALL	chr9	71558831	71558831	A	G	intronic	Myzap	NA	NA	intronic	ENSMUSG00000041361,ENSMUSG00000092137	NA	NA	NA	NA	NA	rs30341043	NA	rs30341043
38854-TALL	chr9	67898778	67898778	C	T	intronic	Vps13c	NA	NA	intronic	ENSMUSG00000035284	NA	NA	NA	NA	NA	rs30338916	NA	rs30338916
49554-TALL	chr9	67898778	67898778	C	T	intronic	Vps13c	NA	NA	intronic	ENSMUSG00000035284	NA	NA	NA	NA	NA	rs30338916	NA	rs30338916
49555-TALL	chr9	67898778	67898778	C	T	intronic	Vps13c	NA	NA	intronic	ENSMUSG00000035284	NA	NA	NA	NA	NA	rs30338916	NA	rs30338916
39238-TALL	chr6	7041918	7041918	C	T	intergenic	Sdhaf3(dist=2698),Tac1(dist=513153)	NA	NA	UTR3	ENSMUSG00000042505	NA	NA	NA	NA	NA	rs30328875	NA	rs30328875
39238-TALL	chr14	93888304	93888304	C	T	exonic	Pcdh9	synonymous SNV	Pcdh9:NM_001081377:exon1:c.G429A:p.P143P,Pcdh9:NM_001271800:exon1:c.G429A:p.P143P,Pcdh9:NM_001271798:exon2:c.G429A:p.P143P,Pcdh9:NM_001271799:exon2:c.G60A:p.P20P	exonic	ENSMUSG00000055421	synonymous SNV	ENSMUSG00000055421:ENSMUST00000068992:exon1:c.G429A:p.P143P	Score=790;Name=lod=2697	NA	NA	rs30315562	rs30315562	rs30315562
38854-TALL	chr9	66845192	66845192	G	T	UTR3	Rab8b	NA	NA	UTR3	ENSMUSG00000036943	NA	NA	NA	NA	NA	rs30315148	NA	rs30315148
49554-TALL	chr9	66845192	66845192	G	T	UTR3	Rab8b	NA	NA	UTR3	ENSMUSG00000036943	NA	NA	NA	NA	NA	rs30315148	NA	rs30315148
49555-TALL	chr9	66845192	66845192	G	T	UTR3	Rab8b	NA	NA	UTR3	ENSMUSG00000036943	NA	NA	NA	NA	NA	rs30315148	NA	rs30315148
49554-TALL	chr9	70585722	70585722	A	T	intronic	Sltm	NA	NA	intronic	ENSMUSG00000032212	NA	NA	NA	NA	NA	rs30288494	NA	rs30288494
38854-TALL	chr9	71882800	71882800	C	T	intronic	Tcf12	NA	NA	intronic	ENSMUSG00000032228	NA	NA	NA	NA	NA	rs30288131	NA	rs30288131
49554-TALL	chr9	71882800	71882800	C	T	intronic	Tcf12	NA	NA	intronic	ENSMUSG00000032228	NA	NA	NA	NA	NA	rs30288131	NA	rs30288131
49555-TALL	chr9	71882800	71882800	C	T	intronic	Tcf12	NA	NA	intronic	ENSMUSG00000032228	NA	NA	NA	NA	NA	rs30288131	NA	rs30288131
39238-TALL	chr14	96105742	96105742	T	A	UTR3	Klhl1	NA	NA	UTR3	ENSMUSG00000022076	NA	NA	NA	NA	NA	rs30286903	NA	rs30286903
38854-TALL	chr9	70338863	70338863	C	T	intronic	Myo1e	NA	NA	intronic	ENSMUSG00000032220	NA	NA	NA	NA	NA	rs30281646	NA	rs30281646
49554-TALL	chr9	70338863	70338863	C	T	intronic	Myo1e	NA	NA	intronic	ENSMUSG00000032220	NA	NA	NA	NA	NA	rs30281646	NA	rs30281646
49555-TALL	chr9	70338863	70338863	C	T	intronic	Myo1e	NA	NA	intronic	ENSMUSG00000032220	NA	NA	NA	NA	NA	rs30281646	NA	rs30281646
38854-TALL	chr9	70341378	70341378	G	A	intronic	Myo1e	NA	NA	intronic	ENSMUSG00000032220	NA	NA	NA	NA	NA	rs30274260	NA	rs30274260
49554-TALL	chr9	70341378	70341378	G	A	intronic	Myo1e	NA	NA	intronic	ENSMUSG00000032220	NA	NA	NA	NA	NA	rs30274260	NA	rs30274260
49555-TALL	chr9	70341378	70341378	G	A	intronic	Myo1e	NA	NA	intronic	ENSMUSG00000032220	NA	NA	NA	NA	NA	rs30274260	NA	rs30274260
39238-TALL	chr14	96517903	96517903	A	G	exonic	Klhl1	nonsynonymous SNV	Klhl1:NM_053105:exon1:c.T415C:p.S139P	exonic	ENSMUSG00000022076	nonsynonymous SNV	ENSMUSG00000022076:ENSMUST00000022666:exon1:c.T415C:p.S139P	NA	NA	NA	rs30271875	NA	rs30271875
49555-TALL	chr9	67892959	67892959	T	G	intronic	Vps13c	NA	NA	intronic	ENSMUSG00000035284	NA	NA	NA	NA	NA	rs30261484	NA	rs30261484
39238-TALL	chr14	95881771	95881771	C	T	UTR5	4921530L21Rik	NA	NA	UTR5	ENSMUSG00000034689	NA	NA	NA	NA	NA	rs30258541	rs30258541	rs30258541
38854-TALL	chr9	67236912	67236912	A	G	intronic	Tln2	NA	NA	intronic	ENSMUSG00000052698	NA	NA	NA	NA	NA	rs30243729	NA	rs30243729
49554-TALL	chr9	67236912	67236912	A	G	intronic	Tln2	NA	NA	intronic	ENSMUSG00000052698	NA	NA	NA	NA	NA	rs30243729	NA	rs30243729
49555-TALL	chr9	67236912	67236912	A	G	intronic	Tln2	NA	NA	intronic	ENSMUSG00000052698	NA	NA	NA	NA	NA	rs30243729	NA	rs30243729
38854-TALL	chr9	72945882	72945882	T	C	UTR3	Pygo1	NA	NA	UTR3	ENSMUSG00000034910	NA	NA	NA	NA	NA	rs30233828	rs30233828	rs30233828
49554-TALL	chr9	72945882	72945882	T	C	UTR3	Pygo1	NA	NA	UTR3	ENSMUSG00000034910	NA	NA	NA	NA	NA	rs30233828	rs30233828	rs30233828
49555-TALL	chr9	72945882	72945882	T	C	UTR3	Pygo1	NA	NA	UTR3	ENSMUSG00000034910	NA	NA	NA	NA	NA	rs30233828	rs30233828	rs30233828
38854-TALL	chr9	71295675	71295675	T	C	UTR3	Aldh1a2	NA	NA	UTR3	ENSMUSG00000013584	NA	NA	NA	NA	NA	rs3023216	rs3023216	rs3023216
49554-TALL	chr9	71295675	71295675	T	C	UTR3	Aldh1a2	NA	NA	UTR3	ENSMUSG00000013584	NA	NA	NA	NA	NA	rs3023216	rs3023216	rs3023216
49555-TALL	chr9	71295675	71295675	T	C	UTR3	Aldh1a2	NA	NA	UTR3	ENSMUSG00000013584	NA	NA	NA	NA	NA	rs3023216	rs3023216	rs3023216
38854-TALL	chr9	67324800	67324800	G	A	intronic	Tln2	NA	NA	intronic	ENSMUSG00000052698	NA	NA	NA	NA	NA	rs30231760	NA	rs30231760
49554-TALL	chr9	67324800	67324800	G	A	intronic	Tln2	NA	NA	intronic	ENSMUSG00000052698	NA	NA	NA	NA	NA	rs30231760	NA	rs30231760
49555-TALL	chr9	67324800	67324800	G	A	intronic	Tln2	NA	NA	intronic	ENSMUSG00000052698	NA	NA	NA	NA	NA	rs30231760	NA	rs30231760
38854-TALL	chr9	70297336	70297336	G	A	exonic	Myo1e	nonsynonymous SNV	Myo1e:NM_181072:exon3:c.G217A:p.V73I	exonic	ENSMUSG00000032220	nonsynonymous SNV	ENSMUSG00000032220:ENSMUST00000034745:exon3:c.G217A:p.V73I	Score=573;Name=lod=328	NA	NA	rs30226946	rs30226946	rs30226946
49554-TALL	chr9	70297336	70297336	G	A	exonic	Myo1e	nonsynonymous SNV	Myo1e:NM_181072:exon3:c.G217A:p.V73I	exonic	ENSMUSG00000032220	nonsynonymous SNV	ENSMUSG00000032220:ENSMUST00000034745:exon3:c.G217A:p.V73I	Score=573;Name=lod=328	NA	NA	rs30226946	rs30226946	rs30226946
49555-TALL	chr9	70297336	70297336	G	A	exonic	Myo1e	nonsynonymous SNV	Myo1e:NM_181072:exon3:c.G217A:p.V73I	exonic	ENSMUSG00000032220	nonsynonymous SNV	ENSMUSG00000032220:ENSMUST00000034745:exon3:c.G217A:p.V73I	Score=573;Name=lod=328	NA	NA	rs30226946	rs30226946	rs30226946
38854-TALL	chr6	17572941	17572941	T	C	UTR3	Met	NA	NA	UTR3	ENSMUSG00000009376	NA	NA	NA	NA	NA	rs30223658	NA	rs30223658
39238-TALL	chr6	17572941	17572941	T	C	UTR3	Met	NA	NA	UTR3	ENSMUSG00000009376	NA	NA	NA	NA	NA	rs30223658	NA	rs30223658
49554-TALL	chr6	17572941	17572941	T	C	UTR3	Met	NA	NA	UTR3	ENSMUSG00000009376	NA	NA	NA	NA	NA	rs30223658	NA	rs30223658
49555-TALL	chr6	17572941	17572941	T	C	UTR3	Met	NA	NA	UTR3	ENSMUSG00000009376	NA	NA	NA	NA	NA	rs30223658	NA	rs30223658
38854-TALL	chr6	17534863	17534863	A	G	intronic	Met	NA	NA	intronic	ENSMUSG00000009376	NA	NA	NA	NA	NA	rs30219684	NA	rs30219684
49554-TALL	chr6	17534863	17534863	A	G	intronic	Met	NA	NA	intronic	ENSMUSG00000009376	NA	NA	NA	NA	NA	rs30219684	NA	rs30219684
38854-TALL	chr18	45685310	45685310	G	A	exonic	Kcnn2	synonymous SNV	Kcnn2:NM_080465:exon8:c.G1473A:p.L491L	exonic	ENSMUSG00000054477	synonymous SNV	ENSMUSG00000054477:ENSMUST00000169783:exon7:c.G1053A:p.L351L,ENSMUSG00000054477:ENSMUST00000066890:exon11:c.G2268A:p.L756L	Score=646;Name=lod=663	NA	NA	rs30217102	rs30217102	rs30217102
49554-TALL	chr18	45685310	45685310	G	A	exonic	Kcnn2	synonymous SNV	Kcnn2:NM_080465:exon8:c.G1473A:p.L491L	exonic	ENSMUSG00000054477	synonymous SNV	ENSMUSG00000054477:ENSMUST00000169783:exon7:c.G1053A:p.L351L,ENSMUSG00000054477:ENSMUST00000066890:exon11:c.G2268A:p.L756L	Score=646;Name=lod=663	NA	NA	rs30217102	rs30217102	rs30217102
38854-TALL	chr9	74142439	74142439	T	C	intronic	Wdr72	NA	NA	UTR3	ENSMUSG00000044976	NA	NA	NA	NA	NA	rs30214729	NA	rs30214729
49554-TALL	chr9	74142439	74142439	T	C	intronic	Wdr72	NA	NA	UTR3	ENSMUSG00000044976	NA	NA	NA	NA	NA	rs30214729	NA	rs30214729
49555-TALL	chr9	74142439	74142439	T	C	intronic	Wdr72	NA	NA	UTR3	ENSMUSG00000044976	NA	NA	NA	NA	NA	rs30214729	NA	rs30214729
38854-TALL	chr6	17535086	17535086	G	A	exonic	Met	synonymous SNV	Met:NM_008591:exon10:c.G2244A:p.P748P	exonic	ENSMUSG00000009376	synonymous SNV	ENSMUSG00000009376:ENSMUST00000080469:exon8:c.G2244A:p.P748P,ENSMUSG00000009376:ENSMUST00000115442:exon9:c.G2244A:p.P748P,ENSMUSG00000009376:ENSMUST00000115443:exon10:c.G2244A:p.P748P	Score=525;Name=lod=206	NA	NA	rs30212289	NA	rs30212289
39238-TALL	chr6	17535086	17535086	G	A	exonic	Met	synonymous SNV	Met:NM_008591:exon10:c.G2244A:p.P748P	exonic	ENSMUSG00000009376	synonymous SNV	ENSMUSG00000009376:ENSMUST00000080469:exon8:c.G2244A:p.P748P,ENSMUSG00000009376:ENSMUST00000115442:exon9:c.G2244A:p.P748P,ENSMUSG00000009376:ENSMUST00000115443:exon10:c.G2244A:p.P748P	Score=525;Name=lod=206	NA	NA	rs30212289	NA	rs30212289
49554-TALL	chr6	17535086	17535086	G	A	exonic	Met	synonymous SNV	Met:NM_008591:exon10:c.G2244A:p.P748P	exonic	ENSMUSG00000009376	synonymous SNV	ENSMUSG00000009376:ENSMUST00000080469:exon8:c.G2244A:p.P748P,ENSMUSG00000009376:ENSMUST00000115442:exon9:c.G2244A:p.P748P,ENSMUSG00000009376:ENSMUST00000115443:exon10:c.G2244A:p.P748P	Score=525;Name=lod=206	NA	NA	rs30212289	NA	rs30212289
49555-TALL	chr6	17535086	17535086	G	A	exonic	Met	synonymous SNV	Met:NM_008591:exon10:c.G2244A:p.P748P	exonic	ENSMUSG00000009376	synonymous SNV	ENSMUSG00000009376:ENSMUST00000080469:exon8:c.G2244A:p.P748P,ENSMUSG00000009376:ENSMUST00000115442:exon9:c.G2244A:p.P748P,ENSMUSG00000009376:ENSMUST00000115443:exon10:c.G2244A:p.P748P	Score=525;Name=lod=206	NA	NA	rs30212289	NA	rs30212289
38854-TALL	chr6	17281441	17281441	C	T	exonic	Cav2	synonymous SNV	Cav2:NM_001277756:exon1:c.C81T:p.Y27Y,Cav2:NM_016900:exon1:c.C81T:p.Y27Y	exonic	ENSMUSG00000000058	synonymous SNV	ENSMUSG00000000058:ENSMUST00000000058:exon1:c.C81T:p.Y27Y,ENSMUSG00000000058:ENSMUST00000115459:exon1:c.C81T:p.Y27Y,ENSMUSG00000000058:ENSMUST00000115462:exon1:c.C81T:p.Y27Y	NA	NA	NA	rs30209219	NA	rs30209219
39238-TALL	chr6	17281441	17281441	C	T	exonic	Cav2	synonymous SNV	Cav2:NM_001277756:exon1:c.C81T:p.Y27Y,Cav2:NM_016900:exon1:c.C81T:p.Y27Y	exonic	ENSMUSG00000000058	synonymous SNV	ENSMUSG00000000058:ENSMUST00000000058:exon1:c.C81T:p.Y27Y,ENSMUSG00000000058:ENSMUST00000115459:exon1:c.C81T:p.Y27Y,ENSMUSG00000000058:ENSMUST00000115462:exon1:c.C81T:p.Y27Y	NA	NA	NA	rs30209219	NA	rs30209219
49554-TALL	chr6	17281441	17281441	C	T	exonic	Cav2	synonymous SNV	Cav2:NM_001277756:exon1:c.C81T:p.Y27Y,Cav2:NM_016900:exon1:c.C81T:p.Y27Y	exonic	ENSMUSG00000000058	synonymous SNV	ENSMUSG00000000058:ENSMUST00000000058:exon1:c.C81T:p.Y27Y,ENSMUSG00000000058:ENSMUST00000115459:exon1:c.C81T:p.Y27Y,ENSMUSG00000000058:ENSMUST00000115462:exon1:c.C81T:p.Y27Y	NA	NA	NA	rs30209219	NA	rs30209219
49555-TALL	chr6	17281441	17281441	C	T	exonic	Cav2	synonymous SNV	Cav2:NM_001277756:exon1:c.C81T:p.Y27Y,Cav2:NM_016900:exon1:c.C81T:p.Y27Y	exonic	ENSMUSG00000000058	synonymous SNV	ENSMUSG00000000058:ENSMUST00000000058:exon1:c.C81T:p.Y27Y,ENSMUSG00000000058:ENSMUST00000115459:exon1:c.C81T:p.Y27Y,ENSMUSG00000000058:ENSMUST00000115462:exon1:c.C81T:p.Y27Y	NA	NA	NA	rs30209219	NA	rs30209219
39238-TALL	chr14	96279960	96279960	T	A	intronic	Klhl1	NA	NA	intronic	ENSMUSG00000022076	NA	NA	NA	NA	NA	rs30199856	rs30199856	rs30199856
38854-TALL	chr9	67748561	67748561	G	A	intergenic	Mir7242(dist=18984),C2cd4b(dist=10876)	NA	NA	intergenic	ENSMUSG00000052698(dist=188858),ENSMUSG00000055125(dist=10152)	NA	NA	Score=821;Name=lod=3622	NA	NA	rs30188898	NA	rs30188898
49554-TALL	chr9	67748561	67748561	G	A	intergenic	Mir7242(dist=18984),C2cd4b(dist=10876)	NA	NA	intergenic	ENSMUSG00000052698(dist=188858),ENSMUSG00000055125(dist=10152)	NA	NA	Score=821;Name=lod=3622	NA	NA	rs30188898	NA	rs30188898
49555-TALL	chr9	67748561	67748561	G	A	intergenic	Mir7242(dist=18984),C2cd4b(dist=10876)	NA	NA	intergenic	ENSMUSG00000052698(dist=188858),ENSMUSG00000055125(dist=10152)	NA	NA	Score=821;Name=lod=3622	NA	NA	rs30188898	NA	rs30188898
49554-TALL	chr9	69397811	69397811	T	C	upstream	Ice2	NA	NA	upstream	ENSMUSG00000032235	NA	NA	NA	NA	NA	rs30187760	NA	rs30187760
49555-TALL	chr9	69397811	69397811	T	C	upstream	Ice2	NA	NA	upstream	ENSMUSG00000032235	NA	NA	NA	NA	NA	rs30187760	NA	rs30187760
38854-TALL	chr9	72472571	72472571	A	G	intronic	Tex9	NA	NA	intronic	ENSMUSG00000090626	NA	NA	NA	NA	NA	rs30185598	NA	rs30185598
49554-TALL	chr9	72472571	72472571	A	G	intronic	Tex9	NA	NA	intronic	ENSMUSG00000090626	NA	NA	NA	NA	NA	rs30185598	NA	rs30185598
49555-TALL	chr9	72472571	72472571	A	G	intronic	Tex9	NA	NA	intronic	ENSMUSG00000090626	NA	NA	NA	NA	NA	rs30185598	NA	rs30185598
38854-TALL	chr9	74210395	74210395	G	A	exonic	Wdr72	synonymous SNV	Wdr72:NM_001033500:exon15:c.G2424A:p.A808A	exonic	ENSMUSG00000044976	synonymous SNV	ENSMUSG00000044976:ENSMUST00000055879:exon15:c.G2424A:p.A808A	Score=458;Name=lod=107	NA	NA	rs30184964	NA	rs30184964
49554-TALL	chr9	74210395	74210395	G	A	exonic	Wdr72	synonymous SNV	Wdr72:NM_001033500:exon15:c.G2424A:p.A808A	exonic	ENSMUSG00000044976	synonymous SNV	ENSMUSG00000044976:ENSMUST00000055879:exon15:c.G2424A:p.A808A	Score=458;Name=lod=107	NA	NA	rs30184964	NA	rs30184964
49555-TALL	chr9	74210395	74210395	G	A	exonic	Wdr72	synonymous SNV	Wdr72:NM_001033500:exon15:c.G2424A:p.A808A	exonic	ENSMUSG00000044976	synonymous SNV	ENSMUSG00000044976:ENSMUST00000055879:exon15:c.G2424A:p.A808A	Score=458;Name=lod=107	NA	NA	rs30184964	NA	rs30184964
38854-TALL	chr9	67261879	67261879	C	T	intronic	Tln2	NA	NA	intronic	ENSMUSG00000052698	NA	NA	NA	NA	NA	rs30175841	NA	rs30175841
49554-TALL	chr9	67261879	67261879	C	T	intronic	Tln2	NA	NA	intronic	ENSMUSG00000052698	NA	NA	NA	NA	NA	rs30175841	NA	rs30175841
49555-TALL	chr9	67261879	67261879	C	T	intronic	Tln2	NA	NA	intronic	ENSMUSG00000052698	NA	NA	NA	NA	NA	rs30175841	NA	rs30175841
38854-TALL	chr6	17563767	17563767	G	A	intronic	Met	NA	NA	intronic	ENSMUSG00000009376	NA	NA	NA	NA	NA	rs30174777	NA	rs30174777
39238-TALL	chr6	17563767	17563767	G	A	intronic	Met	NA	NA	intronic	ENSMUSG00000009376	NA	NA	NA	NA	NA	rs30174777	NA	rs30174777
38854-TALL	chr9	70337794	70337794	C	G	exonic	Myo1e	synonymous SNV	Myo1e:NM_181072:exon11:c.C1173G:p.G391G	exonic	ENSMUSG00000032220	synonymous SNV	ENSMUSG00000032220:ENSMUST00000034745:exon11:c.C1173G:p.G391G	Score=578;Name=lod=345	NA	NA	rs30173976	NA	rs30173976
49554-TALL	chr9	70337794	70337794	C	G	exonic	Myo1e	synonymous SNV	Myo1e:NM_181072:exon11:c.C1173G:p.G391G	exonic	ENSMUSG00000032220	synonymous SNV	ENSMUSG00000032220:ENSMUST00000034745:exon11:c.C1173G:p.G391G	Score=578;Name=lod=345	NA	NA	rs30173976	NA	rs30173976
49555-TALL	chr9	70337794	70337794	C	G	exonic	Myo1e	synonymous SNV	Myo1e:NM_181072:exon11:c.C1173G:p.G391G	exonic	ENSMUSG00000032220	synonymous SNV	ENSMUSG00000032220:ENSMUST00000034745:exon11:c.C1173G:p.G391G	Score=578;Name=lod=345	NA	NA	rs30173976	NA	rs30173976
49555-TALL	chr9	70322350	70322350	T	C	intronic	Myo1e	NA	NA	intronic	ENSMUSG00000032220	NA	NA	NA	NA	NA	rs30173262	NA	rs30173262
49554-TALL	chr9	109145537	109145537	T	C	exonic	Fbxw21	nonsynonymous SNV	Fbxw21:NM_177069:exon7:c.A914G:p.H305R	exonic	ENSMUSG00000047237	nonsynonymous SNV	ENSMUSG00000047237:ENSMUST00000054925:exon7:c.A914G:p.H305R,ENSMUSG00000047237:ENSMUST00000120329:exon7:c.A914G:p.H305R	NA	NA	NA	rs30173188	NA	rs30173188
49555-TALL	chr9	109145537	109145537	T	C	exonic	Fbxw21	nonsynonymous SNV	Fbxw21:NM_177069:exon7:c.A914G:p.H305R	exonic	ENSMUSG00000047237	nonsynonymous SNV	ENSMUSG00000047237:ENSMUST00000054925:exon7:c.A914G:p.H305R,ENSMUSG00000047237:ENSMUST00000120329:exon7:c.A914G:p.H305R	NA	NA	NA	rs30173188	NA	rs30173188
38854-TALL	chr6	17535877	17535877	C	T	exonic	Met	synonymous SNV	Met:NM_008591:exon11:c.C2301T:p.N767N	exonic	ENSMUSG00000009376	synonymous SNV	ENSMUSG00000009376:ENSMUST00000080469:exon9:c.C2301T:p.N767N,ENSMUSG00000009376:ENSMUST00000115442:exon10:c.C2301T:p.N767N,ENSMUSG00000009376:ENSMUST00000115443:exon11:c.C2301T:p.N767N	Score=573;Name=lod=326	NA	NA	rs30166272	NA	rs30166272
39238-TALL	chr6	17535877	17535877	C	T	exonic	Met	synonymous SNV	Met:NM_008591:exon11:c.C2301T:p.N767N	exonic	ENSMUSG00000009376	synonymous SNV	ENSMUSG00000009376:ENSMUST00000080469:exon9:c.C2301T:p.N767N,ENSMUSG00000009376:ENSMUST00000115442:exon10:c.C2301T:p.N767N,ENSMUSG00000009376:ENSMUST00000115443:exon11:c.C2301T:p.N767N	Score=573;Name=lod=326	NA	NA	rs30166272	NA	rs30166272
49554-TALL	chr6	17535877	17535877	C	T	exonic	Met	synonymous SNV	Met:NM_008591:exon11:c.C2301T:p.N767N	exonic	ENSMUSG00000009376	synonymous SNV	ENSMUSG00000009376:ENSMUST00000080469:exon9:c.C2301T:p.N767N,ENSMUSG00000009376:ENSMUST00000115442:exon10:c.C2301T:p.N767N,ENSMUSG00000009376:ENSMUST00000115443:exon11:c.C2301T:p.N767N	Score=573;Name=lod=326	NA	NA	rs30166272	NA	rs30166272
49555-TALL	chr6	17535877	17535877	C	T	exonic	Met	synonymous SNV	Met:NM_008591:exon11:c.C2301T:p.N767N	exonic	ENSMUSG00000009376	synonymous SNV	ENSMUSG00000009376:ENSMUST00000080469:exon9:c.C2301T:p.N767N,ENSMUSG00000009376:ENSMUST00000115442:exon10:c.C2301T:p.N767N,ENSMUSG00000009376:ENSMUST00000115443:exon11:c.C2301T:p.N767N	Score=573;Name=lod=326	NA	NA	rs30166272	NA	rs30166272
39238-TALL	chr14	96106056	96106056	C	A	UTR3	Klhl1	NA	NA	UTR3	ENSMUSG00000022076	NA	NA	Score=490;Name=lod=146	NA	NA	rs30154813	NA	rs30154813
39238-TALL	chr14	96280045	96280045	A	G	exonic	Klhl1	synonymous SNV	Klhl1:NM_053105:exon5:c.T1194C:p.S398S	exonic	ENSMUSG00000022076	synonymous SNV	ENSMUSG00000022076:ENSMUST00000022666:exon5:c.T1194C:p.S398S	Score=617;Name=lod=502	NA	NA	rs30154489	rs30154489	rs30154489
39238-TALL	chr14	96105878	96105878	C	T	UTR3	Klhl1	NA	NA	UTR3	ENSMUSG00000022076	NA	NA	NA	NA	NA	rs30153958	NA	rs30153958
38854-TALL	chr9	70586993	70586993	T	C	intronic	Sltm	NA	NA	intronic	ENSMUSG00000032212	NA	NA	NA	NA	NA	rs30139965	NA	rs30139965
49554-TALL	chr9	70586993	70586993	T	C	intronic	Sltm	NA	NA	intronic	ENSMUSG00000032212	NA	NA	NA	NA	NA	rs30139965	NA	rs30139965
49555-TALL	chr9	70586993	70586993	T	C	intronic	Sltm	NA	NA	intronic	ENSMUSG00000032212	NA	NA	NA	NA	NA	rs30139965	NA	rs30139965
38854-TALL	chr9	71627875	71627875	G	A	UTR3	Cgnl1	NA	NA	UTR3	ENSMUSG00000032232	NA	NA	NA	NA	NA	rs30139572	rs30139572	rs30139572
49554-TALL	chr9	71627875	71627875	G	A	UTR3	Cgnl1	NA	NA	UTR3	ENSMUSG00000032232	NA	NA	NA	NA	NA	rs30139572	rs30139572	rs30139572
49555-TALL	chr9	71627875	71627875	G	A	UTR3	Cgnl1	NA	NA	UTR3	ENSMUSG00000032232	NA	NA	NA	NA	NA	rs30139572	rs30139572	rs30139572
38854-TALL	chr9	70286844	70286844	G	A	intronic	Myo1e	NA	NA	intronic	ENSMUSG00000032220	NA	NA	NA	NA	NA	rs30138021	NA	rs30138021
49554-TALL	chr9	70286844	70286844	G	A	intronic	Myo1e	NA	NA	intronic	ENSMUSG00000032220	NA	NA	NA	NA	NA	rs30138021	NA	rs30138021
49555-TALL	chr9	70286844	70286844	G	A	intronic	Myo1e	NA	NA	intronic	ENSMUSG00000032220	NA	NA	NA	NA	NA	rs30138021	NA	rs30138021
38854-TALL	chr9	67255958	67255958	C	T	exonic	Tln2	synonymous SNV	Tln2:NM_001081242:exon50:c.G6564A:p.A2188A	exonic	ENSMUSG00000052698	synonymous SNV	ENSMUSG00000052698:ENSMUST00000039662:exon50:c.G6564A:p.A2188A,ENSMUSG00000052698:ENSMUST00000040025:exon50:c.G6564A:p.A2188A	Score=446;Name=lod=95	NA	NA	rs30134485	NA	rs30134485
49554-TALL	chr9	67255958	67255958	C	T	exonic	Tln2	synonymous SNV	Tln2:NM_001081242:exon50:c.G6564A:p.A2188A	exonic	ENSMUSG00000052698	synonymous SNV	ENSMUSG00000052698:ENSMUST00000039662:exon50:c.G6564A:p.A2188A,ENSMUSG00000052698:ENSMUST00000040025:exon50:c.G6564A:p.A2188A	Score=446;Name=lod=95	NA	NA	rs30134485	NA	rs30134485
49555-TALL	chr9	67255958	67255958	C	T	exonic	Tln2	synonymous SNV	Tln2:NM_001081242:exon50:c.G6564A:p.A2188A	exonic	ENSMUSG00000052698	synonymous SNV	ENSMUSG00000052698:ENSMUST00000039662:exon50:c.G6564A:p.A2188A,ENSMUSG00000052698:ENSMUST00000040025:exon50:c.G6564A:p.A2188A	Score=446;Name=lod=95	NA	NA	rs30134485	NA	rs30134485
38854-TALL	chr9	66974844	66974844	T	C	intronic	Lactb	NA	NA	intronic	ENSMUSG00000032370	NA	NA	NA	NA	NA	rs30129319	NA	rs30129319
49554-TALL	chr9	66974844	66974844	T	C	intronic	Lactb	NA	NA	intronic	ENSMUSG00000032370	NA	NA	NA	NA	NA	rs30129319	NA	rs30129319
49555-TALL	chr9	66974844	66974844	T	C	intronic	Lactb	NA	NA	intronic	ENSMUSG00000032370	NA	NA	NA	NA	NA	rs30129319	NA	rs30129319
38854-TALL	chr9	67898539	67898539	G	A	intronic	Vps13c	NA	NA	intronic	ENSMUSG00000035284	NA	NA	Score=274;Name=lod=18	NA	NA	rs30128091	NA	rs30128091
49554-TALL	chr9	67898539	67898539	G	A	intronic	Vps13c	NA	NA	intronic	ENSMUSG00000035284	NA	NA	Score=274;Name=lod=18	NA	NA	rs30128091	NA	rs30128091
49555-TALL	chr9	67898539	67898539	G	A	intronic	Vps13c	NA	NA	intronic	ENSMUSG00000035284	NA	NA	Score=274;Name=lod=18	NA	NA	rs30128091	NA	rs30128091
38854-TALL	chr9	71922809	71922809	A	G	intronic	Tcf12	NA	NA	intronic	ENSMUSG00000032228	NA	NA	Score=644;Name=lod=652	NA	NA	rs30126896	NA	rs30126896
49554-TALL	chr9	71922809	71922809	A	G	intronic	Tcf12	NA	NA	intronic	ENSMUSG00000032228	NA	NA	Score=644;Name=lod=652	NA	NA	rs30126896	NA	rs30126896
49555-TALL	chr9	71922809	71922809	A	G	intronic	Tcf12	NA	NA	intronic	ENSMUSG00000032228	NA	NA	Score=644;Name=lod=652	NA	NA	rs30126896	NA	rs30126896
38854-TALL	chr9	70562858	70562858	T	C	exonic	Sltm	synonymous SNV	Sltm:NM_025690:exon5:c.T558C:p.A186A,Sltm:NM_026337:exon5:c.T558C:p.A186A	exonic	ENSMUSG00000032212	synonymous SNV	ENSMUSG00000032212:ENSMUST00000049263:exon5:c.T558C:p.A186A	Score=589;Name=lod=383	NA	NA	rs30121808	NA	rs30121808
49554-TALL	chr9	70562858	70562858	T	C	exonic	Sltm	synonymous SNV	Sltm:NM_025690:exon5:c.T558C:p.A186A,Sltm:NM_026337:exon5:c.T558C:p.A186A	exonic	ENSMUSG00000032212	synonymous SNV	ENSMUSG00000032212:ENSMUST00000049263:exon5:c.T558C:p.A186A	Score=589;Name=lod=383	NA	NA	rs30121808	NA	rs30121808
49555-TALL	chr9	70562858	70562858	T	C	exonic	Sltm	synonymous SNV	Sltm:NM_025690:exon5:c.T558C:p.A186A,Sltm:NM_026337:exon5:c.T558C:p.A186A	exonic	ENSMUSG00000032212	synonymous SNV	ENSMUSG00000032212:ENSMUST00000049263:exon5:c.T558C:p.A186A	Score=589;Name=lod=383	NA	NA	rs30121808	NA	rs30121808
38854-TALL	chr6	145246710	145246710	A	G	exonic	Kras	synonymous SNV	Kras:NM_021284:exon2:c.T96C:p.Y32Y	exonic	ENSMUSG00000030265	synonymous SNV	ENSMUSG00000030265:ENSMUST00000032399:exon2:c.T96C:p.Y32Y,ENSMUSG00000030265:ENSMUST00000111710:exon2:c.T96C:p.Y32Y,ENSMUSG00000030265:ENSMUST00000156486:exon2:c.T96C:p.Y32Y,ENSMUSG00000030265:ENSMUST00000155145:exon3:c.T96C:p.Y32Y	Score=716;Name=lod=1318	NA	NA	rs30119689	NA	rs30119689
39238-TALL	chr6	145246710	145246710	A	G	exonic	Kras	synonymous SNV	Kras:NM_021284:exon2:c.T96C:p.Y32Y	exonic	ENSMUSG00000030265	synonymous SNV	ENSMUSG00000030265:ENSMUST00000032399:exon2:c.T96C:p.Y32Y,ENSMUSG00000030265:ENSMUST00000111710:exon2:c.T96C:p.Y32Y,ENSMUSG00000030265:ENSMUST00000156486:exon2:c.T96C:p.Y32Y,ENSMUSG00000030265:ENSMUST00000155145:exon3:c.T96C:p.Y32Y	Score=716;Name=lod=1318	NA	NA	rs30119689	NA	rs30119689
49554-TALL	chr6	145246710	145246710	A	G	exonic	Kras	synonymous SNV	Kras:NM_021284:exon2:c.T96C:p.Y32Y	exonic	ENSMUSG00000030265	synonymous SNV	ENSMUSG00000030265:ENSMUST00000032399:exon2:c.T96C:p.Y32Y,ENSMUSG00000030265:ENSMUST00000111710:exon2:c.T96C:p.Y32Y,ENSMUSG00000030265:ENSMUST00000156486:exon2:c.T96C:p.Y32Y,ENSMUSG00000030265:ENSMUST00000155145:exon3:c.T96C:p.Y32Y	Score=716;Name=lod=1318	NA	NA	rs30119689	NA	rs30119689
49555-TALL	chr6	145246710	145246710	A	G	exonic	Kras	synonymous SNV	Kras:NM_021284:exon2:c.T96C:p.Y32Y	exonic	ENSMUSG00000030265	synonymous SNV	ENSMUSG00000030265:ENSMUST00000032399:exon2:c.T96C:p.Y32Y,ENSMUSG00000030265:ENSMUST00000111710:exon2:c.T96C:p.Y32Y,ENSMUSG00000030265:ENSMUST00000156486:exon2:c.T96C:p.Y32Y,ENSMUSG00000030265:ENSMUST00000155145:exon3:c.T96C:p.Y32Y	Score=716;Name=lod=1318	NA	NA	rs30119689	NA	rs30119689
39238-TALL	chr14	93886939	93886939	G	A	exonic	Pcdh9	synonymous SNV	Pcdh9:NM_001081377:exon1:c.C1794T:p.D598D,Pcdh9:NM_001271800:exon1:c.C1794T:p.D598D,Pcdh9:NM_001271798:exon2:c.C1794T:p.D598D,Pcdh9:NM_001271799:exon2:c.C1425T:p.D475D	exonic	ENSMUSG00000055421	synonymous SNV	ENSMUSG00000055421:ENSMUST00000068992:exon1:c.C1794T:p.D598D	Score=611;Name=lod=475	NA	NA	rs30102888	rs30102888	rs30102888
38854-TALL	chr9	72951508	72951508	A	C	intergenic	Pygo1(dist=5493),Dyx1c1(dist=7277)	NA	NA	UTR3	ENSMUSG00000034910	NA	NA	NA	NA	NA	rs30088322	rs30088322	rs30088322
49554-TALL	chr9	72951508	72951508	A	C	intergenic	Pygo1(dist=5493),Dyx1c1(dist=7277)	NA	NA	UTR3	ENSMUSG00000034910	NA	NA	NA	NA	NA	rs30088322	rs30088322	rs30088322
49555-TALL	chr9	72951508	72951508	A	C	intergenic	Pygo1(dist=5493),Dyx1c1(dist=7277)	NA	NA	UTR3	ENSMUSG00000034910	NA	NA	NA	NA	NA	rs30088322	rs30088322	rs30088322
38854-TALL	chr9	73932905	73932905	A	G	exonic	Unc13c	synonymous SNV	Unc13c:NM_001081153:exon1:c.T663C:p.N221N	exonic	ENSMUSG00000062151	synonymous SNV	ENSMUSG00000062151:ENSMUST00000075245:exon1:c.T663C:p.N221N	NA	NA	NA	rs30085959	NA	rs30085959
49554-TALL	chr9	73932905	73932905	A	G	exonic	Unc13c	synonymous SNV	Unc13c:NM_001081153:exon1:c.T663C:p.N221N	exonic	ENSMUSG00000062151	synonymous SNV	ENSMUSG00000062151:ENSMUST00000075245:exon1:c.T663C:p.N221N	NA	NA	NA	rs30085959	NA	rs30085959
49555-TALL	chr9	73932905	73932905	A	G	exonic	Unc13c	synonymous SNV	Unc13c:NM_001081153:exon1:c.T663C:p.N221N	exonic	ENSMUSG00000062151	synonymous SNV	ENSMUSG00000062151:ENSMUST00000075245:exon1:c.T663C:p.N221N	NA	NA	NA	rs30085959	NA	rs30085959
38854-TALL	chr9	66789665	66789665	A	T	exonic	Aph1b	synonymous SNV	Aph1b:NM_177583:exon4:c.T459A:p.P153P	exonic	ENSMUSG00000032375	synonymous SNV	ENSMUSG00000032375:ENSMUST00000034934:exon4:c.T459A:p.P153P,ENSMUSG00000032375:ENSMUST00000168309:exon4:c.T459A:p.P153P	Score=522;Name=lod=199	NA	NA	rs30083469	NA	rs30083469
49554-TALL	chr9	66789665	66789665	A	T	exonic	Aph1b	synonymous SNV	Aph1b:NM_177583:exon4:c.T459A:p.P153P	exonic	ENSMUSG00000032375	synonymous SNV	ENSMUSG00000032375:ENSMUST00000034934:exon4:c.T459A:p.P153P,ENSMUSG00000032375:ENSMUST00000168309:exon4:c.T459A:p.P153P	Score=522;Name=lod=199	NA	NA	rs30083469	NA	rs30083469
49555-TALL	chr9	66789665	66789665	A	T	exonic	Aph1b	synonymous SNV	Aph1b:NM_177583:exon4:c.T459A:p.P153P	exonic	ENSMUSG00000032375	synonymous SNV	ENSMUSG00000032375:ENSMUST00000034934:exon4:c.T459A:p.P153P,ENSMUSG00000032375:ENSMUST00000168309:exon4:c.T459A:p.P153P	Score=522;Name=lod=199	NA	NA	rs30083469	NA	rs30083469
38854-TALL	chr9	72947183	72947183	C	T	intergenic	Pygo1(dist=1168),Dyx1c1(dist=11602)	NA	NA	UTR3	ENSMUSG00000034910	NA	NA	NA	NA	NA	rs30079534	rs30079534	rs30079534
49554-TALL	chr9	72947183	72947183	C	T	intergenic	Pygo1(dist=1168),Dyx1c1(dist=11602)	NA	NA	UTR3	ENSMUSG00000034910	NA	NA	NA	NA	NA	rs30079534	rs30079534	rs30079534
49554-TALL	chr9	71130595	71130595	A	G	intronic	Aqp9	NA	NA	intronic	ENSMUSG00000032204	NA	NA	NA	NA	NA	rs30076531	NA	rs30076531
49554-TALL	chr6	18228151	18228151	G	A	intronic	Cftr	NA	NA	intronic	ENSMUSG00000041301	NA	NA	NA	NA	NA	rs30067129	NA	rs30067129
49555-TALL	chr6	18228151	18228151	G	A	intronic	Cftr	NA	NA	intronic	ENSMUSG00000041301	NA	NA	NA	NA	NA	rs30067129	NA	rs30067129
38854-TALL	chr9	67261884	67261884	T	C	intronic	Tln2	NA	NA	intronic	ENSMUSG00000052698	NA	NA	NA	NA	NA	rs30039332	NA	rs30039332
49554-TALL	chr9	67261884	67261884	T	C	intronic	Tln2	NA	NA	intronic	ENSMUSG00000052698	NA	NA	NA	NA	NA	rs30039332	NA	rs30039332
49555-TALL	chr9	67261884	67261884	T	C	intronic	Tln2	NA	NA	intronic	ENSMUSG00000052698	NA	NA	NA	NA	NA	rs30039332	NA	rs30039332
38854-TALL	chr9	72950194	72950194	A	G	intergenic	Pygo1(dist=4179),Dyx1c1(dist=8591)	NA	NA	UTR3	ENSMUSG00000034910	NA	NA	NA	NA	NA	rs30038140	rs30038140	rs30038140
49554-TALL	chr9	72950194	72950194	A	G	intergenic	Pygo1(dist=4179),Dyx1c1(dist=8591)	NA	NA	UTR3	ENSMUSG00000034910	NA	NA	NA	NA	NA	rs30038140	rs30038140	rs30038140
49555-TALL	chr9	72950194	72950194	A	G	intergenic	Pygo1(dist=4179),Dyx1c1(dist=8591)	NA	NA	UTR3	ENSMUSG00000034910	NA	NA	NA	NA	NA	rs30038140	rs30038140	rs30038140
38854-TALL	chr9	71627676	71627676	C	T	UTR3	Cgnl1	NA	NA	UTR3	ENSMUSG00000032232	NA	NA	NA	NA	NA	rs30034135	NA	rs30034135
49554-TALL	chr9	71627676	71627676	C	T	UTR3	Cgnl1	NA	NA	UTR3	ENSMUSG00000032232	NA	NA	NA	NA	NA	rs30034135	NA	rs30034135
49555-TALL	chr9	71627676	71627676	C	T	UTR3	Cgnl1	NA	NA	UTR3	ENSMUSG00000032232	NA	NA	NA	NA	NA	rs30034135	NA	rs30034135
38854-TALL	chr6	17657268	17657268	A	G	intronic	Capza2	NA	NA	intronic	ENSMUSG00000015733	NA	NA	NA	NA	NA	rs30023447	NA	rs30023447
39238-TALL	chr6	17657268	17657268	A	G	intronic	Capza2	NA	NA	intronic	ENSMUSG00000015733	NA	NA	NA	NA	NA	rs30023447	NA	rs30023447
49554-TALL	chr6	17657268	17657268	A	G	intronic	Capza2	NA	NA	intronic	ENSMUSG00000015733	NA	NA	NA	NA	NA	rs30023447	NA	rs30023447
49555-TALL	chr6	17657268	17657268	A	G	intronic	Capza2	NA	NA	intronic	ENSMUSG00000015733	NA	NA	NA	NA	NA	rs30023447	NA	rs30023447
38854-TALL	chr9	72947543	72947543	C	T	intergenic	Pygo1(dist=1528),Dyx1c1(dist=11242)	NA	NA	UTR3	ENSMUSG00000034910	NA	NA	NA	NA	NA	rs30022183	rs30022183	rs30022183
49554-TALL	chr9	72947543	72947543	C	T	intergenic	Pygo1(dist=1528),Dyx1c1(dist=11242)	NA	NA	UTR3	ENSMUSG00000034910	NA	NA	NA	NA	NA	rs30022183	rs30022183	rs30022183
49555-TALL	chr9	72947543	72947543	C	T	intergenic	Pygo1(dist=1528),Dyx1c1(dist=11242)	NA	NA	UTR3	ENSMUSG00000034910	NA	NA	NA	NA	NA	rs30022183	rs30022183	rs30022183
38854-TALL	chr6	18073786	18073786	G	C	exonic	Asz1	synonymous SNV	Asz1:NM_023729:exon9:c.C921G:p.T307T	exonic	ENSMUSG00000010796	synonymous SNV	ENSMUSG00000010796:ENSMUST00000010940:exon9:c.C921G:p.T307T	Score=493;Name=lod=151	NA	NA	rs30019946	NA	rs30019946
39238-TALL	chr6	18073786	18073786	G	C	exonic	Asz1	synonymous SNV	Asz1:NM_023729:exon9:c.C921G:p.T307T	exonic	ENSMUSG00000010796	synonymous SNV	ENSMUSG00000010796:ENSMUST00000010940:exon9:c.C921G:p.T307T	Score=493;Name=lod=151	NA	NA	rs30019946	NA	rs30019946
49554-TALL	chr6	18073786	18073786	G	C	exonic	Asz1	synonymous SNV	Asz1:NM_023729:exon9:c.C921G:p.T307T	exonic	ENSMUSG00000010796	synonymous SNV	ENSMUSG00000010796:ENSMUST00000010940:exon9:c.C921G:p.T307T	Score=493;Name=lod=151	NA	NA	rs30019946	NA	rs30019946
49555-TALL	chr6	18073786	18073786	G	C	exonic	Asz1	synonymous SNV	Asz1:NM_023729:exon9:c.C921G:p.T307T	exonic	ENSMUSG00000010796	synonymous SNV	ENSMUSG00000010796:ENSMUST00000010940:exon9:c.C921G:p.T307T	Score=493;Name=lod=151	NA	NA	rs30019946	NA	rs30019946
38854-TALL	chr6	17572930	17572930	G	A	UTR3	Met	NA	NA	UTR3	ENSMUSG00000009376	NA	NA	NA	NA	NA	rs30015130	NA	rs30015130
39238-TALL	chr6	17572930	17572930	G	A	UTR3	Met	NA	NA	UTR3	ENSMUSG00000009376	NA	NA	NA	NA	NA	rs30015130	NA	rs30015130
49554-TALL	chr6	17572930	17572930	G	A	UTR3	Met	NA	NA	UTR3	ENSMUSG00000009376	NA	NA	NA	NA	NA	rs30015130	NA	rs30015130
49555-TALL	chr6	17572930	17572930	G	A	UTR3	Met	NA	NA	UTR3	ENSMUSG00000009376	NA	NA	NA	NA	NA	rs30015130	NA	rs30015130
38854-TALL	chr9	67889658	67889658	G	A	intronic	Vps13c	NA	NA	intronic	ENSMUSG00000035284	NA	NA	NA	NA	NA	rs29991991	NA	rs29991991
49554-TALL	chr9	67889658	67889658	G	A	intronic	Vps13c	NA	NA	intronic	ENSMUSG00000035284	NA	NA	NA	NA	NA	rs29991991	NA	rs29991991
49555-TALL	chr9	67889658	67889658	G	A	intronic	Vps13c	NA	NA	intronic	ENSMUSG00000035284	NA	NA	NA	NA	NA	rs29991991	NA	rs29991991
38854-TALL	chr9	67306384	67306384	C	T	intronic	Tln2	NA	NA	intronic	ENSMUSG00000052698	NA	NA	NA	NA	NA	rs29990519	NA	rs29990519
49554-TALL	chr9	67306384	67306384	C	T	intronic	Tln2	NA	NA	intronic	ENSMUSG00000052698	NA	NA	NA	NA	NA	rs29990519	NA	rs29990519
49555-TALL	chr9	67306384	67306384	C	T	intronic	Tln2	NA	NA	intronic	ENSMUSG00000052698	NA	NA	NA	NA	NA	rs29990519	NA	rs29990519
38854-TALL	chr9	71724925	71724925	G	C	exonic	Cgnl1	synonymous SNV	Cgnl1:NM_026599:exon2:c.C1143G:p.P381P	exonic	ENSMUSG00000032232	synonymous SNV	ENSMUSG00000032232:ENSMUST00000072899:exon2:c.C1143G:p.P381P,ENSMUSG00000032232:ENSMUST00000121322:exon2:c.C1143G:p.P381P,ENSMUSG00000032232:ENSMUST00000122065:exon2:c.C1143G:p.P381P	NA	NA	NA	rs29990087	NA	rs29990087
49554-TALL	chr9	71724925	71724925	G	C	exonic	Cgnl1	synonymous SNV	Cgnl1:NM_026599:exon2:c.C1143G:p.P381P	exonic	ENSMUSG00000032232	synonymous SNV	ENSMUSG00000032232:ENSMUST00000072899:exon2:c.C1143G:p.P381P,ENSMUSG00000032232:ENSMUST00000121322:exon2:c.C1143G:p.P381P,ENSMUSG00000032232:ENSMUST00000122065:exon2:c.C1143G:p.P381P	NA	NA	NA	rs29990087	NA	rs29990087
49555-TALL	chr9	71724925	71724925	G	C	exonic	Cgnl1	synonymous SNV	Cgnl1:NM_026599:exon2:c.C1143G:p.P381P	exonic	ENSMUSG00000032232	synonymous SNV	ENSMUSG00000032232:ENSMUST00000072899:exon2:c.C1143G:p.P381P,ENSMUSG00000032232:ENSMUST00000121322:exon2:c.C1143G:p.P381P,ENSMUSG00000032232:ENSMUST00000122065:exon2:c.C1143G:p.P381P	NA	NA	NA	rs29990087	NA	rs29990087
38854-TALL	chr9	71723581	71723581	C	G	exonic	Cgnl1	synonymous SNV	Cgnl1:NM_026599:exon3:c.G1638C:p.T546T	exonic	ENSMUSG00000032232	synonymous SNV	ENSMUSG00000032232:ENSMUST00000072899:exon3:c.G1638C:p.T546T,ENSMUSG00000032232:ENSMUST00000121322:exon3:c.G1638C:p.T546T,ENSMUSG00000032232:ENSMUST00000122065:exon3:c.G1638C:p.T546T	Score=573;Name=lod=329	NA	NA	rs29983018	NA	rs29983018
49554-TALL	chr9	71723581	71723581	C	G	exonic	Cgnl1	synonymous SNV	Cgnl1:NM_026599:exon3:c.G1638C:p.T546T	exonic	ENSMUSG00000032232	synonymous SNV	ENSMUSG00000032232:ENSMUST00000072899:exon3:c.G1638C:p.T546T,ENSMUSG00000032232:ENSMUST00000121322:exon3:c.G1638C:p.T546T,ENSMUSG00000032232:ENSMUST00000122065:exon3:c.G1638C:p.T546T	Score=573;Name=lod=329	NA	NA	rs29983018	NA	rs29983018
49555-TALL	chr9	71723581	71723581	C	G	exonic	Cgnl1	synonymous SNV	Cgnl1:NM_026599:exon3:c.G1638C:p.T546T	exonic	ENSMUSG00000032232	synonymous SNV	ENSMUSG00000032232:ENSMUST00000072899:exon3:c.G1638C:p.T546T,ENSMUSG00000032232:ENSMUST00000121322:exon3:c.G1638C:p.T546T,ENSMUSG00000032232:ENSMUST00000122065:exon3:c.G1638C:p.T546T	Score=573;Name=lod=329	NA	NA	rs29983018	NA	rs29983018
38854-TALL	chr9	70359154	70359154	C	T	intronic	Myo1e	NA	NA	intronic	ENSMUSG00000032220	NA	NA	NA	NA	NA	rs29982835	NA	rs29982835
38854-TALL	chr9	67365184	67365184	A	G	intronic	Tln2	NA	NA	intronic	ENSMUSG00000052698	NA	NA	NA	NA	NA	rs29981807	NA	rs29981807
49554-TALL	chr9	67365184	67365184	A	G	intronic	Tln2	NA	NA	intronic	ENSMUSG00000052698	NA	NA	NA	NA	NA	rs29981807	NA	rs29981807
49555-TALL	chr9	67365184	67365184	A	G	intronic	Tln2	NA	NA	intronic	ENSMUSG00000052698	NA	NA	NA	NA	NA	rs29981807	NA	rs29981807
38854-TALL	chr9	72576925	72576925	T	G	intronic	Rfx7	NA	NA	intronic	ENSMUSG00000037674	NA	NA	NA	NA	NA	rs29981196	NA	rs29981196
49554-TALL	chr9	72576925	72576925	T	G	intronic	Rfx7	NA	NA	intronic	ENSMUSG00000037674	NA	NA	NA	NA	NA	rs29981196	NA	rs29981196
49555-TALL	chr9	72576925	72576925	T	G	intronic	Rfx7	NA	NA	intronic	ENSMUSG00000037674	NA	NA	NA	NA	NA	rs29981196	NA	rs29981196
39238-TALL	chr6	7195102	7195102	G	A	intergenic	Sdhaf3(dist=155882),Tac1(dist=359969)	NA	NA	intergenic	ENSMUSG00000095751(dist=62021),ENSMUSG00000061762(dist=359969)	NA	NA	NA	NA	NA	rs29967709	NA	rs29967709
38854-TALL	chr9	72949699	72949699	C	G	intergenic	Pygo1(dist=3684),Dyx1c1(dist=9086)	NA	NA	UTR3	ENSMUSG00000034910	NA	NA	NA	NA	NA	rs29942344	NA	rs29942344
49554-TALL	chr9	72949699	72949699	C	G	intergenic	Pygo1(dist=3684),Dyx1c1(dist=9086)	NA	NA	UTR3	ENSMUSG00000034910	NA	NA	NA	NA	NA	rs29942344	NA	rs29942344
49555-TALL	chr9	72949699	72949699	C	G	intergenic	Pygo1(dist=3684),Dyx1c1(dist=9086)	NA	NA	UTR3	ENSMUSG00000034910	NA	NA	NA	NA	NA	rs29942344	NA	rs29942344
49554-TALL	chr9	72576836	72576836	C	T	intronic	Rfx7	NA	NA	intronic	ENSMUSG00000037674	NA	NA	NA	NA	NA	rs29941579	NA	rs29941579
38854-TALL	chr9	73932506	73932506	A	C	exonic	Unc13c	nonsynonymous SNV	Unc13c:NM_001081153:exon1:c.T1062G:p.I354M	exonic	ENSMUSG00000062151	nonsynonymous SNV	ENSMUSG00000062151:ENSMUST00000075245:exon1:c.T1062G:p.I354M	Score=550;Name=lod=263	NA	NA	rs29938276	NA	rs29938276
49554-TALL	chr9	73932506	73932506	A	C	exonic	Unc13c	nonsynonymous SNV	Unc13c:NM_001081153:exon1:c.T1062G:p.I354M	exonic	ENSMUSG00000062151	nonsynonymous SNV	ENSMUSG00000062151:ENSMUST00000075245:exon1:c.T1062G:p.I354M	Score=550;Name=lod=263	NA	NA	rs29938276	NA	rs29938276
49555-TALL	chr9	73932506	73932506	A	C	exonic	Unc13c	nonsynonymous SNV	Unc13c:NM_001081153:exon1:c.T1062G:p.I354M	exonic	ENSMUSG00000062151	nonsynonymous SNV	ENSMUSG00000062151:ENSMUST00000075245:exon1:c.T1062G:p.I354M	Score=550;Name=lod=263	NA	NA	rs29938276	NA	rs29938276
38854-TALL	chr9	67895476	67895476	C	T	intronic	Vps13c	NA	NA	intronic	ENSMUSG00000035284	NA	NA	NA	NA	NA	rs29935992	NA	rs29935992
38854-TALL	chr9	70443509	70443509	T	C	exonic	Rnf111	synonymous SNV	Rnf111:NM_033604:exon9:c.A2175G:p.P725P	exonic	ENSMUSG00000032217	synonymous SNV	ENSMUSG00000032217:ENSMUST00000034739:exon9:c.A2175G:p.P725P,ENSMUSG00000032217:ENSMUST00000113595:exon9:c.A2175G:p.P725P	Score=502;Name=lod=165	NA	NA	rs29934025	rs29934025	rs29934025
49554-TALL	chr9	70443509	70443509	T	C	exonic	Rnf111	synonymous SNV	Rnf111:NM_033604:exon9:c.A2175G:p.P725P	exonic	ENSMUSG00000032217	synonymous SNV	ENSMUSG00000032217:ENSMUST00000034739:exon9:c.A2175G:p.P725P,ENSMUSG00000032217:ENSMUST00000113595:exon9:c.A2175G:p.P725P	Score=502;Name=lod=165	NA	NA	rs29934025	rs29934025	rs29934025
49555-TALL	chr9	70443509	70443509	T	C	exonic	Rnf111	synonymous SNV	Rnf111:NM_033604:exon9:c.A2175G:p.P725P	exonic	ENSMUSG00000032217	synonymous SNV	ENSMUSG00000032217:ENSMUST00000034739:exon9:c.A2175G:p.P725P,ENSMUSG00000032217:ENSMUST00000113595:exon9:c.A2175G:p.P725P	Score=502;Name=lod=165	NA	NA	rs29934025	rs29934025	rs29934025
38854-TALL	chr9	72948711	72948711	C	A	intergenic	Pygo1(dist=2696),Dyx1c1(dist=10074)	NA	NA	UTR3	ENSMUSG00000034910	NA	NA	NA	NA	NA	rs29931631	rs29931631	rs29931631
49554-TALL	chr9	72948711	72948711	C	A	intergenic	Pygo1(dist=2696),Dyx1c1(dist=10074)	NA	NA	UTR3	ENSMUSG00000034910	NA	NA	NA	NA	NA	rs29931631	rs29931631	rs29931631
49555-TALL	chr9	72948711	72948711	C	A	intergenic	Pygo1(dist=2696),Dyx1c1(dist=10074)	NA	NA	UTR3	ENSMUSG00000034910	NA	NA	NA	NA	NA	rs29931631	rs29931631	rs29931631
38854-TALL	chr9	66788288	66788288	T	C	intronic	Aph1b	NA	NA	UTR3	ENSMUSG00000032375	NA	NA	NA	NA	NA	rs29931003	NA	rs29931003
49554-TALL	chr9	66788288	66788288	T	C	intronic	Aph1b	NA	NA	UTR3	ENSMUSG00000032375	NA	NA	NA	NA	NA	rs29931003	NA	rs29931003
49555-TALL	chr9	66788288	66788288	T	C	intronic	Aph1b	NA	NA	UTR3	ENSMUSG00000032375	NA	NA	NA	NA	NA	rs29931003	NA	rs29931003
38854-TALL	chr9	72947699	72947699	C	G	intergenic	Pygo1(dist=1684),Dyx1c1(dist=11086)	NA	NA	UTR3	ENSMUSG00000034910	NA	NA	NA	NA	NA	rs29930325	rs29930325	rs29930325
49554-TALL	chr9	72947699	72947699	C	G	intergenic	Pygo1(dist=1684),Dyx1c1(dist=11086)	NA	NA	UTR3	ENSMUSG00000034910	NA	NA	NA	NA	NA	rs29930325	rs29930325	rs29930325
49555-TALL	chr9	72947699	72947699	C	G	intergenic	Pygo1(dist=1684),Dyx1c1(dist=11086)	NA	NA	UTR3	ENSMUSG00000034910	NA	NA	NA	NA	NA	rs29930325	rs29930325	rs29930325
49554-TALL	chr9	66860962	66860962	G	A	intronic	Rab8b	NA	NA	intronic	ENSMUSG00000036943	NA	NA	NA	NA	NA	rs29930158	NA	rs29930158
49555-TALL	chr9	66860962	66860962	G	A	intronic	Rab8b	NA	NA	intronic	ENSMUSG00000036943	NA	NA	NA	NA	NA	rs29930158	NA	rs29930158
38854-TALL	chr6	17535112	17535112	A	G	intronic	Met	NA	NA	intronic	ENSMUSG00000009376	NA	NA	NA	NA	NA	rs29919957	NA	rs29919957
39238-TALL	chr6	17535112	17535112	A	G	intronic	Met	NA	NA	intronic	ENSMUSG00000009376	NA	NA	NA	NA	NA	rs29919957	NA	rs29919957
49554-TALL	chr6	17535112	17535112	A	G	intronic	Met	NA	NA	intronic	ENSMUSG00000009376	NA	NA	NA	NA	NA	rs29919957	NA	rs29919957
49555-TALL	chr6	17535112	17535112	A	G	intronic	Met	NA	NA	intronic	ENSMUSG00000009376	NA	NA	NA	NA	NA	rs29919957	NA	rs29919957
38854-TALL	chr6	17572818	17572818	C	T	UTR3	Met	NA	NA	UTR3	ENSMUSG00000009376	NA	NA	Score=395;Name=lod=58	NA	NA	rs29918137	rs29918137	rs29918137
39238-TALL	chr6	17572818	17572818	C	T	UTR3	Met	NA	NA	UTR3	ENSMUSG00000009376	NA	NA	Score=395;Name=lod=58	NA	NA	rs29918137	rs29918137	rs29918137
49554-TALL	chr6	17572818	17572818	C	T	UTR3	Met	NA	NA	UTR3	ENSMUSG00000009376	NA	NA	Score=395;Name=lod=58	NA	NA	rs29918137	rs29918137	rs29918137
49555-TALL	chr6	17572818	17572818	C	T	UTR3	Met	NA	NA	UTR3	ENSMUSG00000009376	NA	NA	Score=395;Name=lod=58	NA	NA	rs29918137	rs29918137	rs29918137
38854-TALL	chr9	68606654	68606654	A	G	intergenic	4930502A04Rik(dist=86454),Rora(dist=47132)	NA	NA	intergenic	ENSMUSG00000088587(dist=96419),ENSMUSG00000032238(dist=47132)	NA	NA	NA	NA	NA	rs29895080	NA	rs29895080
38854-TALL	chr9	72439472	72439472	A	G	intronic	Mns1	NA	NA	intronic	ENSMUSG00000032221	NA	NA	NA	NA	NA	rs29888142	NA	rs29888142
38854-TALL	chr9	66794174	66794174	A	T	exonic	Aph1b	synonymous SNV	Aph1b:NM_177583:exon2:c.T180A:p.T60T	exonic	ENSMUSG00000032375	synonymous SNV	ENSMUSG00000032375:ENSMUST00000034934:exon2:c.T180A:p.T60T,ENSMUSG00000032375:ENSMUST00000113730:exon2:c.T180A:p.T60T,ENSMUSG00000032375:ENSMUST00000168309:exon2:c.T180A:p.T60T	Score=327;Name=lod=30	NA	NA	rs29887942	NA	rs29887942
49554-TALL	chr9	66794174	66794174	A	T	exonic	Aph1b	synonymous SNV	Aph1b:NM_177583:exon2:c.T180A:p.T60T	exonic	ENSMUSG00000032375	synonymous SNV	ENSMUSG00000032375:ENSMUST00000034934:exon2:c.T180A:p.T60T,ENSMUSG00000032375:ENSMUST00000113730:exon2:c.T180A:p.T60T,ENSMUSG00000032375:ENSMUST00000168309:exon2:c.T180A:p.T60T	Score=327;Name=lod=30	NA	NA	rs29887942	NA	rs29887942
49555-TALL	chr9	66794174	66794174	A	T	exonic	Aph1b	synonymous SNV	Aph1b:NM_177583:exon2:c.T180A:p.T60T	exonic	ENSMUSG00000032375	synonymous SNV	ENSMUSG00000032375:ENSMUST00000034934:exon2:c.T180A:p.T60T,ENSMUSG00000032375:ENSMUST00000113730:exon2:c.T180A:p.T60T,ENSMUSG00000032375:ENSMUST00000168309:exon2:c.T180A:p.T60T	Score=327;Name=lod=30	NA	NA	rs29887942	NA	rs29887942
38854-TALL	chr9	70418702	70418702	A	G	intronic	Ccnb2	NA	NA	intronic	ENSMUSG00000032218	NA	NA	NA	NA	NA	rs29886087	NA	rs29886087
49554-TALL	chr9	70418702	70418702	A	G	intronic	Ccnb2	NA	NA	intronic	ENSMUSG00000032218	NA	NA	NA	NA	NA	rs29886087	NA	rs29886087
38854-TALL	chr9	71630656	71630656	A	G	intronic	Cgnl1	NA	NA	intronic	ENSMUSG00000032232	NA	NA	NA	NA	NA	rs29885385	NA	rs29885385
49554-TALL	chr9	71630656	71630656	A	G	intronic	Cgnl1	NA	NA	intronic	ENSMUSG00000032232	NA	NA	NA	NA	NA	rs29885385	NA	rs29885385
49555-TALL	chr9	71630656	71630656	A	G	intronic	Cgnl1	NA	NA	intronic	ENSMUSG00000032232	NA	NA	NA	NA	NA	rs29885385	NA	rs29885385
38854-TALL	chr9	67897124	67897124	A	G	exonic	Vps13c	synonymous SNV	Vps13c:NM_177184:exon23:c.A2214G:p.E738E	exonic	ENSMUSG00000035284	synonymous SNV	ENSMUSG00000035284:ENSMUST00000077879:exon23:c.A2214G:p.E738E	Score=519;Name=lod=194	NA	NA	rs29874706	NA	rs29874706
49554-TALL	chr9	67897124	67897124	A	G	exonic	Vps13c	synonymous SNV	Vps13c:NM_177184:exon23:c.A2214G:p.E738E	exonic	ENSMUSG00000035284	synonymous SNV	ENSMUSG00000035284:ENSMUST00000077879:exon23:c.A2214G:p.E738E	Score=519;Name=lod=194	NA	NA	rs29874706	NA	rs29874706
49555-TALL	chr9	67897124	67897124	A	G	exonic	Vps13c	synonymous SNV	Vps13c:NM_177184:exon23:c.A2214G:p.E738E	exonic	ENSMUSG00000035284	synonymous SNV	ENSMUSG00000035284:ENSMUST00000077879:exon23:c.A2214G:p.E738E	Score=519;Name=lod=194	NA	NA	rs29874706	NA	rs29874706
39238-TALL	chr6	7871280	7871280	A	G	UTR3	C1galt1	NA	NA	UTR3	ENSMUSG00000042460	NA	NA	NA	NA	NA	rs29873464	NA	rs29873464
49554-TALL	chr9	67898795	67898795	C	T	intronic	Vps13c	NA	NA	intronic	ENSMUSG00000035284	NA	NA	NA	NA	NA	rs29872300	NA	rs29872300
49555-TALL	chr9	67898795	67898795	C	T	intronic	Vps13c	NA	NA	intronic	ENSMUSG00000035284	NA	NA	NA	NA	NA	rs29872300	NA	rs29872300
38854-TALL	chr6	17535133	17535133	A	C	intronic	Met	NA	NA	intronic	ENSMUSG00000009376	NA	NA	NA	NA	NA	rs29870023	NA	rs29870023
39238-TALL	chr6	17535133	17535133	A	C	intronic	Met	NA	NA	intronic	ENSMUSG00000009376	NA	NA	NA	NA	NA	rs29870023	NA	rs29870023
49554-TALL	chr6	17535133	17535133	A	C	intronic	Met	NA	NA	intronic	ENSMUSG00000009376	NA	NA	NA	NA	NA	rs29870023	NA	rs29870023
49555-TALL	chr6	17535133	17535133	A	C	intronic	Met	NA	NA	intronic	ENSMUSG00000009376	NA	NA	NA	NA	NA	rs29870023	NA	rs29870023
39238-TALL	chr6	7195114	7195114	C	G	intergenic	Sdhaf3(dist=155894),Tac1(dist=359957)	NA	NA	intergenic	ENSMUSG00000095751(dist=62033),ENSMUSG00000061762(dist=359957)	NA	NA	NA	NA	NA	rs29868509	NA	rs29868509
38854-TALL	chr9	67893274	67893274	C	A	intronic	Vps13c	NA	NA	intronic	ENSMUSG00000035284	NA	NA	NA	NA	NA	rs29843944	NA	rs29843944
49554-TALL	chr9	67893274	67893274	C	A	intronic	Vps13c	NA	NA	intronic	ENSMUSG00000035284	NA	NA	NA	NA	NA	rs29843944	NA	rs29843944
49555-TALL	chr9	67893274	67893274	C	A	intronic	Vps13c	NA	NA	intronic	ENSMUSG00000035284	NA	NA	NA	NA	NA	rs29843944	NA	rs29843944
38854-TALL	chr9	67895295	67895295	T	C	intronic	Vps13c	NA	NA	intronic	ENSMUSG00000035284	NA	NA	NA	NA	NA	rs29842508	NA	rs29842508
49554-TALL	chr9	67895295	67895295	T	C	intronic	Vps13c	NA	NA	intronic	ENSMUSG00000035284	NA	NA	NA	NA	NA	rs29842508	NA	rs29842508
49555-TALL	chr9	67895295	67895295	T	C	intronic	Vps13c	NA	NA	intronic	ENSMUSG00000035284	NA	NA	NA	NA	NA	rs29842508	NA	rs29842508
38854-TALL	chr9	69407672	69407672	A	G	intronic	Ice2	NA	NA	UTR3	ENSMUSG00000032235	NA	NA	NA	NA	NA	rs29838723	NA	rs29838723
49554-TALL	chr9	69407672	69407672	A	G	intronic	Ice2	NA	NA	UTR3	ENSMUSG00000032235	NA	NA	NA	NA	NA	rs29838723	NA	rs29838723
49555-TALL	chr9	69407672	69407672	A	G	intronic	Ice2	NA	NA	UTR3	ENSMUSG00000032235	NA	NA	NA	NA	NA	rs29838723	NA	rs29838723
38854-TALL	chr9	71641330	71641330	A	G	intronic	Cgnl1	NA	NA	intronic	ENSMUSG00000032232	NA	NA	NA	NA	NA	rs29838572	NA	rs29838572
49554-TALL	chr9	71641330	71641330	A	G	intronic	Cgnl1	NA	NA	intronic	ENSMUSG00000032232	NA	NA	NA	NA	NA	rs29838572	NA	rs29838572
49555-TALL	chr9	71641330	71641330	A	G	intronic	Cgnl1	NA	NA	intronic	ENSMUSG00000032232	NA	NA	NA	NA	NA	rs29838572	NA	rs29838572
38854-TALL	chr9	72742780	72742780	C	T	intronic	Nedd4	NA	NA	intronic	ENSMUSG00000032216	NA	NA	NA	NA	NA	rs29838255	NA	rs29838255
49554-TALL	chr9	72742780	72742780	C	T	intronic	Nedd4	NA	NA	intronic	ENSMUSG00000032216	NA	NA	NA	NA	NA	rs29838255	NA	rs29838255
49555-TALL	chr9	72742780	72742780	C	T	intronic	Nedd4	NA	NA	intronic	ENSMUSG00000032216	NA	NA	NA	NA	NA	rs29838255	NA	rs29838255
38854-TALL	chr6	17340896	17340896	C	T	UTR3	Cav1	NA	NA	ncRNA_UTR3	ENSMUSG00000007655	NA	NA	NA	NA	NA	rs29834111	NA	rs29834111
39238-TALL	chr6	17340896	17340896	C	T	UTR3	Cav1	NA	NA	ncRNA_UTR3	ENSMUSG00000007655	NA	NA	NA	NA	NA	rs29834111	NA	rs29834111
49554-TALL	chr6	17340896	17340896	C	T	UTR3	Cav1	NA	NA	ncRNA_UTR3	ENSMUSG00000007655	NA	NA	NA	NA	NA	rs29834111	NA	rs29834111
49555-TALL	chr6	17340896	17340896	C	T	UTR3	Cav1	NA	NA	ncRNA_UTR3	ENSMUSG00000007655	NA	NA	NA	NA	NA	rs29834111	NA	rs29834111
38854-TALL	chr9	70576741	70576741	T	C	exonic	Sltm	synonymous SNV	Sltm:NM_025690:exon9:c.T1128C:p.G376G,Sltm:NM_026337:exon9:c.T1074C:p.G358G	exonic	ENSMUSG00000032212	synonymous SNV	ENSMUSG00000032212:ENSMUST00000049263:exon9:c.T1128C:p.G376G	Score=686;Name=lod=977	NA	NA	rs29787571	rs29787571	rs29787571
49554-TALL	chr9	70576741	70576741	T	C	exonic	Sltm	synonymous SNV	Sltm:NM_025690:exon9:c.T1128C:p.G376G,Sltm:NM_026337:exon9:c.T1074C:p.G358G	exonic	ENSMUSG00000032212	synonymous SNV	ENSMUSG00000032212:ENSMUST00000049263:exon9:c.T1128C:p.G376G	Score=686;Name=lod=977	NA	NA	rs29787571	rs29787571	rs29787571
49555-TALL	chr9	70576741	70576741	T	C	exonic	Sltm	synonymous SNV	Sltm:NM_025690:exon9:c.T1128C:p.G376G,Sltm:NM_026337:exon9:c.T1074C:p.G358G	exonic	ENSMUSG00000032212	synonymous SNV	ENSMUSG00000032212:ENSMUST00000049263:exon9:c.T1128C:p.G376G	Score=686;Name=lod=977	NA	NA	rs29787571	rs29787571	rs29787571
38854-TALL	chr9	72577097	72577097	C	A	intronic	Rfx7	NA	NA	intronic	ENSMUSG00000037674	NA	NA	NA	NA	NA	rs29786390	NA	rs29786390
49554-TALL	chr9	72577097	72577097	C	A	intronic	Rfx7	NA	NA	intronic	ENSMUSG00000037674	NA	NA	NA	NA	NA	rs29786390	NA	rs29786390
49555-TALL	chr9	72577097	72577097	C	A	intronic	Rfx7	NA	NA	intronic	ENSMUSG00000037674	NA	NA	NA	NA	NA	rs29786390	NA	rs29786390
38854-TALL	chr9	67897262	67897262	G	A	intronic	Vps13c	NA	NA	intronic	ENSMUSG00000035284	NA	NA	NA	NA	NA	rs29782758	rs29782758	rs29782758
49554-TALL	chr9	67898472	67898472	C	T	intronic	Vps13c	NA	NA	intronic	ENSMUSG00000035284	NA	NA	NA	NA	NA	rs29781623	rs29781623	rs29781623
49555-TALL	chr9	67898472	67898472	C	T	intronic	Vps13c	NA	NA	intronic	ENSMUSG00000035284	NA	NA	NA	NA	NA	rs29781623	rs29781623	rs29781623
38854-TALL	chr9	74139606	74139606	A	C	intronic	Wdr72	NA	NA	intronic	ENSMUSG00000044976	NA	NA	NA	NA	NA	rs29744578	NA	rs29744578
49554-TALL	chr9	74139606	74139606	A	C	intronic	Wdr72	NA	NA	intronic	ENSMUSG00000044976	NA	NA	NA	NA	NA	rs29744578	NA	rs29744578
49555-TALL	chr9	74139606	74139606	A	C	intronic	Wdr72	NA	NA	intronic	ENSMUSG00000044976	NA	NA	NA	NA	NA	rs29744578	NA	rs29744578
38854-TALL	chr9	69412195	69412195	T	C	intronic	Ice2	NA	NA	intronic	ENSMUSG00000032235	NA	NA	Score=526;Name=lod=207	NA	NA	rs29739666	rs29739666	rs29739666
49554-TALL	chr9	69412195	69412195	T	C	intronic	Ice2	NA	NA	intronic	ENSMUSG00000032235	NA	NA	Score=526;Name=lod=207	NA	NA	rs29739666	rs29739666	rs29739666
49555-TALL	chr9	69412195	69412195	T	C	intronic	Ice2	NA	NA	intronic	ENSMUSG00000032235	NA	NA	Score=526;Name=lod=207	NA	NA	rs29739666	rs29739666	rs29739666
38854-TALL	chr9	71883878	71883878	G	A	intronic	Tcf12	NA	NA	intronic	ENSMUSG00000032228	NA	NA	NA	NA	NA	rs29738073	NA	rs29738073
49554-TALL	chr9	71883878	71883878	G	A	intronic	Tcf12	NA	NA	intronic	ENSMUSG00000032228	NA	NA	NA	NA	NA	rs29738073	NA	rs29738073
49555-TALL	chr9	71883878	71883878	G	A	intronic	Tcf12	NA	NA	intronic	ENSMUSG00000032228	NA	NA	NA	NA	NA	rs29738073	NA	rs29738073
38854-TALL	chr9	70576991	70576991	A	G	intronic	Sltm	NA	NA	intronic	ENSMUSG00000032212	NA	NA	NA	NA	NA	rs29736222	rs29736222	rs29736222
49554-TALL	chr9	70576991	70576991	A	G	intronic	Sltm	NA	NA	intronic	ENSMUSG00000032212	NA	NA	NA	NA	NA	rs29736222	rs29736222	rs29736222
49555-TALL	chr9	70576991	70576991	A	G	intronic	Sltm	NA	NA	intronic	ENSMUSG00000032212	NA	NA	NA	NA	NA	rs29736222	rs29736222	rs29736222
38854-TALL	chr9	67227336	67227336	T	C	intronic	Tln2	NA	NA	intronic	ENSMUSG00000052698	NA	NA	NA	NA	NA	rs29733682	NA	rs29733682
49554-TALL	chr9	67227336	67227336	T	C	intronic	Tln2	NA	NA	intronic	ENSMUSG00000052698	NA	NA	NA	NA	NA	rs29733682	NA	rs29733682
49555-TALL	chr9	67227336	67227336	T	C	intronic	Tln2	NA	NA	intronic	ENSMUSG00000052698	NA	NA	NA	NA	NA	rs29733682	NA	rs29733682
38854-TALL	chr9	71558914	71558914	C	T	exonic	Myzap	synonymous SNV	Myzap:NM_001033208:exon5:c.G459A:p.Q153Q	exonic	ENSMUSG00000041361,ENSMUSG00000092137	synonymous SNV	ENSMUSG00000041361:ENSMUST00000093823:exon5:c.G459A:p.Q153Q,ENSMUSG00000092137:ENSMUST00000163998:exon5:c.G459A:p.Q153Q,ENSMUSG00000092137:ENSMUST00000164962:exon5:c.G459A:p.Q153Q,ENSMUSG00000092137:ENSMUST00000165936:exon5:c.G459A:p.Q153Q,ENSMUSG00000092137:ENSMUST00000166843:exon5:c.G459A:p.Q153Q,ENSMUSG00000041361:ENSMUST00000169573:exon5:c.G459A:p.Q153Q	Score=420;Name=lod=74	NA	NA	rs29732175	rs29732175	rs29732175
49554-TALL	chr9	71558914	71558914	C	T	exonic	Myzap	synonymous SNV	Myzap:NM_001033208:exon5:c.G459A:p.Q153Q	exonic	ENSMUSG00000041361,ENSMUSG00000092137	synonymous SNV	ENSMUSG00000041361:ENSMUST00000093823:exon5:c.G459A:p.Q153Q,ENSMUSG00000092137:ENSMUST00000163998:exon5:c.G459A:p.Q153Q,ENSMUSG00000092137:ENSMUST00000164962:exon5:c.G459A:p.Q153Q,ENSMUSG00000092137:ENSMUST00000165936:exon5:c.G459A:p.Q153Q,ENSMUSG00000092137:ENSMUST00000166843:exon5:c.G459A:p.Q153Q,ENSMUSG00000041361:ENSMUST00000169573:exon5:c.G459A:p.Q153Q	Score=420;Name=lod=74	NA	NA	rs29732175	rs29732175	rs29732175
49555-TALL	chr9	71558914	71558914	C	T	exonic	Myzap	synonymous SNV	Myzap:NM_001033208:exon5:c.G459A:p.Q153Q	exonic	ENSMUSG00000041361,ENSMUSG00000092137	synonymous SNV	ENSMUSG00000041361:ENSMUST00000093823:exon5:c.G459A:p.Q153Q,ENSMUSG00000092137:ENSMUST00000163998:exon5:c.G459A:p.Q153Q,ENSMUSG00000092137:ENSMUST00000164962:exon5:c.G459A:p.Q153Q,ENSMUSG00000092137:ENSMUST00000165936:exon5:c.G459A:p.Q153Q,ENSMUSG00000092137:ENSMUST00000166843:exon5:c.G459A:p.Q153Q,ENSMUSG00000041361:ENSMUST00000169573:exon5:c.G459A:p.Q153Q	Score=420;Name=lod=74	NA	NA	rs29732175	rs29732175	rs29732175
49554-TALL	chr9	71579706	71579706	A	G	intronic	Myzap	NA	NA	intronic	ENSMUSG00000041361,ENSMUSG00000092137	NA	NA	NA	NA	NA	rs29694664	NA	rs29694664
38854-TALL	chr9	67898685	67898685	G	A	exonic	Vps13c	synonymous SNV	Vps13c:NM_177184:exon24:c.G2340A:p.L780L	exonic	ENSMUSG00000035284	synonymous SNV	ENSMUSG00000035284:ENSMUST00000077879:exon24:c.G2340A:p.L780L	Score=575;Name=lod=335	NA	NA	rs29692029	NA	rs29692029
49554-TALL	chr9	67898685	67898685	G	A	exonic	Vps13c	synonymous SNV	Vps13c:NM_177184:exon24:c.G2340A:p.L780L	exonic	ENSMUSG00000035284	synonymous SNV	ENSMUSG00000035284:ENSMUST00000077879:exon24:c.G2340A:p.L780L	Score=575;Name=lod=335	NA	NA	rs29692029	NA	rs29692029
49555-TALL	chr9	67898685	67898685	G	A	exonic	Vps13c	synonymous SNV	Vps13c:NM_177184:exon24:c.G2340A:p.L780L	exonic	ENSMUSG00000035284	synonymous SNV	ENSMUSG00000035284:ENSMUST00000077879:exon24:c.G2340A:p.L780L	Score=575;Name=lod=335	NA	NA	rs29692029	NA	rs29692029
38854-TALL	chr9	67831156	67831156	C	T	exonic	C2cd4a	nonsynonymous SNV	C2cd4a:NM_001163143:exon2:c.G604A:p.A202T	exonic	ENSMUSG00000047990	nonsynonymous SNV	ENSMUSG00000047990:ENSMUST00000054500:exon2:c.G604A:p.A202T	NA	NA	NA	rs29690138	NA	rs29690138
49554-TALL	chr9	67831156	67831156	C	T	exonic	C2cd4a	nonsynonymous SNV	C2cd4a:NM_001163143:exon2:c.G604A:p.A202T	exonic	ENSMUSG00000047990	nonsynonymous SNV	ENSMUSG00000047990:ENSMUST00000054500:exon2:c.G604A:p.A202T	NA	NA	NA	rs29690138	NA	rs29690138
49555-TALL	chr9	67831156	67831156	C	T	exonic	C2cd4a	nonsynonymous SNV	C2cd4a:NM_001163143:exon2:c.G604A:p.A202T	exonic	ENSMUSG00000047990	nonsynonymous SNV	ENSMUSG00000047990:ENSMUST00000054500:exon2:c.G604A:p.A202T	NA	NA	NA	rs29690138	NA	rs29690138
38854-TALL	chr9	72472574	72472574	G	A	intronic	Tex9	NA	NA	intronic	ENSMUSG00000090626	NA	NA	NA	NA	NA	rs29687588	NA	rs29687588
49554-TALL	chr9	72472574	72472574	G	A	intronic	Tex9	NA	NA	intronic	ENSMUSG00000090626	NA	NA	NA	NA	NA	rs29687588	NA	rs29687588
49555-TALL	chr9	72472574	72472574	G	A	intronic	Tex9	NA	NA	intronic	ENSMUSG00000090626	NA	NA	NA	NA	NA	rs29687588	NA	rs29687588
38854-TALL	chr9	72947749	72947749	T	C	intergenic	Pygo1(dist=1734),Dyx1c1(dist=11036)	NA	NA	UTR3	ENSMUSG00000034910	NA	NA	NA	NA	NA	rs29685693	NA	rs29685693
49554-TALL	chr9	72947749	72947749	T	C	intergenic	Pygo1(dist=1734),Dyx1c1(dist=11036)	NA	NA	UTR3	ENSMUSG00000034910	NA	NA	NA	NA	NA	rs29685693	NA	rs29685693
49555-TALL	chr9	72947749	72947749	T	C	intergenic	Pygo1(dist=1734),Dyx1c1(dist=11036)	NA	NA	UTR3	ENSMUSG00000034910	NA	NA	NA	NA	NA	rs29685693	NA	rs29685693
49554-TALL	chr9	72591953	72591953	C	A	intronic	Rfx7	NA	NA	intronic	ENSMUSG00000037674	NA	NA	NA	NA	NA	rs29648354	rs29648354	rs29648354
49555-TALL	chr9	72591953	72591953	C	A	intronic	Rfx7	NA	NA	intronic	ENSMUSG00000037674	NA	NA	NA	NA	NA	rs29648354	rs29648354	rs29648354
38854-TALL	chr9	67890362	67890362	T	C	exonic	Vps13c	synonymous SNV	Vps13c:NM_177184:exon18:c.T1548C:p.N516N	exonic	ENSMUSG00000035284	synonymous SNV	ENSMUSG00000035284:ENSMUST00000077879:exon18:c.T1548C:p.N516N	NA	NA	NA	rs29645139	NA	rs29645139
49554-TALL	chr9	67890362	67890362	T	C	exonic	Vps13c	synonymous SNV	Vps13c:NM_177184:exon18:c.T1548C:p.N516N	exonic	ENSMUSG00000035284	synonymous SNV	ENSMUSG00000035284:ENSMUST00000077879:exon18:c.T1548C:p.N516N	NA	NA	NA	rs29645139	NA	rs29645139
49555-TALL	chr9	67890362	67890362	T	C	exonic	Vps13c	synonymous SNV	Vps13c:NM_177184:exon18:c.T1548C:p.N516N	exonic	ENSMUSG00000035284	synonymous SNV	ENSMUSG00000035284:ENSMUST00000077879:exon18:c.T1548C:p.N516N	NA	NA	NA	rs29645139	NA	rs29645139
38854-TALL	chr9	67895413	67895413	A	G	exonic	Vps13c	synonymous SNV	Vps13c:NM_177184:exon21:c.A1995G:p.K665K	exonic	ENSMUSG00000035284	synonymous SNV	ENSMUSG00000035284:ENSMUST00000077879:exon21:c.A1995G:p.K665K	Score=650;Name=lod=695	NA	NA	rs29644586	NA	rs29644586
49554-TALL	chr9	67895413	67895413	A	G	exonic	Vps13c	synonymous SNV	Vps13c:NM_177184:exon21:c.A1995G:p.K665K	exonic	ENSMUSG00000035284	synonymous SNV	ENSMUSG00000035284:ENSMUST00000077879:exon21:c.A1995G:p.K665K	Score=650;Name=lod=695	NA	NA	rs29644586	NA	rs29644586
49555-TALL	chr9	67895413	67895413	A	G	exonic	Vps13c	synonymous SNV	Vps13c:NM_177184:exon21:c.A1995G:p.K665K	exonic	ENSMUSG00000035284	synonymous SNV	ENSMUSG00000035284:ENSMUST00000077879:exon21:c.A1995G:p.K665K	Score=650;Name=lod=695	NA	NA	rs29644586	NA	rs29644586
38854-TALL	chr9	69437170	69437170	G	A	intergenic	Ice2(dist=4096),Anxa2(dist=16513)	NA	NA	intergenic	ENSMUSG00000032235(dist=4048),ENSMUSG00000062874(dist=13062)	NA	NA	Score=731;Name=lod=1515	NA	NA	rs29643915	NA	rs29643915
49554-TALL	chr9	66789813	66789813	A	G	intronic	Aph1b	NA	NA	intronic	ENSMUSG00000032375	NA	NA	NA	NA	NA	rs29642790	NA	rs29642790
38854-TALL	chr9	72312758	72312758	A	G	exonic	Zfp280d	nonsynonymous SNV	Zfp280d:NM_146224:exon9:c.A814G:p.T272A	exonic	ENSMUSG00000038535	nonsynonymous SNV	ENSMUSG00000038535:ENSMUST00000098576:exon9:c.A814G:p.T272A	Score=633;Name=lod=588	NA	NA	rs29642719	NA	rs29642719
49554-TALL	chr9	72312758	72312758	A	G	exonic	Zfp280d	nonsynonymous SNV	Zfp280d:NM_146224:exon9:c.A814G:p.T272A	exonic	ENSMUSG00000038535	nonsynonymous SNV	ENSMUSG00000038535:ENSMUST00000098576:exon9:c.A814G:p.T272A	Score=633;Name=lod=588	NA	NA	rs29642719	NA	rs29642719
49555-TALL	chr9	72312758	72312758	A	G	exonic	Zfp280d	nonsynonymous SNV	Zfp280d:NM_146224:exon9:c.A814G:p.T272A	exonic	ENSMUSG00000038535	nonsynonymous SNV	ENSMUSG00000038535:ENSMUST00000098576:exon9:c.A814G:p.T272A	Score=633;Name=lod=588	NA	NA	rs29642719	NA	rs29642719
38854-TALL	chr9	69398008	69398008	G	A	UTR5	Ice2	NA	NA	UTR5	ENSMUSG00000032235	NA	NA	NA	NA	NA	rs29642289	NA	rs29642289
49554-TALL	chr9	69398008	69398008	G	A	UTR5	Ice2	NA	NA	UTR5	ENSMUSG00000032235	NA	NA	NA	NA	NA	rs29642289	NA	rs29642289
49555-TALL	chr9	69398008	69398008	G	A	UTR5	Ice2	NA	NA	UTR5	ENSMUSG00000032235	NA	NA	NA	NA	NA	rs29642289	NA	rs29642289
38854-TALL	chr9	72301808	72301808	C	T	intronic	Zfp280d	NA	NA	intronic	ENSMUSG00000038535	NA	NA	Score=268;Name=lod=17	NA	NA	rs29636508	NA	rs29636508
49554-TALL	chr9	72301808	72301808	C	T	intronic	Zfp280d	NA	NA	intronic	ENSMUSG00000038535	NA	NA	Score=268;Name=lod=17	NA	NA	rs29636508	NA	rs29636508
49555-TALL	chr9	72301808	72301808	C	T	intronic	Zfp280d	NA	NA	intronic	ENSMUSG00000038535	NA	NA	Score=268;Name=lod=17	NA	NA	rs29636508	NA	rs29636508
38854-TALL	chr9	71723648	71723648	A	G	intronic	Cgnl1	NA	NA	intronic	ENSMUSG00000032232	NA	NA	NA	NA	NA	rs29605607	NA	rs29605607
49554-TALL	chr9	71723648	71723648	A	G	intronic	Cgnl1	NA	NA	intronic	ENSMUSG00000032232	NA	NA	NA	NA	NA	rs29605607	NA	rs29605607
49555-TALL	chr9	71723648	71723648	A	G	intronic	Cgnl1	NA	NA	intronic	ENSMUSG00000032232	NA	NA	NA	NA	NA	rs29605607	NA	rs29605607
38854-TALL	chr9	71163458	71163458	C	T	upstream	Aqp9	NA	NA	UTR5	ENSMUSG00000032204	NA	NA	NA	NA	NA	rs29597827	NA	rs29597827
49555-TALL	chr9	71163458	71163458	C	T	upstream	Aqp9	NA	NA	UTR5	ENSMUSG00000032204	NA	NA	NA	NA	NA	rs29597827	NA	rs29597827
49555-TALL	chr9	70359169	70359169	T	C	intronic	Myo1e	NA	NA	intronic	ENSMUSG00000032220	NA	NA	NA	NA	NA	rs29597484	NA	rs29597484
38854-TALL	chr9	72949966	72949966	A	G	intergenic	Pygo1(dist=3951),Dyx1c1(dist=8819)	NA	NA	UTR3	ENSMUSG00000034910	NA	NA	NA	NA	NA	rs29593806	rs29593806	rs29593806
49554-TALL	chr9	72949966	72949966	A	G	intergenic	Pygo1(dist=3951),Dyx1c1(dist=8819)	NA	NA	UTR3	ENSMUSG00000034910	NA	NA	NA	NA	NA	rs29593806	rs29593806	rs29593806
49555-TALL	chr9	72949966	72949966	A	G	intergenic	Pygo1(dist=3951),Dyx1c1(dist=8819)	NA	NA	UTR3	ENSMUSG00000034910	NA	NA	NA	NA	NA	rs29593806	rs29593806	rs29593806
38854-TALL	chr9	70544229	70544229	C	G	intronic	Sltm	NA	NA	intronic	ENSMUSG00000032212	NA	NA	Score=713;Name=lod=1273	NA	NA	rs29593556	NA	rs29593556
49555-TALL	chr9	70544229	70544229	C	G	intronic	Sltm	NA	NA	intronic	ENSMUSG00000032212	NA	NA	Score=713;Name=lod=1273	NA	NA	rs29593556	NA	rs29593556
38854-TALL	chr9	73932050	73932050	C	A	exonic	Unc13c	synonymous SNV	Unc13c:NM_001081153:exon1:c.G1518T:p.P506P	exonic	ENSMUSG00000062151	synonymous SNV	ENSMUSG00000062151:ENSMUST00000075245:exon1:c.G1518T:p.P506P	Score=323;Name=lod=29	NA	NA	rs29590297	NA	rs29590297
49554-TALL	chr9	73932050	73932050	C	A	exonic	Unc13c	synonymous SNV	Unc13c:NM_001081153:exon1:c.G1518T:p.P506P	exonic	ENSMUSG00000062151	synonymous SNV	ENSMUSG00000062151:ENSMUST00000075245:exon1:c.G1518T:p.P506P	Score=323;Name=lod=29	NA	NA	rs29590297	NA	rs29590297
49555-TALL	chr9	73932050	73932050	C	A	exonic	Unc13c	synonymous SNV	Unc13c:NM_001081153:exon1:c.G1518T:p.P506P	exonic	ENSMUSG00000062151	synonymous SNV	ENSMUSG00000062151:ENSMUST00000075245:exon1:c.G1518T:p.P506P	Score=323;Name=lod=29	NA	NA	rs29590297	NA	rs29590297
38854-TALL	chr18	45655151	45655151	A	G	intronic	Kcnn2	NA	NA	intronic	ENSMUSG00000054477	NA	NA	NA	NA	NA	rs29580954	rs29580954	rs29580954
49554-TALL	chr18	45655151	45655151	A	G	intronic	Kcnn2	NA	NA	intronic	ENSMUSG00000054477	NA	NA	NA	NA	NA	rs29580954	rs29580954	rs29580954
39238-TALL	chr2	157901494	157901494	T	C	intergenic	Ctnnbl1(dist=9591),Vstm2l(dist=13159)	NA	NA	ncRNA_exonic	ENSMUSG00000062846	NA	NA	NA	NA	NA	rs29536742	NA	rs29536742
38854-TALL	chr11	4899956	4899956	C	G	intronic	Thoc5	NA	NA	intronic	ENSMUSG00000034274	NA	NA	NA	NA	NA	rs29478164	rs29478164	rs29478164
49554-TALL	chr11	4899956	4899956	C	G	intronic	Thoc5	NA	NA	intronic	ENSMUSG00000034274	NA	NA	NA	NA	NA	rs29478164	rs29478164	rs29478164
49555-TALL	chr11	4899956	4899956	C	G	intronic	Thoc5	NA	NA	intronic	ENSMUSG00000034274	NA	NA	NA	NA	NA	rs29478164	rs29478164	rs29478164
38854-TALL	chr11	4849505	4849505	G	C	UTR5	Nf2	NA	NA	UTR5	ENSMUSG00000009073	NA	NA	NA	NA	NA	rs29475499	NA	rs29475499
49554-TALL	chr11	4849505	4849505	G	C	UTR5	Nf2	NA	NA	UTR5	ENSMUSG00000009073	NA	NA	NA	NA	NA	rs29475499	NA	rs29475499
49555-TALL	chr11	4849505	4849505	G	C	UTR5	Nf2	NA	NA	UTR5	ENSMUSG00000009073	NA	NA	NA	NA	NA	rs29475499	NA	rs29475499
38854-TALL	chr11	5704302	5704302	G	A	UTR3	Mrps24	NA	NA	UTR3	ENSMUSG00000020477	NA	NA	NA	NA	NA	rs29471924	NA	rs29471924
49554-TALL	chr11	5704302	5704302	G	A	UTR3	Mrps24	NA	NA	UTR3	ENSMUSG00000020477	NA	NA	NA	NA	NA	rs29471924	NA	rs29471924
38854-TALL	chr11	4482967	4482967	G	A	intronic	Mtmr3	NA	NA	intronic	ENSMUSG00000034354	NA	NA	NA	NA	NA	rs29470514	NA	rs29470514
49554-TALL	chr11	4482967	4482967	G	A	intronic	Mtmr3	NA	NA	intronic	ENSMUSG00000034354	NA	NA	NA	NA	NA	rs29470514	NA	rs29470514
49555-TALL	chr11	4482967	4482967	G	A	intronic	Mtmr3	NA	NA	intronic	ENSMUSG00000034354	NA	NA	NA	NA	NA	rs29470514	NA	rs29470514
38854-TALL	chr11	5534233	5534233	G	A	intronic	Ccdc117	NA	NA	intronic	ENSMUSG00000020482	NA	NA	NA	NA	NA	rs29469833	NA	rs29469833
49554-TALL	chr11	5534233	5534233	G	A	intronic	Ccdc117	NA	NA	intronic	ENSMUSG00000020482	NA	NA	NA	NA	NA	rs29469833	NA	rs29469833
49555-TALL	chr11	5534233	5534233	G	A	intronic	Ccdc117	NA	NA	intronic	ENSMUSG00000020482	NA	NA	NA	NA	NA	rs29469833	NA	rs29469833
49555-TALL	chr11	4640370	4640370	A	C	intronic	Ascc2	NA	NA	intronic	ENSMUSG00000020412	NA	NA	Score=483;Name=lod=137	NA	NA	rs29468909	NA	rs29468909
38854-TALL	chr11	5873659	5873659	T	C	intronic	Pold2	NA	NA	intronic	ENSMUSG00000020471	NA	NA	NA	NA	NA	rs29466147	NA	rs29466147
49554-TALL	chr11	5873659	5873659	T	C	intronic	Pold2	NA	NA	intronic	ENSMUSG00000020471	NA	NA	NA	NA	NA	rs29466147	NA	rs29466147
49555-TALL	chr11	5873659	5873659	T	C	intronic	Pold2	NA	NA	intronic	ENSMUSG00000020471	NA	NA	NA	NA	NA	rs29466147	NA	rs29466147
38854-TALL	chr11	6429008	6429008	A	T	intronic	H2afv	NA	NA	intronic	ENSMUSG00000041126	NA	NA	NA	NA	NA	rs29461512	NA	rs29461512
49554-TALL	chr11	6429008	6429008	A	T	intronic	H2afv	NA	NA	intronic	ENSMUSG00000041126	NA	NA	NA	NA	NA	rs29461512	NA	rs29461512
49555-TALL	chr11	6429008	6429008	A	T	intronic	H2afv	NA	NA	intronic	ENSMUSG00000041126	NA	NA	NA	NA	NA	rs29461512	NA	rs29461512
38854-TALL	chr11	5726273	5726273	G	A	intronic	Urgcp	NA	NA	intronic	ENSMUSG00000049680	NA	NA	NA	NA	NA	rs29457570	NA	rs29457570
49554-TALL	chr11	5726273	5726273	G	A	intronic	Urgcp	NA	NA	intronic	ENSMUSG00000049680	NA	NA	NA	NA	NA	rs29457570	NA	rs29457570
49555-TALL	chr11	5726273	5726273	G	A	intronic	Urgcp	NA	NA	intronic	ENSMUSG00000049680	NA	NA	NA	NA	NA	rs29457570	NA	rs29457570
38854-TALL	chr11	6227981	6227981	T	G	exonic	Npc1l1	nonsynonymous SNV	Npc1l1:NM_207242:exon2:c.A1428C:p.K476N	exonic	ENSMUSG00000020447	nonsynonymous SNV	ENSMUSG00000020447:ENSMUST00000004505:exon2:c.A1428C:p.K476N	Score=420;Name=lod=74	NA	NA	rs29453506	NA	rs29453506
49554-TALL	chr11	6227981	6227981	T	G	exonic	Npc1l1	nonsynonymous SNV	Npc1l1:NM_207242:exon2:c.A1428C:p.K476N	exonic	ENSMUSG00000020447	nonsynonymous SNV	ENSMUSG00000020447:ENSMUST00000004505:exon2:c.A1428C:p.K476N	Score=420;Name=lod=74	NA	NA	rs29453506	NA	rs29453506
49555-TALL	chr11	6227981	6227981	T	G	exonic	Npc1l1	nonsynonymous SNV	Npc1l1:NM_207242:exon2:c.A1428C:p.K476N	exonic	ENSMUSG00000020447	nonsynonymous SNV	ENSMUSG00000020447:ENSMUST00000004505:exon2:c.A1428C:p.K476N	Score=420;Name=lod=74	NA	NA	rs29453506	NA	rs29453506
38854-TALL	chr11	4893747	4893747	G	A	UTR3	Nipsnap1	NA	NA	UTR3	ENSMUSG00000034285	NA	NA	NA	NA	NA	rs29451840	NA	rs29451840
49554-TALL	chr11	4893747	4893747	G	A	UTR3	Nipsnap1	NA	NA	UTR3	ENSMUSG00000034285	NA	NA	NA	NA	NA	rs29451840	NA	rs29451840
49555-TALL	chr11	4893747	4893747	G	A	UTR3	Nipsnap1	NA	NA	UTR3	ENSMUSG00000034285	NA	NA	NA	NA	NA	rs29451840	NA	rs29451840
38854-TALL	chr11	4944016	4944016	A	T	intronic	Nefh	NA	NA	intronic	ENSMUSG00000020396	NA	NA	NA	NA	NA	rs29451147	NA	rs29451147
49554-TALL	chr11	4944016	4944016	A	T	intronic	Nefh	NA	NA	intronic	ENSMUSG00000020396	NA	NA	NA	NA	NA	rs29451147	NA	rs29451147
49555-TALL	chr11	4944016	4944016	A	T	intronic	Nefh	NA	NA	intronic	ENSMUSG00000020396	NA	NA	NA	NA	NA	rs29451147	NA	rs29451147
49555-TALL	chr11	4640371	4640371	T	C	intronic	Ascc2	NA	NA	intronic	ENSMUSG00000020412	NA	NA	Score=483;Name=lod=137	NA	NA	rs29447727	NA	rs29447727
38854-TALL	chr11	4901367	4901367	A	G	intronic	Thoc5	NA	NA	intronic	ENSMUSG00000034274	NA	NA	NA	NA	NA	rs29447671	rs29447671	rs29447671
49554-TALL	chr11	4901367	4901367	A	G	intronic	Thoc5	NA	NA	intronic	ENSMUSG00000034274	NA	NA	NA	NA	NA	rs29447671	rs29447671	rs29447671
49555-TALL	chr11	4901367	4901367	A	G	intronic	Thoc5	NA	NA	intronic	ENSMUSG00000034274	NA	NA	NA	NA	NA	rs29447671	rs29447671	rs29447671
38854-TALL	chr11	3678417	3678417	T	A	intronic	Morc2a	NA	NA	intronic	ENSMUSG00000034543	NA	NA	NA	NA	NA	rs29446724	NA	rs29446724
49554-TALL	chr11	3678417	3678417	T	A	intronic	Morc2a	NA	NA	intronic	ENSMUSG00000034543	NA	NA	NA	NA	NA	rs29446724	NA	rs29446724
49555-TALL	chr11	3678417	3678417	T	A	intronic	Morc2a	NA	NA	intronic	ENSMUSG00000034543	NA	NA	NA	NA	NA	rs29446724	NA	rs29446724
49555-TALL	chr11	4640367	4640367	C	T	intronic	Ascc2	NA	NA	intronic	ENSMUSG00000020412	NA	NA	Score=483;Name=lod=137	NA	NA	rs29446410	NA	rs29446410
38854-TALL	chr11	6515075	6515075	G	A	intronic	Myo1g	NA	NA	intronic	ENSMUSG00000020437	NA	NA	NA	NA	NA	rs29444474	NA	rs29444474
49554-TALL	chr11	6515075	6515075	G	A	intronic	Myo1g	NA	NA	intronic	ENSMUSG00000020437	NA	NA	NA	NA	NA	rs29444474	NA	rs29444474
49555-TALL	chr11	6515075	6515075	G	A	intronic	Myo1g	NA	NA	intronic	ENSMUSG00000020437	NA	NA	NA	NA	NA	rs29444474	NA	rs29444474
38854-TALL	chr11	4143569	4143569	G	A	UTR3	Ccdc157	NA	NA	UTR3	ENSMUSG00000051427	NA	NA	NA	NA	NA	rs29442283	NA	rs29442283
49554-TALL	chr11	4143569	4143569	G	A	UTR3	Ccdc157	NA	NA	UTR3	ENSMUSG00000051427	NA	NA	NA	NA	NA	rs29442283	NA	rs29442283
49555-TALL	chr11	4143569	4143569	G	A	UTR3	Ccdc157	NA	NA	UTR3	ENSMUSG00000051427	NA	NA	NA	NA	NA	rs29442283	NA	rs29442283
38854-TALL	chr11	5726757	5726757	A	G	intronic	Urgcp	NA	NA	intronic	ENSMUSG00000049680	NA	NA	NA	NA	NA	rs29441857	NA	rs29441857
49554-TALL	chr11	5726757	5726757	A	G	intronic	Urgcp	NA	NA	intronic	ENSMUSG00000049680	NA	NA	NA	NA	NA	rs29441857	NA	rs29441857
49555-TALL	chr11	5726757	5726757	A	G	intronic	Urgcp	NA	NA	intronic	ENSMUSG00000049680	NA	NA	NA	NA	NA	rs29441857	NA	rs29441857
38854-TALL	chr11	4767473	4767473	G	C	UTR3	Nf2	NA	NA	UTR3	ENSMUSG00000009073	NA	NA	NA	NA	NA	rs29439851	rs29439851	rs29439851
49554-TALL	chr11	4767473	4767473	G	C	UTR3	Nf2	NA	NA	UTR3	ENSMUSG00000009073	NA	NA	NA	NA	NA	rs29439851	rs29439851	rs29439851
49555-TALL	chr11	4767473	4767473	G	C	UTR3	Nf2	NA	NA	UTR3	ENSMUSG00000009073	NA	NA	NA	NA	NA	rs29439851	rs29439851	rs29439851
38854-TALL	chr11	6291791	6291791	T	A	intronic	Ogdh	NA	NA	intronic	ENSMUSG00000020456	NA	NA	NA	NA	NA	rs29438896	NA	rs29438896
49554-TALL	chr11	6291791	6291791	T	A	intronic	Ogdh	NA	NA	intronic	ENSMUSG00000020456	NA	NA	NA	NA	NA	rs29438896	NA	rs29438896
49555-TALL	chr11	6291791	6291791	T	A	intronic	Ogdh	NA	NA	intronic	ENSMUSG00000020456	NA	NA	NA	NA	NA	rs29438896	NA	rs29438896
38854-TALL	chr11	4141701	4141701	C	T	UTR3	Ccdc157	NA	NA	UTR3	ENSMUSG00000051427	NA	NA	NA	NA	NA	rs29436979	NA	rs29436979
49554-TALL	chr11	4141701	4141701	C	T	UTR3	Ccdc157	NA	NA	UTR3	ENSMUSG00000051427	NA	NA	NA	NA	NA	rs29436979	NA	rs29436979
49555-TALL	chr11	4141701	4141701	C	T	UTR3	Ccdc157	NA	NA	UTR3	ENSMUSG00000051427	NA	NA	NA	NA	NA	rs29436979	NA	rs29436979
49555-TALL	chr11	6626005	6626005	G	A	UTR5	Tbrg4	NA	NA	UTR5	ENSMUSG00000000384	NA	NA	NA	NA	NA	rs29435320	NA	rs29435320
38854-TALL	chr11	4272000	4272000	A	G	UTR3	Lif	NA	NA	UTR3	ENSMUSG00000034394	NA	NA	NA	NA	NA	rs29426528	NA	rs29426528
49554-TALL	chr11	4272000	4272000	A	G	UTR3	Lif	NA	NA	UTR3	ENSMUSG00000034394	NA	NA	NA	NA	NA	rs29426528	NA	rs29426528
49555-TALL	chr11	4272000	4272000	A	G	UTR3	Lif	NA	NA	UTR3	ENSMUSG00000034394	NA	NA	NA	NA	NA	rs29426528	NA	rs29426528
49554-TALL	chr11	4142088	4142088	T	C	UTR3	Ccdc157	NA	NA	UTR3	ENSMUSG00000051427	NA	NA	NA	NA	NA	rs29425904	NA	rs29425904
38854-TALL	chr11	5132136	5132136	T	C	intronic	Emid1	NA	NA	intronic	ENSMUSG00000034164	NA	NA	NA	NA	NA	rs29425424	NA	rs29425424
49554-TALL	chr11	5132136	5132136	T	C	intronic	Emid1	NA	NA	intronic	ENSMUSG00000034164	NA	NA	NA	NA	NA	rs29425424	NA	rs29425424
49555-TALL	chr11	5132136	5132136	T	C	intronic	Emid1	NA	NA	intronic	ENSMUSG00000034164	NA	NA	NA	NA	NA	rs29425424	NA	rs29425424
38854-TALL	chr11	4182521	4182521	G	A	UTR3	Sf3a1	NA	NA	UTR3	ENSMUSG00000002129	NA	NA	NA	NA	NA	rs29425305	NA	rs29425305
49554-TALL	chr11	4182521	4182521	G	A	UTR3	Sf3a1	NA	NA	UTR3	ENSMUSG00000002129	NA	NA	NA	NA	NA	rs29425305	NA	rs29425305
38854-TALL	chr11	4703971	4703971	C	T	intronic	Uqcr10	NA	NA	intronic	ENSMUSG00000059534	NA	NA	NA	NA	NA	rs29424821	NA	rs29424821
49554-TALL	chr11	4703971	4703971	C	T	intronic	Uqcr10	NA	NA	intronic	ENSMUSG00000059534	NA	NA	NA	NA	NA	rs29424821	NA	rs29424821
49555-TALL	chr11	4703971	4703971	C	T	intronic	Uqcr10	NA	NA	intronic	ENSMUSG00000059534	NA	NA	NA	NA	NA	rs29424821	NA	rs29424821
38854-TALL	chr11	4257541	4257541	A	G	upstream	Lif	NA	NA	upstream	ENSMUSG00000034394	NA	NA	NA	NA	NA	rs29423704	NA	rs29423704
49554-TALL	chr11	4257541	4257541	A	G	upstream	Lif	NA	NA	upstream	ENSMUSG00000034394	NA	NA	NA	NA	NA	rs29423704	NA	rs29423704
38854-TALL	chr11	4143779	4143779	A	G	exonic	Ccdc157	synonymous SNV	Ccdc157:NM_001164620:exon12:c.T2067C:p.N689N,Ccdc157:NM_177616:exon13:c.T1761C:p.N587N	exonic	ENSMUSG00000051427	synonymous SNV	ENSMUSG00000051427:ENSMUST00000093381:exon12:c.T2067C:p.N689N,ENSMUSG00000051427:ENSMUST00000101626:exon13:c.T1761C:p.N587N	Score=451;Name=lod=100	NA	NA	rs29421380	NA	rs29421380
49554-TALL	chr11	4143779	4143779	A	G	exonic	Ccdc157	synonymous SNV	Ccdc157:NM_001164620:exon12:c.T2067C:p.N689N,Ccdc157:NM_177616:exon13:c.T1761C:p.N587N	exonic	ENSMUSG00000051427	synonymous SNV	ENSMUSG00000051427:ENSMUST00000093381:exon12:c.T2067C:p.N689N,ENSMUSG00000051427:ENSMUST00000101626:exon13:c.T1761C:p.N587N	Score=451;Name=lod=100	NA	NA	rs29421380	NA	rs29421380
49555-TALL	chr11	4143779	4143779	A	G	exonic	Ccdc157	synonymous SNV	Ccdc157:NM_001164620:exon12:c.T2067C:p.N689N,Ccdc157:NM_177616:exon13:c.T1761C:p.N587N	exonic	ENSMUSG00000051427	synonymous SNV	ENSMUSG00000051427:ENSMUST00000093381:exon12:c.T2067C:p.N689N,ENSMUSG00000051427:ENSMUST00000101626:exon13:c.T1761C:p.N587N	Score=451;Name=lod=100	NA	NA	rs29421380	NA	rs29421380
38854-TALL	chr11	4685189	4685189	A	G	intergenic	Ascc2(dist=1803),Uqcr10(dist=16779)	NA	NA	UTR3	ENSMUSG00000020412	NA	NA	NA	NA	NA	rs29417086	NA	rs29417086
49554-TALL	chr11	4685189	4685189	A	G	intergenic	Ascc2(dist=1803),Uqcr10(dist=16779)	NA	NA	UTR3	ENSMUSG00000020412	NA	NA	NA	NA	NA	rs29417086	NA	rs29417086
49555-TALL	chr11	4685189	4685189	A	G	intergenic	Ascc2(dist=1803),Uqcr10(dist=16779)	NA	NA	UTR3	ENSMUSG00000020412	NA	NA	NA	NA	NA	rs29417086	NA	rs29417086
38854-TALL	chr11	4738503	4738503	A	T	downstream	Cabp7,Zmat5	NA	NA	UTR3	ENSMUSG00000009075	NA	NA	NA	NA	NA	rs29415458	NA	rs29415458
49554-TALL	chr11	4738503	4738503	A	T	downstream	Cabp7,Zmat5	NA	NA	UTR3	ENSMUSG00000009075	NA	NA	NA	NA	NA	rs29415458	NA	rs29415458
49555-TALL	chr11	4738503	4738503	A	T	downstream	Cabp7,Zmat5	NA	NA	UTR3	ENSMUSG00000009075	NA	NA	NA	NA	NA	rs29415458	NA	rs29415458
38854-TALL	chr11	5534147	5534147	T	G	intronic	Ccdc117	NA	NA	intronic	ENSMUSG00000020482	NA	NA	NA	NA	NA	rs29410171	NA	rs29410171
49555-TALL	chr11	5534147	5534147	T	G	intronic	Ccdc117	NA	NA	intronic	ENSMUSG00000020482	NA	NA	NA	NA	NA	rs29410171	NA	rs29410171
38854-TALL	chr11	6569648	6569648	C	G	intronic	Ccm2	NA	NA	intronic	ENSMUSG00000000378	NA	NA	NA	NA	NA	rs29409545	NA	rs29409545
49554-TALL	chr11	6569648	6569648	C	G	intronic	Ccm2	NA	NA	intronic	ENSMUSG00000000378	NA	NA	NA	NA	NA	rs29409545	NA	rs29409545
49555-TALL	chr11	6569648	6569648	C	G	intronic	Ccm2	NA	NA	intronic	ENSMUSG00000000378	NA	NA	NA	NA	NA	rs29409545	NA	rs29409545
38854-TALL	chr11	6625067	6625067	T	C	intronic	Tbrg4	NA	NA	intronic	ENSMUSG00000000384	NA	NA	NA	NA	NA	rs29407000	NA	rs29407000
38854-TALL	chr11	4181890	4181890	G	C	UTR3	Sf3a1	NA	NA	UTR3	ENSMUSG00000002129	NA	NA	NA	NA	NA	rs29406582	NA	rs29406582
49554-TALL	chr11	4181890	4181890	G	C	UTR3	Sf3a1	NA	NA	UTR3	ENSMUSG00000002129	NA	NA	NA	NA	NA	rs29406582	NA	rs29406582
49555-TALL	chr11	4181890	4181890	G	C	UTR3	Sf3a1	NA	NA	UTR3	ENSMUSG00000002129	NA	NA	NA	NA	NA	rs29406582	NA	rs29406582
38854-TALL	chr11	6506472	6506472	T	C	downstream	Myo1g	NA	NA	downstream	ENSMUSG00000020437	NA	NA	NA	NA	NA	rs29399610	NA	rs29399610
49554-TALL	chr11	6506472	6506472	T	C	downstream	Myo1g	NA	NA	downstream	ENSMUSG00000020437	NA	NA	NA	NA	NA	rs29399610	NA	rs29399610
49555-TALL	chr11	6506472	6506472	T	C	downstream	Myo1g	NA	NA	downstream	ENSMUSG00000020437	NA	NA	NA	NA	NA	rs29399610	NA	rs29399610
49555-TALL	chr11	4215361	4215361	G	A	UTR3	Tbc1d10a	NA	NA	UTR3	ENSMUSG00000034412	NA	NA	NA	NA	NA	rs29397743	NA	rs29397743
38854-TALL	chr11	4685216	4685216	A	G	intergenic	Ascc2(dist=1830),Uqcr10(dist=16752)	NA	NA	UTR3	ENSMUSG00000020412	NA	NA	NA	NA	NA	rs29397291	NA	rs29397291
49554-TALL	chr11	4685216	4685216	A	G	intergenic	Ascc2(dist=1830),Uqcr10(dist=16752)	NA	NA	UTR3	ENSMUSG00000020412	NA	NA	NA	NA	NA	rs29397291	NA	rs29397291
49555-TALL	chr11	4685216	4685216	A	G	intergenic	Ascc2(dist=1830),Uqcr10(dist=16752)	NA	NA	UTR3	ENSMUSG00000020412	NA	NA	NA	NA	NA	rs29397291	NA	rs29397291
49555-TALL	chr11	3295099	3295099	A	C	ncRNA_intronic	Mir3470a	NA	NA	UTR3	ENSMUSG00000020453	NA	NA	NA	NA	NA	rs29394509	NA	rs29394509
38854-TALL	chr11	4939055	4939055	A	T	UTR3	Nefh	NA	NA	UTR3	ENSMUSG00000020396	NA	NA	Score=450;Name=lod=99	NA	NA	rs29392216	NA	rs29392216
49554-TALL	chr11	4939055	4939055	A	T	UTR3	Nefh	NA	NA	UTR3	ENSMUSG00000020396	NA	NA	Score=450;Name=lod=99	NA	NA	rs29392216	NA	rs29392216
49555-TALL	chr11	4939055	4939055	A	T	UTR3	Nefh	NA	NA	UTR3	ENSMUSG00000020396	NA	NA	Score=450;Name=lod=99	NA	NA	rs29392216	NA	rs29392216
49555-TALL	chr11	4967892	4967892	T	C	intronic	Ap1b1	NA	NA	intergenic	ENSMUSG00000020396(dist=19828),ENSMUSG00000009090(dist=18932)	NA	NA	NA	NA	NA	rs29390839	NA	rs29390839
38854-TALL	chr11	4883789	4883789	A	T	intronic	Nipsnap1	NA	NA	intronic	ENSMUSG00000034285	NA	NA	NA	NA	NA	rs29390434	NA	rs29390434
49554-TALL	chr11	4883789	4883789	A	T	intronic	Nipsnap1	NA	NA	intronic	ENSMUSG00000034285	NA	NA	NA	NA	NA	rs29390434	NA	rs29390434
49555-TALL	chr11	4883789	4883789	A	T	intronic	Nipsnap1	NA	NA	intronic	ENSMUSG00000034285	NA	NA	NA	NA	NA	rs29390434	NA	rs29390434
38854-TALL	chr11	4883114	4883114	T	C	intronic	Nipsnap1	NA	NA	UTR3	ENSMUSG00000034285	NA	NA	NA	NA	NA	rs29388430	NA	rs29388430
49554-TALL	chr11	4883114	4883114	T	C	intronic	Nipsnap1	NA	NA	UTR3	ENSMUSG00000034285	NA	NA	NA	NA	NA	rs29388430	NA	rs29388430
49555-TALL	chr11	4883114	4883114	T	C	intronic	Nipsnap1	NA	NA	UTR3	ENSMUSG00000034285	NA	NA	NA	NA	NA	rs29388430	NA	rs29388430
49554-TALL	chr11	4180892	4180892	C	T	UTR3	Sf3a1	NA	NA	UTR3	ENSMUSG00000002129	NA	NA	NA	NA	NA	rs29387886	NA	rs29387886
49555-TALL	chr11	4180892	4180892	C	T	UTR3	Sf3a1	NA	NA	UTR3	ENSMUSG00000002129	NA	NA	NA	NA	NA	rs29387886	NA	rs29387886
38854-TALL	chr11	5726548	5726548	T	A	intronic	Urgcp	NA	NA	intronic	ENSMUSG00000049680	NA	NA	NA	NA	NA	rs29387460	NA	rs29387460
49554-TALL	chr11	5726548	5726548	T	A	intronic	Urgcp	NA	NA	intronic	ENSMUSG00000049680	NA	NA	NA	NA	NA	rs29387460	NA	rs29387460
49555-TALL	chr11	5726548	5726548	T	A	intronic	Urgcp	NA	NA	intronic	ENSMUSG00000049680	NA	NA	NA	NA	NA	rs29387460	NA	rs29387460
38854-TALL	chr11	4968210	4968210	A	G	intronic	Ap1b1	NA	NA	intergenic	ENSMUSG00000020396(dist=20146),ENSMUSG00000009090(dist=18614)	NA	NA	Score=638;Name=lod=616	NA	NA	rs29384586	NA	rs29384586
49554-TALL	chr11	4968210	4968210	A	G	intronic	Ap1b1	NA	NA	intergenic	ENSMUSG00000020396(dist=20146),ENSMUSG00000009090(dist=18614)	NA	NA	Score=638;Name=lod=616	NA	NA	rs29384586	NA	rs29384586
49555-TALL	chr11	4968210	4968210	A	G	intronic	Ap1b1	NA	NA	intergenic	ENSMUSG00000020396(dist=20146),ENSMUSG00000009090(dist=18614)	NA	NA	Score=638;Name=lod=616	NA	NA	rs29384586	NA	rs29384586
39238-TALL	chr4	147238738	147238738	G	C	intronic	Gm13152	NA	NA	ncRNA_intronic	ENSMUSG00000087207,ENSMUSG00000097122,ENSMUSG00000097168	NA	NA	NA	NA	Score=0.972417;Name=chr4:145600000	rs27596973	rs27596973	rs27596973
38854-TALL	chr11	4546129	4546129	G	A	intronic	Mtmr3	NA	NA	intronic	ENSMUSG00000034354	NA	NA	NA	NA	NA	rs26938987	rs26938987	rs26938987
49554-TALL	chr11	4546129	4546129	G	A	intronic	Mtmr3	NA	NA	intronic	ENSMUSG00000034354	NA	NA	NA	NA	NA	rs26938987	rs26938987	rs26938987
49555-TALL	chr11	4546129	4546129	G	A	intronic	Mtmr3	NA	NA	intronic	ENSMUSG00000034354	NA	NA	NA	NA	NA	rs26938987	rs26938987	rs26938987
38854-TALL	chr11	4546194	4546194	G	A	intronic	Mtmr3	NA	NA	UTR5	ENSMUSG00000034354	NA	NA	NA	NA	NA	rs26938986	rs26938986	rs26938986
49554-TALL	chr11	4546194	4546194	G	A	intronic	Mtmr3	NA	NA	UTR5	ENSMUSG00000034354	NA	NA	NA	NA	NA	rs26938986	rs26938986	rs26938986
49555-TALL	chr11	4546194	4546194	G	A	intronic	Mtmr3	NA	NA	UTR5	ENSMUSG00000034354	NA	NA	NA	NA	NA	rs26938986	rs26938986	rs26938986
38854-TALL	chr11	4546248	4546248	A	T	intronic	Mtmr3	NA	NA	UTR5	ENSMUSG00000034354	NA	NA	NA	NA	NA	rs26938985	rs26938985	rs26938985
49554-TALL	chr11	4546248	4546248	A	T	intronic	Mtmr3	NA	NA	UTR5	ENSMUSG00000034354	NA	NA	NA	NA	NA	rs26938985	rs26938985	rs26938985
49555-TALL	chr11	4546248	4546248	A	T	intronic	Mtmr3	NA	NA	UTR5	ENSMUSG00000034354	NA	NA	NA	NA	NA	rs26938985	rs26938985	rs26938985
38854-TALL	chr11	5762065	5762065	C	G	UTR5	Urgcp	NA	NA	UTR5	ENSMUSG00000049680	NA	NA	NA	NA	NA	rs26931544	rs26931544	rs26931544
49554-TALL	chr11	5762065	5762065	C	G	UTR5	Urgcp	NA	NA	UTR5	ENSMUSG00000049680	NA	NA	NA	NA	NA	rs26931544	rs26931544	rs26931544
49555-TALL	chr11	5762065	5762065	C	G	UTR5	Urgcp	NA	NA	UTR5	ENSMUSG00000049680	NA	NA	NA	NA	NA	rs26931544	rs26931544	rs26931544
38854-TALL	chr11	5762178	5762178	T	G	ncRNA_exonic	2210015D19Rik	NA	NA	ncRNA_exonic	ENSMUSG00000083844	NA	NA	Score=241;Name=lod=13	NA	NA	rs26931543	NA	rs26931543
49554-TALL	chr11	5762178	5762178	T	G	ncRNA_exonic	2210015D19Rik	NA	NA	ncRNA_exonic	ENSMUSG00000083844	NA	NA	Score=241;Name=lod=13	NA	NA	rs26931543	NA	rs26931543
49555-TALL	chr11	5762178	5762178	T	G	ncRNA_exonic	2210015D19Rik	NA	NA	ncRNA_exonic	ENSMUSG00000083844	NA	NA	Score=241;Name=lod=13	NA	NA	rs26931543	NA	rs26931543
38854-TALL	chr11	5828543	5828543	T	C	UTR3	Polm	NA	NA	UTR3	ENSMUSG00000020474	NA	NA	NA	NA	NA	rs26931490	rs26931490	rs26931490
49554-TALL	chr11	5828543	5828543	T	C	UTR3	Polm	NA	NA	UTR3	ENSMUSG00000020474	NA	NA	NA	NA	NA	rs26931490	rs26931490	rs26931490
49555-TALL	chr11	5828543	5828543	T	C	UTR3	Polm	NA	NA	UTR3	ENSMUSG00000020474	NA	NA	NA	NA	NA	rs26931490	rs26931490	rs26931490
38854-TALL	chr11	5828714	5828714	T	C	UTR3	Polm	NA	NA	UTR3	ENSMUSG00000020474	NA	NA	NA	NA	NA	rs26931489	rs26931489	rs26931489
49554-TALL	chr11	5828714	5828714	T	C	UTR3	Polm	NA	NA	UTR3	ENSMUSG00000020474	NA	NA	NA	NA	NA	rs26931489	rs26931489	rs26931489
49555-TALL	chr11	5828714	5828714	T	C	UTR3	Polm	NA	NA	UTR3	ENSMUSG00000020474	NA	NA	NA	NA	NA	rs26931489	rs26931489	rs26931489
38854-TALL	chr11	5828732	5828732	G	A	UTR3	Polm	NA	NA	UTR3	ENSMUSG00000020474	NA	NA	NA	NA	NA	rs26931488	rs26931488	rs26931488
49554-TALL	chr11	5828732	5828732	G	A	UTR3	Polm	NA	NA	UTR3	ENSMUSG00000020474	NA	NA	NA	NA	NA	rs26931488	rs26931488	rs26931488
49555-TALL	chr11	5828732	5828732	G	A	UTR3	Polm	NA	NA	UTR3	ENSMUSG00000020474	NA	NA	NA	NA	NA	rs26931488	rs26931488	rs26931488
38854-TALL	chr11	5829232	5829232	C	T	intronic	Polm	NA	NA	intronic	ENSMUSG00000020474	NA	NA	NA	NA	NA	rs26931487	rs26931487	rs26931487
38854-TALL	chr11	5829783	5829783	C	T	intronic	Polm	NA	NA	intronic	ENSMUSG00000020474	NA	NA	NA	NA	NA	rs26931482	rs26931482	rs26931482
49554-TALL	chr11	5829783	5829783	C	T	intronic	Polm	NA	NA	intronic	ENSMUSG00000020474	NA	NA	NA	NA	NA	rs26931482	rs26931482	rs26931482
49555-TALL	chr11	5829783	5829783	C	T	intronic	Polm	NA	NA	intronic	ENSMUSG00000020474	NA	NA	NA	NA	NA	rs26931482	rs26931482	rs26931482
38854-TALL	chr11	5829819	5829819	C	T	intronic	Polm	NA	NA	intronic	ENSMUSG00000020474	NA	NA	NA	NA	NA	rs26931481	rs26931481	rs26931481
49554-TALL	chr11	5829819	5829819	C	T	intronic	Polm	NA	NA	intronic	ENSMUSG00000020474	NA	NA	NA	NA	NA	rs26931481	rs26931481	rs26931481
49555-TALL	chr11	5829819	5829819	C	T	intronic	Polm	NA	NA	intronic	ENSMUSG00000020474	NA	NA	NA	NA	NA	rs26931481	rs26931481	rs26931481
38854-TALL	chr11	5830163	5830163	C	T	exonic	Polm	synonymous SNV	Polm:NM_017401:exon7:c.G873A:p.R291R	exonic	ENSMUSG00000020474	synonymous SNV	ENSMUSG00000020474:ENSMUST00000020767:exon7:c.G873A:p.R291R,ENSMUSG00000020474:ENSMUST00000109837:exon7:c.G873A:p.R291R	NA	NA	NA	rs26931479	rs26931479	rs26931479
49554-TALL	chr11	5830163	5830163	C	T	exonic	Polm	synonymous SNV	Polm:NM_017401:exon7:c.G873A:p.R291R	exonic	ENSMUSG00000020474	synonymous SNV	ENSMUSG00000020474:ENSMUST00000020767:exon7:c.G873A:p.R291R,ENSMUSG00000020474:ENSMUST00000109837:exon7:c.G873A:p.R291R	NA	NA	NA	rs26931479	rs26931479	rs26931479
49555-TALL	chr11	5830163	5830163	C	T	exonic	Polm	synonymous SNV	Polm:NM_017401:exon7:c.G873A:p.R291R	exonic	ENSMUSG00000020474	synonymous SNV	ENSMUSG00000020474:ENSMUST00000020767:exon7:c.G873A:p.R291R,ENSMUSG00000020474:ENSMUST00000109837:exon7:c.G873A:p.R291R	NA	NA	NA	rs26931479	rs26931479	rs26931479
49555-TALL	chr11	4041617	4041617	A	G	intronic	Sec14l4	NA	NA	intronic	ENSMUSG00000019368	NA	NA	NA	NA	NA	rs26930949	rs26930949	rs26930949
49554-TALL	chr11	4041643	4041643	T	C	intronic	Sec14l4	NA	NA	intronic	ENSMUSG00000019368	NA	NA	NA	NA	NA	rs26930948	rs26930948	rs26930948
49555-TALL	chr11	4041643	4041643	T	C	intronic	Sec14l4	NA	NA	intronic	ENSMUSG00000019368	NA	NA	NA	NA	NA	rs26930948	rs26930948	rs26930948
38854-TALL	chr11	4041733	4041733	A	G	intronic	Sec14l4	NA	NA	intronic	ENSMUSG00000019368	NA	NA	Score=414;Name=lod=70	NA	NA	rs26930946	rs26930946	rs26930946
49554-TALL	chr11	4041733	4041733	A	G	intronic	Sec14l4	NA	NA	intronic	ENSMUSG00000019368	NA	NA	Score=414;Name=lod=70	NA	NA	rs26930946	rs26930946	rs26930946
49555-TALL	chr11	4041733	4041733	A	G	intronic	Sec14l4	NA	NA	intronic	ENSMUSG00000019368	NA	NA	Score=414;Name=lod=70	NA	NA	rs26930946	rs26930946	rs26930946
38854-TALL	chr11	4043735	4043735	T	C	exonic	Sec14l4	synonymous SNV	Sec14l4:NM_146013:exon9:c.T747C:p.D249D	exonic	ENSMUSG00000019368	synonymous SNV	ENSMUSG00000019368:ENSMUST00000019512:exon9:c.T747C:p.D249D	Score=462;Name=lod=111	NA	NA	rs26930941	rs26930941	rs26930941
49554-TALL	chr11	4043735	4043735	T	C	exonic	Sec14l4	synonymous SNV	Sec14l4:NM_146013:exon9:c.T747C:p.D249D	exonic	ENSMUSG00000019368	synonymous SNV	ENSMUSG00000019368:ENSMUST00000019512:exon9:c.T747C:p.D249D	Score=462;Name=lod=111	NA	NA	rs26930941	rs26930941	rs26930941
49555-TALL	chr11	4043735	4043735	T	C	exonic	Sec14l4	synonymous SNV	Sec14l4:NM_146013:exon9:c.T747C:p.D249D	exonic	ENSMUSG00000019368	synonymous SNV	ENSMUSG00000019368:ENSMUST00000019512:exon9:c.T747C:p.D249D	Score=462;Name=lod=111	NA	NA	rs26930941	rs26930941	rs26930941
38854-TALL	chr11	4043856	4043856	G	C	exonic	Sec14l4	synonymous SNV	Sec14l4:NM_146013:exon10:c.G795C:p.P265P	exonic	ENSMUSG00000019368	synonymous SNV	ENSMUSG00000019368:ENSMUST00000019512:exon10:c.G795C:p.P265P	Score=354;Name=lod=39	NA	NA	rs26930940	rs26930940	rs26930940
49554-TALL	chr11	4043856	4043856	G	C	exonic	Sec14l4	synonymous SNV	Sec14l4:NM_146013:exon10:c.G795C:p.P265P	exonic	ENSMUSG00000019368	synonymous SNV	ENSMUSG00000019368:ENSMUST00000019512:exon10:c.G795C:p.P265P	Score=354;Name=lod=39	NA	NA	rs26930940	rs26930940	rs26930940
49555-TALL	chr11	4043856	4043856	G	C	exonic	Sec14l4	synonymous SNV	Sec14l4:NM_146013:exon10:c.G795C:p.P265P	exonic	ENSMUSG00000019368	synonymous SNV	ENSMUSG00000019368:ENSMUST00000019512:exon10:c.G795C:p.P265P	Score=354;Name=lod=39	NA	NA	rs26930940	rs26930940	rs26930940
38854-TALL	chr11	4046322	4046322	A	C	exonic	Sec14l4	synonymous SNV	Sec14l4:NM_146013:exon12:c.A1191C:p.L397L	exonic	ENSMUSG00000019368	synonymous SNV	ENSMUSG00000019368:ENSMUST00000019512:exon12:c.A1191C:p.L397L	NA	NA	NA	rs26930933	rs26930933	rs26930933
49554-TALL	chr11	4046322	4046322	A	C	exonic	Sec14l4	synonymous SNV	Sec14l4:NM_146013:exon12:c.A1191C:p.L397L	exonic	ENSMUSG00000019368	synonymous SNV	ENSMUSG00000019368:ENSMUST00000019512:exon12:c.A1191C:p.L397L	NA	NA	NA	rs26930933	rs26930933	rs26930933
49555-TALL	chr11	4046322	4046322	A	C	exonic	Sec14l4	synonymous SNV	Sec14l4:NM_146013:exon12:c.A1191C:p.L397L	exonic	ENSMUSG00000019368	synonymous SNV	ENSMUSG00000019368:ENSMUST00000019512:exon12:c.A1191C:p.L397L	NA	NA	NA	rs26930933	rs26930933	rs26930933
38854-TALL	chr11	4046931	4046931	T	G	UTR3	Sec14l4	NA	NA	UTR3	ENSMUSG00000019368	NA	NA	NA	NA	NA	rs26930931	rs26930931	rs26930931
49554-TALL	chr11	4046931	4046931	T	G	UTR3	Sec14l4	NA	NA	UTR3	ENSMUSG00000019368	NA	NA	NA	NA	NA	rs26930931	rs26930931	rs26930931
49555-TALL	chr11	4046931	4046931	T	G	UTR3	Sec14l4	NA	NA	UTR3	ENSMUSG00000019368	NA	NA	NA	NA	NA	rs26930931	rs26930931	rs26930931
38854-TALL	chr11	4047102	4047102	T	C	UTR3	Sec14l4	NA	NA	UTR3	ENSMUSG00000019368	NA	NA	NA	NA	NA	rs26930930	rs26930930	rs26930930
49554-TALL	chr11	4047102	4047102	T	C	UTR3	Sec14l4	NA	NA	UTR3	ENSMUSG00000019368	NA	NA	NA	NA	NA	rs26930930	rs26930930	rs26930930
49555-TALL	chr11	4047102	4047102	T	C	UTR3	Sec14l4	NA	NA	UTR3	ENSMUSG00000019368	NA	NA	NA	NA	NA	rs26930930	rs26930930	rs26930930
38854-TALL	chr11	4047191	4047191	C	T	UTR3	Sec14l4	NA	NA	UTR3	ENSMUSG00000019368	NA	NA	NA	NA	NA	rs26930929	rs26930929	rs26930929
49554-TALL	chr11	4047191	4047191	C	T	UTR3	Sec14l4	NA	NA	UTR3	ENSMUSG00000019368	NA	NA	NA	NA	NA	rs26930929	rs26930929	rs26930929
49555-TALL	chr11	4047191	4047191	C	T	UTR3	Sec14l4	NA	NA	UTR3	ENSMUSG00000019368	NA	NA	NA	NA	NA	rs26930929	rs26930929	rs26930929
49554-TALL	chr11	4047248	4047248	G	A	UTR3	Sec14l4	NA	NA	UTR3	ENSMUSG00000019368	NA	NA	NA	NA	NA	rs26930928	rs26930928	rs26930928
49555-TALL	chr11	4047248	4047248	G	A	UTR3	Sec14l4	NA	NA	UTR3	ENSMUSG00000019368	NA	NA	NA	NA	NA	rs26930928	rs26930928	rs26930928
38854-TALL	chr11	4047393	4047393	T	C	UTR3	Sec14l4	NA	NA	UTR3	ENSMUSG00000019368	NA	NA	NA	NA	NA	rs26930927	rs26930927	rs26930927
49554-TALL	chr11	4047393	4047393	T	C	UTR3	Sec14l4	NA	NA	UTR3	ENSMUSG00000019368	NA	NA	NA	NA	NA	rs26930927	rs26930927	rs26930927
49555-TALL	chr11	4047393	4047393	T	C	UTR3	Sec14l4	NA	NA	UTR3	ENSMUSG00000019368	NA	NA	NA	NA	NA	rs26930927	rs26930927	rs26930927
38854-TALL	chr11	4047673	4047673	T	C	UTR3	Sec14l4	NA	NA	UTR3	ENSMUSG00000019368	NA	NA	NA	NA	NA	rs26930925	rs26930925	rs26930925
49554-TALL	chr11	4047673	4047673	T	C	UTR3	Sec14l4	NA	NA	UTR3	ENSMUSG00000019368	NA	NA	NA	NA	NA	rs26930925	rs26930925	rs26930925
49555-TALL	chr11	4047673	4047673	T	C	UTR3	Sec14l4	NA	NA	UTR3	ENSMUSG00000019368	NA	NA	NA	NA	NA	rs26930925	rs26930925	rs26930925
38854-TALL	chr11	4047733	4047733	G	A	UTR3	Sec14l4	NA	NA	UTR3	ENSMUSG00000019368	NA	NA	NA	NA	NA	rs26930924	rs26930924	rs26930924
49554-TALL	chr11	4047733	4047733	G	A	UTR3	Sec14l4	NA	NA	UTR3	ENSMUSG00000019368	NA	NA	NA	NA	NA	rs26930924	rs26930924	rs26930924
49555-TALL	chr11	4047733	4047733	G	A	UTR3	Sec14l4	NA	NA	UTR3	ENSMUSG00000019368	NA	NA	NA	NA	NA	rs26930924	rs26930924	rs26930924
38854-TALL	chr11	4047818	4047818	G	A	UTR3	Sec14l4	NA	NA	UTR3	ENSMUSG00000019368	NA	NA	NA	NA	NA	rs26930923	rs26930923	rs26930923
49554-TALL	chr11	4047818	4047818	G	A	UTR3	Sec14l4	NA	NA	UTR3	ENSMUSG00000019368	NA	NA	NA	NA	NA	rs26930923	rs26930923	rs26930923
49555-TALL	chr11	4047818	4047818	G	A	UTR3	Sec14l4	NA	NA	UTR3	ENSMUSG00000019368	NA	NA	NA	NA	NA	rs26930923	rs26930923	rs26930923
38854-TALL	chr11	4047902	4047902	G	A	UTR3	Sec14l4	NA	NA	UTR3	ENSMUSG00000019368	NA	NA	NA	NA	NA	rs26930921	rs26930921	rs26930921
49554-TALL	chr11	4047902	4047902	G	A	UTR3	Sec14l4	NA	NA	UTR3	ENSMUSG00000019368	NA	NA	NA	NA	NA	rs26930921	rs26930921	rs26930921
49555-TALL	chr11	4047902	4047902	G	A	UTR3	Sec14l4	NA	NA	UTR3	ENSMUSG00000019368	NA	NA	NA	NA	NA	rs26930921	rs26930921	rs26930921
38854-TALL	chr11	6517069	6517069	C	T	intronic	Myo1g	NA	NA	intronic	ENSMUSG00000020437	NA	NA	NA	NA	NA	rs26928803	rs26928803	rs26928803
49554-TALL	chr11	6517069	6517069	C	T	intronic	Myo1g	NA	NA	intronic	ENSMUSG00000020437	NA	NA	NA	NA	NA	rs26928803	rs26928803	rs26928803
49555-TALL	chr11	6517069	6517069	C	T	intronic	Myo1g	NA	NA	intronic	ENSMUSG00000020437	NA	NA	NA	NA	NA	rs26928803	rs26928803	rs26928803
38854-TALL	chr11	6517597	6517597	A	G	exonic	Myo1g	synonymous SNV	Myo1g:NM_178440:exon5:c.T609C:p.G203G	exonic	ENSMUSG00000020437	synonymous SNV	ENSMUSG00000020437:ENSMUST00000003459:exon5:c.T609C:p.G203G	NA	NA	NA	rs26928802	rs26928802	rs26928802
49554-TALL	chr11	6517597	6517597	A	G	exonic	Myo1g	synonymous SNV	Myo1g:NM_178440:exon5:c.T609C:p.G203G	exonic	ENSMUSG00000020437	synonymous SNV	ENSMUSG00000020437:ENSMUST00000003459:exon5:c.T609C:p.G203G	NA	NA	NA	rs26928802	rs26928802	rs26928802
49555-TALL	chr11	6517597	6517597	A	G	exonic	Myo1g	synonymous SNV	Myo1g:NM_178440:exon5:c.T609C:p.G203G	exonic	ENSMUSG00000020437	synonymous SNV	ENSMUSG00000020437:ENSMUST00000003459:exon5:c.T609C:p.G203G	NA	NA	NA	rs26928802	rs26928802	rs26928802
38854-TALL	chr11	7078892	7078892	G	T	exonic	Adcy1	nonsynonymous SNV	Adcy1:NM_009622:exon2:c.G641T:p.G214V	exonic	ENSMUSG00000020431	nonsynonymous SNV	ENSMUSG00000020431:ENSMUST00000020706:exon2:c.G641T:p.G214V	Score=579;Name=lod=346	NA	NA	rs26928486	rs26928486	rs26928486
49554-TALL	chr11	7078892	7078892	G	T	exonic	Adcy1	nonsynonymous SNV	Adcy1:NM_009622:exon2:c.G641T:p.G214V	exonic	ENSMUSG00000020431	nonsynonymous SNV	ENSMUSG00000020431:ENSMUST00000020706:exon2:c.G641T:p.G214V	Score=579;Name=lod=346	NA	NA	rs26928486	rs26928486	rs26928486
49555-TALL	chr11	7078892	7078892	G	T	exonic	Adcy1	nonsynonymous SNV	Adcy1:NM_009622:exon2:c.G641T:p.G214V	exonic	ENSMUSG00000020431	nonsynonymous SNV	ENSMUSG00000020431:ENSMUST00000020706:exon2:c.G641T:p.G214V	Score=579;Name=lod=346	NA	NA	rs26928486	rs26928486	rs26928486
38854-TALL	chr11	8451224	8451224	C	T	exonic	Tns3	nonsynonymous SNV	Tns3:NM_001083587:exon22:c.G3073A:p.V1025I	exonic	ENSMUSG00000020422	nonsynonymous SNV	ENSMUSG00000020422:ENSMUST00000020695:exon22:c.G3073A:p.V1025I	NA	NA	NA	rs26926444	rs26926444	rs26926444
49554-TALL	chr11	8451224	8451224	C	T	exonic	Tns3	nonsynonymous SNV	Tns3:NM_001083587:exon22:c.G3073A:p.V1025I	exonic	ENSMUSG00000020422	nonsynonymous SNV	ENSMUSG00000020422:ENSMUST00000020695:exon22:c.G3073A:p.V1025I	NA	NA	NA	rs26926444	rs26926444	rs26926444
38854-TALL	chr11	8451234	8451234	T	C	exonic	Tns3	synonymous SNV	Tns3:NM_001083587:exon22:c.A3063G:p.T1021T	exonic	ENSMUSG00000020422	synonymous SNV	ENSMUSG00000020422:ENSMUST00000020695:exon22:c.A3063G:p.T1021T	NA	NA	NA	rs26926443	rs26926443	rs26926443
49554-TALL	chr11	8451234	8451234	T	C	exonic	Tns3	synonymous SNV	Tns3:NM_001083587:exon22:c.A3063G:p.T1021T	exonic	ENSMUSG00000020422	synonymous SNV	ENSMUSG00000020422:ENSMUST00000020695:exon22:c.A3063G:p.T1021T	NA	NA	NA	rs26926443	rs26926443	rs26926443
49555-TALL	chr11	8451234	8451234	T	C	exonic	Tns3	synonymous SNV	Tns3:NM_001083587:exon22:c.A3063G:p.T1021T	exonic	ENSMUSG00000020422	synonymous SNV	ENSMUSG00000020422:ENSMUST00000020695:exon22:c.A3063G:p.T1021T	NA	NA	NA	rs26926443	rs26926443	rs26926443
49555-TALL	chr11	8452976	8452976	A	G	intronic	Tns3	NA	NA	intronic	ENSMUSG00000020422	NA	NA	NA	NA	NA	rs26926434	rs26926434	rs26926434
38854-TALL	chr11	4620091	4620091	A	G	downstream	Gm11961	NA	NA	intronic	ENSMUSG00000079010	NA	NA	NA	NA	NA	rs26922992	rs26922992	rs26922992
49554-TALL	chr11	4620091	4620091	A	G	downstream	Gm11961	NA	NA	intronic	ENSMUSG00000079010	NA	NA	NA	NA	NA	rs26922992	rs26922992	rs26922992
49555-TALL	chr11	4620091	4620091	A	G	downstream	Gm11961	NA	NA	intronic	ENSMUSG00000079010	NA	NA	NA	NA	NA	rs26922992	rs26922992	rs26922992
38854-TALL	chr11	4620113	4620113	T	A	downstream	Gm11961	NA	NA	intronic	ENSMUSG00000079010	NA	NA	NA	NA	NA	rs26922991	rs26922991	rs26922991
49554-TALL	chr11	4620113	4620113	T	A	downstream	Gm11961	NA	NA	intronic	ENSMUSG00000079010	NA	NA	NA	NA	NA	rs26922991	rs26922991	rs26922991
49555-TALL	chr11	4620113	4620113	T	A	downstream	Gm11961	NA	NA	intronic	ENSMUSG00000079010	NA	NA	NA	NA	NA	rs26922991	rs26922991	rs26922991
38854-TALL	chr11	4627674	4627674	C	T	ncRNA_intronic	Gm11961	NA	NA	ncRNA_intronic	ENSMUSG00000056288	NA	NA	NA	NA	NA	rs26922960	rs26922960	rs26922960
49554-TALL	chr11	4627674	4627674	C	T	ncRNA_intronic	Gm11961	NA	NA	ncRNA_intronic	ENSMUSG00000056288	NA	NA	NA	NA	NA	rs26922960	rs26922960	rs26922960
49555-TALL	chr11	4627674	4627674	C	T	ncRNA_intronic	Gm11961	NA	NA	ncRNA_intronic	ENSMUSG00000056288	NA	NA	NA	NA	NA	rs26922960	rs26922960	rs26922960
38854-TALL	chr11	4668775	4668775	T	G	intronic	Ascc2	NA	NA	intronic	ENSMUSG00000020412	NA	NA	NA	NA	NA	rs26922862	rs26922862	rs26922862
49554-TALL	chr11	4668775	4668775	T	G	intronic	Ascc2	NA	NA	intronic	ENSMUSG00000020412	NA	NA	NA	NA	NA	rs26922862	rs26922862	rs26922862
49555-TALL	chr11	4668775	4668775	T	G	intronic	Ascc2	NA	NA	intronic	ENSMUSG00000020412	NA	NA	NA	NA	NA	rs26922862	rs26922862	rs26922862
38854-TALL	chr11	4668798	4668798	T	C	intronic	Ascc2	NA	NA	intronic	ENSMUSG00000020412	NA	NA	NA	NA	NA	rs26922861	rs26922861	rs26922861
49554-TALL	chr11	4668798	4668798	T	C	intronic	Ascc2	NA	NA	intronic	ENSMUSG00000020412	NA	NA	NA	NA	NA	rs26922861	rs26922861	rs26922861
49555-TALL	chr11	4668798	4668798	T	C	intronic	Ascc2	NA	NA	intronic	ENSMUSG00000020412	NA	NA	NA	NA	NA	rs26922861	rs26922861	rs26922861
49555-TALL	chr11	4668948	4668948	C	T	intronic	Ascc2	NA	NA	intronic	ENSMUSG00000020412	NA	NA	NA	NA	NA	rs26922860	rs26922860	rs26922860
38854-TALL	chr11	4670427	4670427	C	G	exonic	Ascc2	nonsynonymous SNV	Ascc2:NM_029291:exon13:c.C1312G:p.P438A	exonic	ENSMUSG00000020412	nonsynonymous SNV	ENSMUSG00000020412:ENSMUST00000070257:exon13:c.C1312G:p.P438A,ENSMUSG00000020412:ENSMUST00000109930:exon13:c.C1312G:p.P438A	NA	NA	NA	rs26922847	rs26922847	rs26922847
49554-TALL	chr11	4670427	4670427	C	G	exonic	Ascc2	nonsynonymous SNV	Ascc2:NM_029291:exon13:c.C1312G:p.P438A	exonic	ENSMUSG00000020412	nonsynonymous SNV	ENSMUSG00000020412:ENSMUST00000070257:exon13:c.C1312G:p.P438A,ENSMUSG00000020412:ENSMUST00000109930:exon13:c.C1312G:p.P438A	NA	NA	NA	rs26922847	rs26922847	rs26922847
49555-TALL	chr11	4670427	4670427	C	G	exonic	Ascc2	nonsynonymous SNV	Ascc2:NM_029291:exon13:c.C1312G:p.P438A	exonic	ENSMUSG00000020412	nonsynonymous SNV	ENSMUSG00000020412:ENSMUST00000070257:exon13:c.C1312G:p.P438A,ENSMUSG00000020412:ENSMUST00000109930:exon13:c.C1312G:p.P438A	NA	NA	NA	rs26922847	rs26922847	rs26922847
38854-TALL	chr11	4683159	4683159	G	A	UTR3	Ascc2	NA	NA	UTR3	ENSMUSG00000020412	NA	NA	Score=359;Name=lod=41	NA	NA	rs26922824	rs26922824	rs26922824
49554-TALL	chr11	4683159	4683159	G	A	UTR3	Ascc2	NA	NA	UTR3	ENSMUSG00000020412	NA	NA	Score=359;Name=lod=41	NA	NA	rs26922824	rs26922824	rs26922824
49555-TALL	chr11	4683159	4683159	G	A	UTR3	Ascc2	NA	NA	UTR3	ENSMUSG00000020412	NA	NA	Score=359;Name=lod=41	NA	NA	rs26922824	rs26922824	rs26922824
38854-TALL	chr11	4684786	4684786	G	C	intergenic	Ascc2(dist=1400),Uqcr10(dist=17182)	NA	NA	UTR3	ENSMUSG00000020412	NA	NA	NA	NA	NA	rs26922823	rs26922823	rs26922823
49554-TALL	chr11	4684786	4684786	G	C	intergenic	Ascc2(dist=1400),Uqcr10(dist=17182)	NA	NA	UTR3	ENSMUSG00000020412	NA	NA	NA	NA	NA	rs26922823	rs26922823	rs26922823
49555-TALL	chr11	4684786	4684786	G	C	intergenic	Ascc2(dist=1400),Uqcr10(dist=17182)	NA	NA	UTR3	ENSMUSG00000020412	NA	NA	NA	NA	NA	rs26922823	rs26922823	rs26922823
49555-TALL	chr11	4704802	4704802	T	A	intronic	Zmat5	NA	NA	intronic	ENSMUSG00000009076	NA	NA	NA	NA	NA	rs26922809	rs26922809	rs26922809
38854-TALL	chr11	4722474	4722474	C	T	exonic	Zmat5	synonymous SNV	Zmat5:NM_026015:exon2:c.C90T:p.H30H	exonic	ENSMUSG00000009076	synonymous SNV	ENSMUSG00000009076:ENSMUST00000009220:exon2:c.C90T:p.H30H	Score=544;Name=lod=248	NA	NA	rs26922771	rs26922771	rs26922771
49554-TALL	chr11	4722474	4722474	C	T	exonic	Zmat5	synonymous SNV	Zmat5:NM_026015:exon2:c.C90T:p.H30H	exonic	ENSMUSG00000009076	synonymous SNV	ENSMUSG00000009076:ENSMUST00000009220:exon2:c.C90T:p.H30H	Score=544;Name=lod=248	NA	NA	rs26922771	rs26922771	rs26922771
49555-TALL	chr11	4722474	4722474	C	T	exonic	Zmat5	synonymous SNV	Zmat5:NM_026015:exon2:c.C90T:p.H30H	exonic	ENSMUSG00000009076	synonymous SNV	ENSMUSG00000009076:ENSMUST00000009220:exon2:c.C90T:p.H30H	Score=544;Name=lod=248	NA	NA	rs26922771	rs26922771	rs26922771
38854-TALL	chr11	5033280	5033280	G	C	intronic	Ap1b1	NA	NA	intronic	ENSMUSG00000009090	NA	NA	NA	NA	NA	rs26916923	rs26916923	rs26916923
49554-TALL	chr11	5033280	5033280	G	C	intronic	Ap1b1	NA	NA	intronic	ENSMUSG00000009090	NA	NA	NA	NA	NA	rs26916923	rs26916923	rs26916923
49555-TALL	chr11	5033280	5033280	G	C	intronic	Ap1b1	NA	NA	intronic	ENSMUSG00000009090	NA	NA	NA	NA	NA	rs26916923	rs26916923	rs26916923
38854-TALL	chr11	5033661	5033661	A	G	intronic	Ap1b1	NA	NA	intronic	ENSMUSG00000009090	NA	NA	NA	NA	NA	rs26916921	rs26916921	rs26916921
49554-TALL	chr11	5033661	5033661	A	G	intronic	Ap1b1	NA	NA	intronic	ENSMUSG00000009090	NA	NA	NA	NA	NA	rs26916921	rs26916921	rs26916921
49555-TALL	chr11	5033661	5033661	A	G	intronic	Ap1b1	NA	NA	intronic	ENSMUSG00000009090	NA	NA	NA	NA	NA	rs26916921	rs26916921	rs26916921
38854-TALL	chr11	5070585	5070585	A	G	intronic	Ewsr1	NA	NA	intronic	ENSMUSG00000009079	NA	NA	NA	NA	NA	rs26916886	rs26916886	rs26916886
49554-TALL	chr11	5070585	5070585	A	G	intronic	Ewsr1	NA	NA	intronic	ENSMUSG00000009079	NA	NA	NA	NA	NA	rs26916886	rs26916886	rs26916886
49555-TALL	chr11	5070585	5070585	A	G	intronic	Ewsr1	NA	NA	intronic	ENSMUSG00000009079	NA	NA	NA	NA	NA	rs26916886	rs26916886	rs26916886
38854-TALL	chr11	5087925	5087925	C	T	intronic	Ewsr1	NA	NA	intronic	ENSMUSG00000009079	NA	NA	NA	NA	NA	rs26916862	rs26916862	rs26916862
49554-TALL	chr11	5087925	5087925	C	T	intronic	Ewsr1	NA	NA	intronic	ENSMUSG00000009079	NA	NA	NA	NA	NA	rs26916862	rs26916862	rs26916862
49555-TALL	chr11	5087925	5087925	C	T	intronic	Ewsr1	NA	NA	intronic	ENSMUSG00000009079	NA	NA	NA	NA	NA	rs26916862	rs26916862	rs26916862
38854-TALL	chr11	5090719	5090719	T	C	intronic	Ewsr1	NA	NA	UTR3	ENSMUSG00000009079	NA	NA	NA	NA	NA	rs26916857	rs26916857	rs26916857
49554-TALL	chr11	5090719	5090719	T	C	intronic	Ewsr1	NA	NA	UTR3	ENSMUSG00000009079	NA	NA	NA	NA	NA	rs26916857	rs26916857	rs26916857
49555-TALL	chr11	5090719	5090719	T	C	intronic	Ewsr1	NA	NA	UTR3	ENSMUSG00000009079	NA	NA	NA	NA	NA	rs26916857	rs26916857	rs26916857
38854-TALL	chr11	5090991	5090991	T	C	intronic	Ewsr1	NA	NA	UTR3	ENSMUSG00000009079	NA	NA	NA	NA	NA	rs26916856	rs26916856	rs26916856
49554-TALL	chr11	5090991	5090991	T	C	intronic	Ewsr1	NA	NA	UTR3	ENSMUSG00000009079	NA	NA	NA	NA	NA	rs26916856	rs26916856	rs26916856
49555-TALL	chr11	5090991	5090991	T	C	intronic	Ewsr1	NA	NA	UTR3	ENSMUSG00000009079	NA	NA	NA	NA	NA	rs26916856	rs26916856	rs26916856
38854-TALL	chr11	5099840	5099840	C	G	UTR5	Rhbdd3	NA	NA	UTR5	ENSMUSG00000034175	NA	NA	NA	NA	NA	rs26916849	rs26916849	rs26916849
49554-TALL	chr11	5099840	5099840	C	G	UTR5	Rhbdd3	NA	NA	UTR5	ENSMUSG00000034175	NA	NA	NA	NA	NA	rs26916849	rs26916849	rs26916849
49555-TALL	chr11	5099840	5099840	C	G	UTR5	Rhbdd3	NA	NA	UTR5	ENSMUSG00000034175	NA	NA	NA	NA	NA	rs26916849	rs26916849	rs26916849
38854-TALL	chr11	5099952	5099952	A	G	intronic	Rhbdd3	NA	NA	intronic	ENSMUSG00000034175	NA	NA	NA	NA	NA	rs26916848	rs26916848	rs26916848
49554-TALL	chr11	5099952	5099952	A	G	intronic	Rhbdd3	NA	NA	intronic	ENSMUSG00000034175	NA	NA	NA	NA	NA	rs26916848	rs26916848	rs26916848
49555-TALL	chr11	5099952	5099952	A	G	intronic	Rhbdd3	NA	NA	intronic	ENSMUSG00000034175	NA	NA	NA	NA	NA	rs26916848	rs26916848	rs26916848
38854-TALL	chr11	5100132	5100132	A	C	intronic	Rhbdd3	NA	NA	intronic	ENSMUSG00000034175	NA	NA	NA	NA	NA	rs26916847	rs26916847	rs26916847
49554-TALL	chr11	5100132	5100132	A	C	intronic	Rhbdd3	NA	NA	intronic	ENSMUSG00000034175	NA	NA	NA	NA	NA	rs26916847	rs26916847	rs26916847
49555-TALL	chr11	5100132	5100132	A	C	intronic	Rhbdd3	NA	NA	intronic	ENSMUSG00000034175	NA	NA	NA	NA	NA	rs26916847	rs26916847	rs26916847
38854-TALL	chr11	5100268	5100268	T	C	intronic	Rhbdd3	NA	NA	intronic	ENSMUSG00000034175	NA	NA	NA	NA	NA	rs26916846	rs26916846	rs26916846
49554-TALL	chr11	5100268	5100268	T	C	intronic	Rhbdd3	NA	NA	intronic	ENSMUSG00000034175	NA	NA	NA	NA	NA	rs26916846	rs26916846	rs26916846
49555-TALL	chr11	5100268	5100268	T	C	intronic	Rhbdd3	NA	NA	intronic	ENSMUSG00000034175	NA	NA	NA	NA	NA	rs26916846	rs26916846	rs26916846
38854-TALL	chr11	5100310	5100310	G	A	intronic	Rhbdd3	NA	NA	intronic	ENSMUSG00000034175	NA	NA	NA	NA	NA	rs26916845	rs26916845	rs26916845
49554-TALL	chr11	5100310	5100310	G	A	intronic	Rhbdd3	NA	NA	intronic	ENSMUSG00000034175	NA	NA	NA	NA	NA	rs26916845	rs26916845	rs26916845
49555-TALL	chr11	5100310	5100310	G	A	intronic	Rhbdd3	NA	NA	intronic	ENSMUSG00000034175	NA	NA	NA	NA	NA	rs26916845	rs26916845	rs26916845
38854-TALL	chr11	5100542	5100542	A	G	UTR5	Rhbdd3	NA	NA	UTR5	ENSMUSG00000034175	NA	NA	NA	NA	NA	rs26916844	rs26916844	rs26916844
49554-TALL	chr11	5100542	5100542	A	G	UTR5	Rhbdd3	NA	NA	UTR5	ENSMUSG00000034175	NA	NA	NA	NA	NA	rs26916844	rs26916844	rs26916844
49555-TALL	chr11	5100542	5100542	A	G	UTR5	Rhbdd3	NA	NA	UTR5	ENSMUSG00000034175	NA	NA	NA	NA	NA	rs26916844	rs26916844	rs26916844
38854-TALL	chr11	5102544	5102544	T	A	intronic	Rhbdd3	NA	NA	intronic	ENSMUSG00000034175	NA	NA	NA	NA	NA	rs26916842	rs26916842	rs26916842
49554-TALL	chr11	5102544	5102544	T	A	intronic	Rhbdd3	NA	NA	intronic	ENSMUSG00000034175	NA	NA	NA	NA	NA	rs26916842	rs26916842	rs26916842
49555-TALL	chr11	5102544	5102544	T	A	intronic	Rhbdd3	NA	NA	intronic	ENSMUSG00000034175	NA	NA	NA	NA	NA	rs26916842	rs26916842	rs26916842
38854-TALL	chr11	5103363	5103363	C	G	intronic	Rhbdd3	NA	NA	intronic	ENSMUSG00000034175	NA	NA	NA	NA	NA	rs26916838	rs26916838	rs26916838
49554-TALL	chr11	5103363	5103363	C	G	intronic	Rhbdd3	NA	NA	intronic	ENSMUSG00000034175	NA	NA	NA	NA	NA	rs26916838	rs26916838	rs26916838
49555-TALL	chr11	5103363	5103363	C	G	intronic	Rhbdd3	NA	NA	intronic	ENSMUSG00000034175	NA	NA	NA	NA	NA	rs26916838	rs26916838	rs26916838
38854-TALL	chr11	5103382	5103382	T	C	intronic	Rhbdd3	NA	NA	intronic	ENSMUSG00000034175	NA	NA	NA	NA	NA	rs26916837	rs26916837	rs26916837
49554-TALL	chr11	5103382	5103382	T	C	intronic	Rhbdd3	NA	NA	intronic	ENSMUSG00000034175	NA	NA	NA	NA	NA	rs26916837	rs26916837	rs26916837
49555-TALL	chr11	5103382	5103382	T	C	intronic	Rhbdd3	NA	NA	intronic	ENSMUSG00000034175	NA	NA	NA	NA	NA	rs26916837	rs26916837	rs26916837
38854-TALL	chr11	5105282	5105282	G	A	exonic	Rhbdd3	synonymous SNV	Rhbdd3:NM_177370:exon7:c.G630A:p.L210L	exonic	ENSMUSG00000034175	nonsynonymous SNV	ENSMUSG00000034175:ENSMUST00000036320:exon7:c.G634A:p.A212T	NA	NA	NA	rs26916826	rs26916826	rs26916826
49554-TALL	chr11	5105282	5105282	G	A	exonic	Rhbdd3	synonymous SNV	Rhbdd3:NM_177370:exon7:c.G630A:p.L210L	exonic	ENSMUSG00000034175	nonsynonymous SNV	ENSMUSG00000034175:ENSMUST00000036320:exon7:c.G634A:p.A212T	NA	NA	NA	rs26916826	rs26916826	rs26916826
49555-TALL	chr11	5105282	5105282	G	A	exonic	Rhbdd3	synonymous SNV	Rhbdd3:NM_177370:exon7:c.G630A:p.L210L	exonic	ENSMUSG00000034175	nonsynonymous SNV	ENSMUSG00000034175:ENSMUST00000036320:exon7:c.G634A:p.A212T	NA	NA	NA	rs26916826	rs26916826	rs26916826
49554-TALL	chr11	5131796	5131796	T	C	intronic	Emid1	NA	NA	intronic	ENSMUSG00000034164	NA	NA	NA	NA	NA	rs26916822	rs26916822	rs26916822
49555-TALL	chr11	5131796	5131796	T	C	intronic	Emid1	NA	NA	intronic	ENSMUSG00000034164	NA	NA	NA	NA	NA	rs26916822	rs26916822	rs26916822
38854-TALL	chr11	5191387	5191387	G	T	downstream	Kremen1	NA	NA	downstream	ENSMUSG00000020393	NA	NA	NA	NA	NA	rs26916770	rs26916770	rs26916770
49555-TALL	chr11	5191387	5191387	G	T	downstream	Kremen1	NA	NA	downstream	ENSMUSG00000020393	NA	NA	NA	NA	NA	rs26916770	rs26916770	rs26916770
38854-TALL	chr11	5193988	5193988	T	C	UTR3	Kremen1	NA	NA	UTR3	ENSMUSG00000020393	NA	NA	NA	NA	NA	rs26916769	rs26916769	rs26916769
49554-TALL	chr11	5193988	5193988	T	C	UTR3	Kremen1	NA	NA	UTR3	ENSMUSG00000020393	NA	NA	NA	NA	NA	rs26916769	rs26916769	rs26916769
49555-TALL	chr11	5193988	5193988	T	C	UTR3	Kremen1	NA	NA	UTR3	ENSMUSG00000020393	NA	NA	NA	NA	NA	rs26916769	rs26916769	rs26916769
38854-TALL	chr11	5834685	5834685	G	C	intronic	Polm	NA	NA	intronic	ENSMUSG00000020474	NA	NA	NA	NA	NA	rs26914666	rs26914666	rs26914666
49554-TALL	chr11	5834685	5834685	G	C	intronic	Polm	NA	NA	intronic	ENSMUSG00000020474	NA	NA	NA	NA	NA	rs26914666	rs26914666	rs26914666
49555-TALL	chr11	5834685	5834685	G	C	intronic	Polm	NA	NA	intronic	ENSMUSG00000020474	NA	NA	NA	NA	NA	rs26914666	rs26914666	rs26914666
38854-TALL	chr11	5862052	5862052	C	T	UTR5	Aebp1	NA	NA	UTR5	ENSMUSG00000020473	NA	NA	NA	NA	NA	rs26914619	rs26914619	rs26914619
49554-TALL	chr11	5862052	5862052	C	T	UTR5	Aebp1	NA	NA	UTR5	ENSMUSG00000020473	NA	NA	NA	NA	NA	rs26914619	rs26914619	rs26914619
49555-TALL	chr11	5862052	5862052	C	T	UTR5	Aebp1	NA	NA	UTR5	ENSMUSG00000020473	NA	NA	NA	NA	NA	rs26914619	rs26914619	rs26914619
38854-TALL	chr11	5898858	5898858	T	C	upstream	Myl7	NA	NA	upstream	ENSMUSG00000020469	NA	NA	Score=425;Name=lod=78	NA	NA	rs26914597	rs26914597	rs26914597
49554-TALL	chr11	5898858	5898858	T	C	upstream	Myl7	NA	NA	upstream	ENSMUSG00000020469	NA	NA	Score=425;Name=lod=78	NA	NA	rs26914597	rs26914597	rs26914597
49555-TALL	chr11	5898858	5898858	T	C	upstream	Myl7	NA	NA	upstream	ENSMUSG00000020469	NA	NA	Score=425;Name=lod=78	NA	NA	rs26914597	rs26914597	rs26914597
38854-TALL	chr11	5901423	5901423	A	T	UTR3	Gck	NA	NA	UTR3	ENSMUSG00000041798	NA	NA	NA	NA	NA	rs26914588	rs26914588	rs26914588
49554-TALL	chr11	5901423	5901423	A	T	UTR3	Gck	NA	NA	UTR3	ENSMUSG00000041798	NA	NA	NA	NA	NA	rs26914588	rs26914588	rs26914588
49555-TALL	chr11	5901423	5901423	A	T	UTR3	Gck	NA	NA	UTR3	ENSMUSG00000041798	NA	NA	NA	NA	NA	rs26914588	rs26914588	rs26914588
38854-TALL	chr11	5904414	5904414	G	C	exonic	Gck	nonsynonymous SNV	Gck:NM_010292:exon7:c.C810G:p.D270E	exonic	ENSMUSG00000041798	synonymous SNV	ENSMUSG00000041798:ENSMUST00000102920:exon7:c.C810G:p.L270L,ENSMUSG00000041798:ENSMUST00000109822:exon7:c.C810G:p.L270L,ENSMUSG00000041798:ENSMUST00000109823:exon7:c.C810G:p.L270L	Score=543;Name=lod=245	NA	NA	rs26914586	rs26914586	rs26914586
49554-TALL	chr11	5904414	5904414	G	C	exonic	Gck	nonsynonymous SNV	Gck:NM_010292:exon7:c.C810G:p.D270E	exonic	ENSMUSG00000041798	synonymous SNV	ENSMUSG00000041798:ENSMUST00000102920:exon7:c.C810G:p.L270L,ENSMUSG00000041798:ENSMUST00000109822:exon7:c.C810G:p.L270L,ENSMUSG00000041798:ENSMUST00000109823:exon7:c.C810G:p.L270L	Score=543;Name=lod=245	NA	NA	rs26914586	rs26914586	rs26914586
49555-TALL	chr11	5904414	5904414	G	C	exonic	Gck	nonsynonymous SNV	Gck:NM_010292:exon7:c.C810G:p.D270E	exonic	ENSMUSG00000041798	synonymous SNV	ENSMUSG00000041798:ENSMUST00000102920:exon7:c.C810G:p.L270L,ENSMUSG00000041798:ENSMUST00000109822:exon7:c.C810G:p.L270L,ENSMUSG00000041798:ENSMUST00000109823:exon7:c.C810G:p.L270L	Score=543;Name=lod=245	NA	NA	rs26914586	rs26914586	rs26914586
38854-TALL	chr11	5970302	5970302	T	G	UTR3	Camk2b	NA	NA	UTR3	ENSMUSG00000057897	NA	NA	NA	NA	NA	rs26914540	rs26914540	rs26914540
49554-TALL	chr11	5970302	5970302	T	G	UTR3	Camk2b	NA	NA	UTR3	ENSMUSG00000057897	NA	NA	NA	NA	NA	rs26914540	rs26914540	rs26914540
49555-TALL	chr11	5970302	5970302	T	G	UTR3	Camk2b	NA	NA	UTR3	ENSMUSG00000057897	NA	NA	NA	NA	NA	rs26914540	rs26914540	rs26914540
38854-TALL	chr11	6015438	6015438	T	C	intronic	Camk2b	NA	NA	intronic	ENSMUSG00000057897	NA	NA	NA	NA	NA	rs26914469	rs26914469	rs26914469
49554-TALL	chr11	6015438	6015438	T	C	intronic	Camk2b	NA	NA	intronic	ENSMUSG00000057897	NA	NA	NA	NA	NA	rs26914469	rs26914469	rs26914469
49555-TALL	chr11	6015438	6015438	T	C	intronic	Camk2b	NA	NA	intronic	ENSMUSG00000057897	NA	NA	NA	NA	NA	rs26914469	rs26914469	rs26914469
38854-TALL	chr11	6015487	6015487	T	C	exonic	Camk2b	synonymous SNV	Camk2b:NM_001174053:exon3:c.A183G:p.E61E,Camk2b:NM_001174054:exon3:c.A183G:p.E61E,Camk2b:NM_007595:exon3:c.A183G:p.E61E	exonic	ENSMUSG00000057897	synonymous SNV	ENSMUSG00000057897:ENSMUST00000002817:exon3:c.A183G:p.E61E,ENSMUSG00000057897:ENSMUST00000019133:exon3:c.A183G:p.E61E,ENSMUSG00000057897:ENSMUST00000066431:exon3:c.A183G:p.E61E,ENSMUSG00000057897:ENSMUST00000090443:exon3:c.A183G:p.E61E,ENSMUSG00000057897:ENSMUST00000093355:exon3:c.A183G:p.E61E,ENSMUSG00000057897:ENSMUST00000101585:exon3:c.A183G:p.E61E,ENSMUSG00000057897:ENSMUST00000101586:exon3:c…	Score=598;Name=lod=419	NA	NA	rs26914468	rs26914468	rs26914468
49554-TALL	chr11	6015487	6015487	T	C	exonic	Camk2b	synonymous SNV	Camk2b:NM_001174053:exon3:c.A183G:p.E61E,Camk2b:NM_001174054:exon3:c.A183G:p.E61E,Camk2b:NM_007595:exon3:c.A183G:p.E61E	exonic	ENSMUSG00000057897	synonymous SNV	ENSMUSG00000057897:ENSMUST00000002817:exon3:c.A183G:p.E61E,ENSMUSG00000057897:ENSMUST00000019133:exon3:c.A183G:p.E61E,ENSMUSG00000057897:ENSMUST00000066431:exon3:c.A183G:p.E61E,ENSMUSG00000057897:ENSMUST00000090443:exon3:c.A183G:p.E61E,ENSMUSG00000057897:ENSMUST00000093355:exon3:c.A183G:p.E61E,ENSMUSG00000057897:ENSMUST00000101585:exon3:c.A183G:p.E61E,ENSMUSG00000057897:ENSMUST00000101586:exon3:c…	Score=598;Name=lod=419	NA	NA	rs26914468	rs26914468	rs26914468
49555-TALL	chr11	6015487	6015487	T	C	exonic	Camk2b	synonymous SNV	Camk2b:NM_001174053:exon3:c.A183G:p.E61E,Camk2b:NM_001174054:exon3:c.A183G:p.E61E,Camk2b:NM_007595:exon3:c.A183G:p.E61E	exonic	ENSMUSG00000057897	synonymous SNV	ENSMUSG00000057897:ENSMUST00000002817:exon3:c.A183G:p.E61E,ENSMUSG00000057897:ENSMUST00000019133:exon3:c.A183G:p.E61E,ENSMUSG00000057897:ENSMUST00000066431:exon3:c.A183G:p.E61E,ENSMUSG00000057897:ENSMUST00000090443:exon3:c.A183G:p.E61E,ENSMUSG00000057897:ENSMUST00000093355:exon3:c.A183G:p.E61E,ENSMUSG00000057897:ENSMUST00000101585:exon3:c.A183G:p.E61E,ENSMUSG00000057897:ENSMUST00000101586:exon3:c…	Score=598;Name=lod=419	NA	NA	rs26914468	rs26914468	rs26914468
38854-TALL	chr11	3408974	3408974	T	C	ncRNA_intronic	Mir3470a	NA	NA	intronic	ENSMUSG00000020451	NA	NA	NA	NA	NA	rs26914066	rs26914066	rs26914066
49554-TALL	chr11	3408974	3408974	T	C	ncRNA_intronic	Mir3470a	NA	NA	intronic	ENSMUSG00000020451	NA	NA	NA	NA	NA	rs26914066	rs26914066	rs26914066
49554-TALL	chr11	3409393	3409393	G	A	ncRNA_intronic	Mir3470a	NA	NA	upstream	ENSMUSG00000020451	NA	NA	NA	NA	NA	rs26914065	rs26914065	rs26914065
49555-TALL	chr11	3409393	3409393	G	A	ncRNA_intronic	Mir3470a	NA	NA	upstream	ENSMUSG00000020451	NA	NA	NA	NA	NA	rs26914065	rs26914065	rs26914065
38854-TALL	chr11	3415983	3415983	A	C	ncRNA_UTR3	Rnf185	NA	NA	UTR3	ENSMUSG00000020448	NA	NA	Score=579;Name=lod=346	NA	NA	rs26914055	rs26914055	rs26914055
49554-TALL	chr11	3415983	3415983	A	C	ncRNA_UTR3	Rnf185	NA	NA	UTR3	ENSMUSG00000020448	NA	NA	Score=579;Name=lod=346	NA	NA	rs26914055	rs26914055	rs26914055
49555-TALL	chr11	3415983	3415983	A	C	ncRNA_UTR3	Rnf185	NA	NA	UTR3	ENSMUSG00000020448	NA	NA	Score=579;Name=lod=346	NA	NA	rs26914055	rs26914055	rs26914055
38854-TALL	chr11	3416293	3416293	C	G	ncRNA_UTR3	Rnf185	NA	NA	UTR3	ENSMUSG00000020448	NA	NA	NA	NA	NA	rs26914053	rs26914053	rs26914053
49554-TALL	chr11	3416293	3416293	C	G	ncRNA_UTR3	Rnf185	NA	NA	UTR3	ENSMUSG00000020448	NA	NA	NA	NA	NA	rs26914053	rs26914053	rs26914053
49555-TALL	chr11	3416293	3416293	C	G	ncRNA_UTR3	Rnf185	NA	NA	UTR3	ENSMUSG00000020448	NA	NA	NA	NA	NA	rs26914053	rs26914053	rs26914053
38854-TALL	chr11	3416994	3416994	T	A	ncRNA_UTR3	Rnf185	NA	NA	UTR3	ENSMUSG00000020448	NA	NA	NA	NA	NA	rs26914050	rs26914050	rs26914050
49554-TALL	chr11	3416994	3416994	T	A	ncRNA_UTR3	Rnf185	NA	NA	UTR3	ENSMUSG00000020448	NA	NA	NA	NA	NA	rs26914050	rs26914050	rs26914050
49555-TALL	chr11	3416994	3416994	T	A	ncRNA_UTR3	Rnf185	NA	NA	UTR3	ENSMUSG00000020448	NA	NA	NA	NA	NA	rs26914050	rs26914050	rs26914050
38854-TALL	chr11	3438312	3438312	C	T	ncRNA_UTR5	Rnf185	NA	NA	UTR5	ENSMUSG00000020448	NA	NA	NA	NA	NA	rs26913998	rs26913998	rs26913998
49554-TALL	chr11	3438312	3438312	C	T	ncRNA_UTR5	Rnf185	NA	NA	UTR5	ENSMUSG00000020448	NA	NA	NA	NA	NA	rs26913998	rs26913998	rs26913998
49555-TALL	chr11	3438312	3438312	C	T	ncRNA_UTR5	Rnf185	NA	NA	UTR5	ENSMUSG00000020448	NA	NA	NA	NA	NA	rs26913998	rs26913998	rs26913998
38854-TALL	chr11	3438345	3438345	A	G	ncRNA_intronic	Mir3470a	NA	NA	intronic	ENSMUSG00000020448	NA	NA	NA	NA	NA	rs26913997	rs26913997	rs26913997
49554-TALL	chr11	3438345	3438345	A	G	ncRNA_intronic	Mir3470a	NA	NA	intronic	ENSMUSG00000020448	NA	NA	NA	NA	NA	rs26913997	rs26913997	rs26913997
49555-TALL	chr11	3438345	3438345	A	G	ncRNA_intronic	Mir3470a	NA	NA	intronic	ENSMUSG00000020448	NA	NA	NA	NA	NA	rs26913997	rs26913997	rs26913997
38854-TALL	chr11	3493035	3493035	G	A	exonic	Pla2g3	nonsynonymous SNV	Pla2g3:NM_172791:exon7:c.G1367A:p.R456Q	exonic	ENSMUSG00000034579	nonsynonymous SNV	ENSMUSG00000034579:ENSMUST00000064265:exon7:c.G1367A:p.R456Q	NA	NA	NA	rs26913945	rs26913945	rs26913945
49554-TALL	chr11	3493035	3493035	G	A	exonic	Pla2g3	nonsynonymous SNV	Pla2g3:NM_172791:exon7:c.G1367A:p.R456Q	exonic	ENSMUSG00000034579	nonsynonymous SNV	ENSMUSG00000034579:ENSMUST00000064265:exon7:c.G1367A:p.R456Q	NA	NA	NA	rs26913945	rs26913945	rs26913945
49555-TALL	chr11	3493035	3493035	G	A	exonic	Pla2g3	nonsynonymous SNV	Pla2g3:NM_172791:exon7:c.G1367A:p.R456Q	exonic	ENSMUSG00000034579	nonsynonymous SNV	ENSMUSG00000034579:ENSMUST00000064265:exon7:c.G1367A:p.R456Q	NA	NA	NA	rs26913945	rs26913945	rs26913945
38854-TALL	chr11	3493508	3493508	C	G	UTR3	Pla2g3	NA	NA	UTR3	ENSMUSG00000034579	NA	NA	NA	NA	NA	rs26913944	rs26913944	rs26913944
49554-TALL	chr11	3493508	3493508	C	G	UTR3	Pla2g3	NA	NA	UTR3	ENSMUSG00000034579	NA	NA	NA	NA	NA	rs26913944	rs26913944	rs26913944
49555-TALL	chr11	3493508	3493508	C	G	UTR3	Pla2g3	NA	NA	UTR3	ENSMUSG00000034579	NA	NA	NA	NA	NA	rs26913944	rs26913944	rs26913944
38854-TALL	chr11	3495706	3495706	C	T	intronic	Inpp5j	NA	NA	intronic	ENSMUSG00000034570,ENSMUSG00000034579	NA	NA	NA	NA	NA	rs26913943	rs26913943	rs26913943
49554-TALL	chr11	3495706	3495706	C	T	intronic	Inpp5j	NA	NA	intronic	ENSMUSG00000034570,ENSMUSG00000034579	NA	NA	NA	NA	NA	rs26913943	rs26913943	rs26913943
49555-TALL	chr11	3495706	3495706	C	T	intronic	Inpp5j	NA	NA	intronic	ENSMUSG00000034570,ENSMUSG00000034579	NA	NA	NA	NA	NA	rs26913943	rs26913943	rs26913943
38854-TALL	chr11	3497888	3497888	C	T	intronic	Inpp5j	NA	NA	intronic	ENSMUSG00000034570,ENSMUSG00000034579	NA	NA	NA	NA	NA	rs26913940	rs26913940	rs26913940
49554-TALL	chr11	3497888	3497888	C	T	intronic	Inpp5j	NA	NA	intronic	ENSMUSG00000034570,ENSMUSG00000034579	NA	NA	NA	NA	NA	rs26913940	rs26913940	rs26913940
49555-TALL	chr11	3497888	3497888	C	T	intronic	Inpp5j	NA	NA	intronic	ENSMUSG00000034570,ENSMUSG00000034579	NA	NA	NA	NA	NA	rs26913940	rs26913940	rs26913940
38854-TALL	chr11	3498732	3498732	A	C	intronic	Inpp5j	NA	NA	UTR3	ENSMUSG00000034579	NA	NA	NA	NA	NA	rs26913939	rs26913939	rs26913939
49554-TALL	chr11	3498732	3498732	A	C	intronic	Inpp5j	NA	NA	UTR3	ENSMUSG00000034579	NA	NA	NA	NA	NA	rs26913939	rs26913939	rs26913939
49555-TALL	chr11	3498732	3498732	A	C	intronic	Inpp5j	NA	NA	UTR3	ENSMUSG00000034579	NA	NA	NA	NA	NA	rs26913939	rs26913939	rs26913939
38854-TALL	chr11	3500291	3500291	C	T	intronic	Inpp5j	NA	NA	intronic	ENSMUSG00000034570	NA	NA	NA	NA	NA	rs26913935	rs26913935	rs26913935
49554-TALL	chr11	3500291	3500291	C	T	intronic	Inpp5j	NA	NA	intronic	ENSMUSG00000034570	NA	NA	NA	NA	NA	rs26913935	rs26913935	rs26913935
49555-TALL	chr11	3500291	3500291	C	T	intronic	Inpp5j	NA	NA	intronic	ENSMUSG00000034570	NA	NA	NA	NA	NA	rs26913935	rs26913935	rs26913935
38854-TALL	chr11	3501100	3501100	C	G	exonic	Inpp5j	synonymous SNV	Inpp5j:NM_172439:exon5:c.G1548C:p.P516P	exonic	ENSMUSG00000034570	synonymous SNV	ENSMUSG00000034570:ENSMUST00000110019:exon4:c.G252C:p.P84P,ENSMUSG00000034570:ENSMUST00000044507:exon5:c.G1548C:p.P516P,ENSMUSG00000034570:ENSMUST00000110018:exon6:c.G252C:p.P84P	Score=585;Name=lod=369	NA	NA	rs26913934	rs26913934	rs26913934
49554-TALL	chr11	3501100	3501100	C	G	exonic	Inpp5j	synonymous SNV	Inpp5j:NM_172439:exon5:c.G1548C:p.P516P	exonic	ENSMUSG00000034570	synonymous SNV	ENSMUSG00000034570:ENSMUST00000110019:exon4:c.G252C:p.P84P,ENSMUSG00000034570:ENSMUST00000044507:exon5:c.G1548C:p.P516P,ENSMUSG00000034570:ENSMUST00000110018:exon6:c.G252C:p.P84P	Score=585;Name=lod=369	NA	NA	rs26913934	rs26913934	rs26913934
49555-TALL	chr11	3501100	3501100	C	G	exonic	Inpp5j	synonymous SNV	Inpp5j:NM_172439:exon5:c.G1548C:p.P516P	exonic	ENSMUSG00000034570	synonymous SNV	ENSMUSG00000034570:ENSMUST00000110019:exon4:c.G252C:p.P84P,ENSMUSG00000034570:ENSMUST00000044507:exon5:c.G1548C:p.P516P,ENSMUSG00000034570:ENSMUST00000110018:exon6:c.G252C:p.P84P	Score=585;Name=lod=369	NA	NA	rs26913934	rs26913934	rs26913934
38854-TALL	chr11	3501433	3501433	G	A	intronic	Inpp5j	NA	NA	intronic	ENSMUSG00000034570	NA	NA	NA	NA	NA	rs26913931	rs26913931	rs26913931
49554-TALL	chr11	3501433	3501433	G	A	intronic	Inpp5j	NA	NA	intronic	ENSMUSG00000034570	NA	NA	NA	NA	NA	rs26913931	rs26913931	rs26913931
49555-TALL	chr11	3501433	3501433	G	A	intronic	Inpp5j	NA	NA	intronic	ENSMUSG00000034570	NA	NA	NA	NA	NA	rs26913931	rs26913931	rs26913931
38854-TALL	chr11	3521948	3521948	G	A	exonic	Smtn	synonymous SNV	Smtn:NM_013870:exon19:c.C2490T:p.F830F,Smtn:NM_001159284:exon20:c.C2490T:p.F830F	exonic	ENSMUSG00000020439	synonymous SNV	ENSMUSG00000020439:ENSMUST00000020718:exon7:c.C1035T:p.F345F,ENSMUSG00000020439:ENSMUST00000110011:exon18:c.C2490T:p.F830F,ENSMUSG00000020439:ENSMUST00000020721:exon19:c.C2490T:p.F830F,ENSMUSG00000020439:ENSMUST00000075118:exon19:c.C2490T:p.F830F,ENSMUSG00000020439:ENSMUST00000170588:exon20:c.C2490T:p.F830F	Score=652;Name=lod=702	NA	NA	rs26913908	rs26913908	rs26913908
49554-TALL	chr11	3521948	3521948	G	A	exonic	Smtn	synonymous SNV	Smtn:NM_013870:exon19:c.C2490T:p.F830F,Smtn:NM_001159284:exon20:c.C2490T:p.F830F	exonic	ENSMUSG00000020439	synonymous SNV	ENSMUSG00000020439:ENSMUST00000020718:exon7:c.C1035T:p.F345F,ENSMUSG00000020439:ENSMUST00000110011:exon18:c.C2490T:p.F830F,ENSMUSG00000020439:ENSMUST00000020721:exon19:c.C2490T:p.F830F,ENSMUSG00000020439:ENSMUST00000075118:exon19:c.C2490T:p.F830F,ENSMUSG00000020439:ENSMUST00000170588:exon20:c.C2490T:p.F830F	Score=652;Name=lod=702	NA	NA	rs26913908	rs26913908	rs26913908
49555-TALL	chr11	3521948	3521948	G	A	exonic	Smtn	synonymous SNV	Smtn:NM_013870:exon19:c.C2490T:p.F830F,Smtn:NM_001159284:exon20:c.C2490T:p.F830F	exonic	ENSMUSG00000020439	synonymous SNV	ENSMUSG00000020439:ENSMUST00000020718:exon7:c.C1035T:p.F345F,ENSMUSG00000020439:ENSMUST00000110011:exon18:c.C2490T:p.F830F,ENSMUSG00000020439:ENSMUST00000020721:exon19:c.C2490T:p.F830F,ENSMUSG00000020439:ENSMUST00000075118:exon19:c.C2490T:p.F830F,ENSMUSG00000020439:ENSMUST00000170588:exon20:c.C2490T:p.F830F	Score=652;Name=lod=702	NA	NA	rs26913908	rs26913908	rs26913908
38854-TALL	chr11	3522889	3522889	C	T	exonic	Smtn	nonsynonymous SNV	Smtn:NM_013870:exon17:c.G2237A:p.R746K,Smtn:NM_001159284:exon18:c.G2237A:p.R746K	exonic	ENSMUSG00000020439	nonsynonymous SNV	ENSMUSG00000020439:ENSMUST00000020718:exon5:c.G782A:p.R261K,ENSMUSG00000020439:ENSMUST00000110011:exon16:c.G2237A:p.R746K,ENSMUSG00000020439:ENSMUST00000020721:exon17:c.G2237A:p.R746K,ENSMUSG00000020439:ENSMUST00000075118:exon17:c.G2237A:p.R746K,ENSMUSG00000020439:ENSMUST00000170588:exon18:c.G2237A:p.R746K	Score=465;Name=lod=115	NA	NA	rs26913906	rs26913906	rs26913906
49554-TALL	chr11	3522889	3522889	C	T	exonic	Smtn	nonsynonymous SNV	Smtn:NM_013870:exon17:c.G2237A:p.R746K,Smtn:NM_001159284:exon18:c.G2237A:p.R746K	exonic	ENSMUSG00000020439	nonsynonymous SNV	ENSMUSG00000020439:ENSMUST00000020718:exon5:c.G782A:p.R261K,ENSMUSG00000020439:ENSMUST00000110011:exon16:c.G2237A:p.R746K,ENSMUSG00000020439:ENSMUST00000020721:exon17:c.G2237A:p.R746K,ENSMUSG00000020439:ENSMUST00000075118:exon17:c.G2237A:p.R746K,ENSMUSG00000020439:ENSMUST00000170588:exon18:c.G2237A:p.R746K	Score=465;Name=lod=115	NA	NA	rs26913906	rs26913906	rs26913906
49555-TALL	chr11	3522889	3522889	C	T	exonic	Smtn	nonsynonymous SNV	Smtn:NM_013870:exon17:c.G2237A:p.R746K,Smtn:NM_001159284:exon18:c.G2237A:p.R746K	exonic	ENSMUSG00000020439	nonsynonymous SNV	ENSMUSG00000020439:ENSMUST00000020718:exon5:c.G782A:p.R261K,ENSMUSG00000020439:ENSMUST00000110011:exon16:c.G2237A:p.R746K,ENSMUSG00000020439:ENSMUST00000020721:exon17:c.G2237A:p.R746K,ENSMUSG00000020439:ENSMUST00000075118:exon17:c.G2237A:p.R746K,ENSMUSG00000020439:ENSMUST00000170588:exon18:c.G2237A:p.R746K	Score=465;Name=lod=115	NA	NA	rs26913906	rs26913906	rs26913906
38854-TALL	chr11	3537661	3537661	T	C	UTR5	Smtn	NA	NA	UTR5	ENSMUSG00000020439	NA	NA	NA	NA	NA	rs26913898	rs26913898	rs26913898
49554-TALL	chr11	3537661	3537661	T	C	UTR5	Smtn	NA	NA	UTR5	ENSMUSG00000020439	NA	NA	NA	NA	NA	rs26913898	rs26913898	rs26913898
49555-TALL	chr11	3537661	3537661	T	C	UTR5	Smtn	NA	NA	UTR5	ENSMUSG00000020439	NA	NA	NA	NA	NA	rs26913898	rs26913898	rs26913898
38854-TALL	chr11	3539087	3539087	G	T	intronic	Smtn	NA	NA	intronic	ENSMUSG00000020439	NA	NA	NA	NA	NA	rs26913894	rs26913894	rs26913894
49554-TALL	chr11	3539087	3539087	G	T	intronic	Smtn	NA	NA	intronic	ENSMUSG00000020439	NA	NA	NA	NA	NA	rs26913894	rs26913894	rs26913894
49555-TALL	chr11	3539087	3539087	G	T	intronic	Smtn	NA	NA	intronic	ENSMUSG00000020439	NA	NA	NA	NA	NA	rs26913894	rs26913894	rs26913894
49554-TALL	chr11	3629088	3629088	T	G	intergenic	Smtn(dist=89796),Tug1(dist=10697)	NA	NA	ncRNA_exonic	ENSMUSG00000084310	NA	NA	Score=241;Name=lod=13	NA	NA	rs26913777	rs26913777	rs26913777
38854-TALL	chr11	4096975	4096975	T	G	downstream	Sec14l2	NA	NA	downstream	ENSMUSG00000003585	NA	NA	NA	NA	NA	rs26913727	rs26913727	rs26913727
49554-TALL	chr11	4096975	4096975	T	G	downstream	Sec14l2	NA	NA	downstream	ENSMUSG00000003585	NA	NA	NA	NA	NA	rs26913727	rs26913727	rs26913727
49555-TALL	chr11	4096975	4096975	T	G	downstream	Sec14l2	NA	NA	downstream	ENSMUSG00000003585	NA	NA	NA	NA	NA	rs26913727	rs26913727	rs26913727
38854-TALL	chr11	4108899	4108899	C	A	intronic	Sec14l2	NA	NA	intronic	ENSMUSG00000003585	NA	NA	NA	NA	NA	rs26913701	rs26913701	rs26913701
49554-TALL	chr11	4108899	4108899	C	A	intronic	Sec14l2	NA	NA	intronic	ENSMUSG00000003585	NA	NA	NA	NA	NA	rs26913701	rs26913701	rs26913701
49555-TALL	chr11	4108899	4108899	C	A	intronic	Sec14l2	NA	NA	intronic	ENSMUSG00000003585	NA	NA	NA	NA	NA	rs26913701	rs26913701	rs26913701
38854-TALL	chr11	4140938	4140938	G	T	UTR3	Rnf215	NA	NA	UTR3	ENSMUSG00000003581	NA	NA	NA	NA	NA	rs26913693	rs26913693	rs26913693
49554-TALL	chr11	4140938	4140938	G	T	UTR3	Rnf215	NA	NA	UTR3	ENSMUSG00000003581	NA	NA	NA	NA	NA	rs26913693	rs26913693	rs26913693
49555-TALL	chr11	4140938	4140938	G	T	UTR3	Rnf215	NA	NA	UTR3	ENSMUSG00000003581	NA	NA	NA	NA	NA	rs26913693	rs26913693	rs26913693
38854-TALL	chr11	4140974	4140974	G	A	UTR3	Rnf215	NA	NA	UTR3	ENSMUSG00000003581	NA	NA	Score=343;Name=lod=35	NA	NA	rs26913692	rs26913692	rs26913692
49554-TALL	chr11	4140974	4140974	G	A	UTR3	Rnf215	NA	NA	UTR3	ENSMUSG00000003581	NA	NA	Score=343;Name=lod=35	NA	NA	rs26913692	rs26913692	rs26913692
49555-TALL	chr11	4140974	4140974	G	A	UTR3	Rnf215	NA	NA	UTR3	ENSMUSG00000003581	NA	NA	Score=343;Name=lod=35	NA	NA	rs26913692	rs26913692	rs26913692
38854-TALL	chr11	4141078	4141078	G	A	UTR3	Rnf215	NA	NA	UTR3	ENSMUSG00000003581	NA	NA	Score=405;Name=lod=64	NA	NA	rs26913691	rs26913691	rs26913691
[truncated: 5,111 more rows]

## Sheet: VEP non-synonymous
#Uploaded_variation	Location	Allele	Consequence	SYMBOL	Gene	Feature_type	Feature	BIOTYPE	EXON	INTRON	HGVSc	HGVSp	cDNA_position	CDS_position	Protein_position	Amino_acids	Codons	Existing_variation	DISTANCE	STRAND	FLAGS	SYMBOL_SOURCE	HGNC_ID	TSL	APPRIS	REFSEQ_MATCH	SIFT	CLIN_SIG	SOMATIC	PHENO	BLOSUM62
1_20070405_C/T	1:20070405-20070405	T	missense_variant	Pkhd1	241035	Transcript	NM_153179.3	protein_coding	66/67	0	0	0	11969	11740	3914	A/T	Gca/Aca	0	0	-1	0	EntrezGene	0	0	0	0	tolerated(0.35)	0	0	0	0
1_20070405_C/T	1:20070405-20070405	T	missense_variant	Pkhd1	241035	Transcript	XM_011238383.1	protein_coding	65/66	0	0	0	11781	11527	3843	A/T	Gca/Aca	0	0	-1	0	EntrezGene	0	0	0	0	0	0	0	0	0
1_45818906_C/T	1:45818906-45818906	T	missense_variant	Wdr75	73674	Transcript	NM_028599.2	protein_coding	16/21	0	0	0	1826	1805	602	A/V	gCg/gTg	0	0	1	0	EntrezGene	0	0	0	0	tolerated(0.35)	0	0	0	0
1_65253454_G/T	1:65253454-65253454	T	missense_variant	Pikfyve	18711	Transcript	XM_006495780.2	protein_coding	24/42	0	0	0	4266	4063	1355	A/S	Gct/Tct	0	0	1	0	EntrezGene	0	0	0	0	tolerated(0.4)	0	0	0	1
1_65253454_G/T	1:65253454-65253454	T	missense_variant	Pikfyve	18711	Transcript	XM_006495777.2	protein_coding	25/43	0	0	0	4247	4099	1367	A/S	Gct/Tct	0	0	1	0	EntrezGene	0	0	0	0	0	0	0	0	1
1_65253454_G/T	1:65253454-65253454	T	missense_variant	Pikfyve	18711	Transcript	XM_011238454.1	protein_coding	25/27	0	0	0	4303	4099	1367	A/S	Gct/Tct	0	0	1	0	EntrezGene	0	0	0	0	0	0	0	0	1
1_65253454_G/T	1:65253454-65253454	T	missense_variant	Pikfyve	18711	Transcript	XM_006495782.2	protein_coding	24/42	0	0	0	4134	3931	1311	A/S	Gct/Tct	0	0	1	0	EntrezGene	0	0	0	0	0	0	0	0	1
1_65253454_G/T	1:65253454-65253454	T	missense_variant	Pikfyve	18711	Transcript	XM_006495776.2	protein_coding	25/43	0	0	0	4302	4099	1367	A/S	Gct/Tct	0	0	1	0	EntrezGene	0	0	0	0	0	0	0	0	1
1_65253454_G/T	1:65253454-65253454	T	missense_variant	Pikfyve	18711	Transcript	XM_006495779.2	protein_coding	25/43	0	0	0	4299	4096	1366	A/S	Gct/Tct	0	0	1	0	EntrezGene	0	0	0	0	0	0	0	0	1
1_65253454_G/T	1:65253454-65253454	T	missense_variant	Pikfyve	18711	Transcript	XM_006495781.2	protein_coding	24/42	0	0	0	4211	4063	1355	A/S	Gct/Tct	0	0	1	0	EntrezGene	0	0	0	0	tolerated(0.4)	0	0	0	1
1_65253454_G/T	1:65253454-65253454	T	missense_variant	Pikfyve	18711	Transcript	NM_011086.2	protein_coding	24/42	0	0	0	4086	3928	1310	A/S	Gct/Tct	0	0	1	0	EntrezGene	0	0	0	0	tolerated(0.32)	0	0	0	1
1_74679901_A/T	1:74679901-74679901	T	missense_variant	Ttll4	67534	Transcript	XM_006496224.2	protein_coding	3/20	0	0	0	1283	910	304	S/C	Agt/Tgt	0	0	1	0	EntrezGene	0	0	0	0	deleterious(0.02)	0	0	0	-1
1_74679901_A/T	1:74679901-74679901	T	missense_variant	Ttll4	67534	Transcript	XM_006496225.2	protein_coding	2/19	0	0	0	1249	910	304	S/C	Agt/Tgt	0	0	1	0	EntrezGene	0	0	0	0	deleterious(0.02)	0	0	0	-1
1_74679901_A/T	1:74679901-74679901	T	missense_variant	Ttll4	67534	Transcript	NM_001014974.1	protein_coding	3/20	0	0	0	1307	910	304	S/C	Agt/Tgt	0	0	1	0	EntrezGene	0	0	0	0	deleterious(0.02)	0	0	0	-1
1_84038149_G/A	1:84038149-84038149	A	missense_variant	Pid1	98496	Transcript	NM_001003948.2	protein_coding	3/3	0	0	0	811	536	179	A/V	gCa/gTa	0	0	-1	0	EntrezGene	0	0	0	0	tolerated(0.05)	0	0	0	0
1_84038149_G/A	1:84038149-84038149	A	missense_variant	Pid1	98496	Transcript	XM_011238717.1	protein_coding	4/4	0	0	0	907	602	201	A/V	gCa/gTa	0	0	-1	0	EntrezGene	0	0	0	0	0	0	0	0	0
1_84038149_G/A	1:84038149-84038149	A	missense_variant	Pid1	98496	Transcript	XM_011238718.1	protein_coding	2/2	0	0	0	693	389	130	A/V	gCa/gTa	0	0	-1	0	EntrezGene	0	0	0	0	0	0	0	0	0
1_84038149_G/A	1:84038149-84038149	A	missense_variant	Pid1	98496	Transcript	XM_011238719.1	protein_coding	4/4	0	0	0	595	560	187	A/V	gCa/gTa	0	0	-1	0	EntrezGene	0	0	0	0	0	0	0	0	0
1_84159297_G/A	1:84159297-84159297	A	missense_variant	Pid1	98496	Transcript	NM_001003948.2	protein_coding	2/3	0	0	0	387	112	38	P/S	Ccg/Tcg	0	0	-1	0	EntrezGene	0	0	0	0	deleterious_low_confidence(0.01)	0	0	0	-1
1_84159297_G/A	1:84159297-84159297	A	missense_variant	Pid1	98496	Transcript	XM_011238717.1	protein_coding	2/4	0	0	0	417	112	38	P/S	Ccg/Tcg	0	0	-1	0	EntrezGene	0	0	0	0	0	0	0	0	-1
1_84159297_G/A	1:84159297-84159297	A	missense_variant	Pid1	98496	Transcript	XM_011238719.1	protein_coding	2/4	0	0	0	105	70	24	P/S	Ccg/Tcg	0	0	-1	0	EntrezGene	0	0	0	0	0	0	0	0	-1
1_87789601_G/T	1:87789601-87789601	T	missense_variant	Atg16l1	77040	Transcript	NM_029846.4	protein_coding	16/18	0	0	0	1799	1610	537	W/L	tGg/tTg	0	0	1	0	EntrezGene	0	0	0	0	deleterious(0.02)	0	0	0	-2
1_87789601_G/T	1:87789601-87789601	T	missense_variant	Atg16l1	77040	Transcript	NM_001205391.1	protein_coding	17/19	0	0	0	1847	1658	553	W/L	tGg/tTg	0	0	1	0	EntrezGene	0	0	0	0	deleterious(0.03)	0	0	0	-2
1_87789601_G/T	1:87789601-87789601	T	missense_variant	Atg16l1	77040	Transcript	NM_001205392.1	protein_coding	15/17	0	0	0	1742	1553	518	W/L	tGg/tTg	0	0	1	0	EntrezGene	0	0	0	0	deleterious(0.02)	0	0	0	-2
1_119417470_C/T	1:119417470-119417470	T	missense_variant	Inhbb	16324	Transcript	NM_008381.3	protein_coding	2/2	0	0	0	2250	1088	363	R/H	cGc/cAc	0	0	-1	0	EntrezGene	0	0	0	0	deleterious(0)	0	0	0	0
1_127729501_C/A	1:127729501-127729501	A	missense_variant	Acmsd	266645	Transcript	NM_001033041.2	protein_coding	1/10	0	0	0	89	16	6	H/N	Cac/Aac	0	0	1	0	EntrezGene	0	0	0	0	deleterious(0)	0	0	0	1
1_191359016_C/T	1:191359016-191359016	T	missense_variant	Ppp2r5a	226849	Transcript	NM_144880.4	protein_coding	5/13	0	0	0	1238	613	205	D/N	Gac/Aac	0	0	-1	0	EntrezGene	0	0	0	0	deleterious(0.01)	0	0	0	1
10_18630097_C/T	10:18630097-18630097	T	missense_variant	D10Bwg1379e	215821	Transcript	NM_001033258.4	protein_coding	17/34	0	0	0	2951	2818	940	A/T	Gca/Aca	0	0	-1	0	EntrezGene	0	0	0	0	deleterious(0)	0	0	0	0
10_18630097_C/T	10:18630097-18630097	T	missense_variant	D10Bwg1379e	215821	Transcript	XM_006512692.2	protein_coding	17/33	0	0	0	3262	2818	940	A/T	Gca/Aca	0	0	-1	0	EntrezGene	0	0	0	0	0	0	0	0	0
10_65002781_A/G	10:65002781-65002781	G	missense_variant	Ctnna3	216033	Transcript	NM_001164519.1	protein_coding	13/13	0	0	0	1954	1835	612	K/R	aAg/aGg	0	0	1	0	EntrezGene	0	0	0	0	0	0	0	0	2
10_65002781_A/G	10:65002781-65002781	G	missense_variant	Ctnna3	216033	Transcript	XM_006513477.1	protein_coding	10/10	0	0	0	1393	1334	445	K/R	aAg/aGg	0	0	1	0	EntrezGene	0	0	0	0	0	0	0	0	2
10_65002781_A/G	10:65002781-65002781	G	missense_variant	Ctnna3	216033	Transcript	XM_006513476.2	protein_coding	18/18	0	0	0	2658	2636	879	K/R	aAg/aGg	0	0	1	0	EntrezGene	0	0	0	0	tolerated(0.56)	0	0	0	2
10_65002781_A/G	10:65002781-65002781	G	missense_variant	Ctnna3	216033	Transcript	XM_006513475.1	protein_coding	18/18	0	0	0	2744	2636	879	K/R	aAg/aGg	0	0	1	0	EntrezGene	0	0	0	0	tolerated(0.56)	0	0	0	2
10_65002781_A/G	10:65002781-65002781	G	missense_variant	Ctnna3	216033	Transcript	NM_001164376.1	protein_coding	18/18	0	0	0	2795	2636	879	K/R	aAg/aGg	0	0	1	0	EntrezGene	0	0	0	0	tolerated(0.56)	0	0	0	2
10_65002781_A/G	10:65002781-65002781	G	missense_variant	Ctnna3	216033	Transcript	NM_177612.3	protein_coding	18/18	0	0	0	2723	2636	879	K/R	aAg/aGg	0	0	1	0	EntrezGene	0	0	0	0	tolerated(0.56)	0	0	0	2
10_77934727_G/A	10:77934727-77934727	A	missense_variant	Trpm2	28240	Transcript	XM_006513730.2	protein_coding	16/23	0	0	0	2492	2156	719	A/V	gCc/gTc	0	0	-1	0	EntrezGene	0	0	0	0	0	0	0	0	0
10_77934727_G/A	10:77934727-77934727	A	missense_variant	Trpm2	28240	Transcript	XM_006513731.2	protein_coding	5/23	0	0	0	674	575	192	A/V	gCc/gTc	0	0	-1	0	EntrezGene	0	0	0	0	0	0	0	0	0
10_77934727_G/A	10:77934727-77934727	A	missense_variant	Trpm2	28240	Transcript	XM_006513729.1	protein_coding	16/33	0	0	0	2492	2156	719	A/V	gCc/gTc	0	0	-1	0	EntrezGene	0	0	0	0	0	0	0	0	0
10_77934727_G/A	10:77934727-77934727	A	missense_variant	Trpm2	28240	Transcript	XM_011243470.1	protein_coding	16/19	0	0	0	2500	2156	719	A/V	gCc/gTc	0	0	-1	0	EntrezGene	0	0	0	0	0	0	0	0	0
10_77934727_G/A	10:77934727-77934727	A	missense_variant	Trpm2	28240	Transcript	XM_006513733.2	protein_coding	16/18	0	0	0	2507	2156	719	A/V	gCc/gTc	0	0	-1	0	EntrezGene	0	0	0	0	0	0	0	0	0
10_77934727_G/A	10:77934727-77934727	A	missense_variant	Trpm2	28240	Transcript	XM_006513732.2	protein_coding	5/23	0	0	0	639	563	188	A/V	gCc/gTc	0	0	-1	0	EntrezGene	0	0	0	0	0	0	0	0	0
10_77934727_G/A	10:77934727-77934727	A	missense_variant	Trpm2	28240	Transcript	NM_138301.2	protein_coding	16/34	0	0	0	2473	2156	719	A/V	gCc/gTc	0	0	-1	0	EntrezGene	0	0	0	0	deleterious(0)	0	0	0	0
10_79709725_G/A	10:79709725-79709725	A	missense_variant	Bsg	12215	Transcript	NM_001077184.1	protein_coding	2/7	0	0	0	282	122	41	C/Y	tGc/tAc	0	0	1	0	EntrezGene	0	0	0	0	deleterious(0)	0	0	0	-2
10_79709725_G/A	10:79709725-79709725	A	missense_variant	Bsg	12215	Transcript	NM_009768.2	protein_coding	3/8	0	0	0	630	470	157	C/Y	tGc/tAc	0	0	1	0	EntrezGene	0	0	0	0	deleterious(0)	0	0	0	-2
10_81324399_G/A	10:81324399-81324399	A	missense_variant	Cactin	70312	Transcript	NM_027381.2	protein_coding	6/9	0	0	0	1433	1325	442	G/D	gGc/gAc	0	0	1	0	EntrezGene	0	0	0	0	tolerated(0.12)	0	0	0	-1
10_128126698_G/A	10:128126698-128126698	A	missense_variant	Baz2a	116848	Transcript	XM_011243280.1	protein_coding	31/31	0	0	0	6304	5612	1871	R/H	cGc/cAc	0	0	1	0	EntrezGene	0	0	0	0	deleterious(0)	0	0	0	0
10_128126698_G/A	10:128126698-128126698	A	missense_variant	Baz2a	116848	Transcript	XM_011243279.1	protein_coding	29/29	0	0	0	5730	5612	1871	R/H	cGc/cAc	0	0	1	0	EntrezGene	0	0	0	0	deleterious(0)	0	0	0	0
10_128126698_G/A	10:128126698-128126698	A	missense_variant	Baz2a	116848	Transcript	XM_011243283.1	protein_coding	31/31	0	0	0	6283	5612	1871	R/H	cGc/cAc	0	0	1	0	EntrezGene	0	0	0	0	deleterious(0)	0	0	0	0
10_128126698_G/A	10:128126698-128126698	A	missense_variant	Baz2a	116848	Transcript	XM_006513113.1	protein_coding	30/30	0	0	0	5951	5612	1871	R/H	cGc/cAc	0	0	1	0	EntrezGene	0	0	0	0	deleterious(0)	0	0	0	0
10_128126698_G/A	10:128126698-128126698	A	missense_variant	Baz2a	116848	Transcript	XM_011243287.1	protein_coding	23/23	0	0	0	4044	3989	1330	R/H	cGc/cAc	0	0	1	0	EntrezGene	0	0	0	0	0	0	0	0	0
10_128126698_G/A	10:128126698-128126698	A	missense_variant	Baz2a	116848	Transcript	XM_011243278.1	protein_coding	31/31	0	0	0	6342	5612	1871	R/H	cGc/cAc	0	0	1	0	EntrezGene	0	0	0	0	deleterious(0)	0	0	0	0
10_128126698_G/A	10:128126698-128126698	A	missense_variant	Baz2a	116848	Transcript	NM_054078.2	protein_coding	30/30	0	0	0	5764	5609	1870	R/H	cGc/cAc	0	0	1	0	EntrezGene	0	0	0	0	deleterious(0)	0	0	0	0
10_128126698_G/A	10:128126698-128126698	A	missense_variant	Baz2a	116848	Transcript	XM_006513115.1	protein_coding	30/30	0	0	0	5948	5609	1870	R/H	cGc/cAc	0	0	1	0	EntrezGene	0	0	0	0	0	0	0	0	0
10_128126698_G/A	10:128126698-128126698	A	missense_variant	Baz2a	116848	Transcript	XM_011243286.1	protein_coding	30/30	0	0	0	5889	5609	1870	R/H	cGc/cAc	0	0	1	0	EntrezGene	0	0	0	0	deleterious(0)	0	0	0	0
10_128126698_G/A	10:128126698-128126698	A	missense_variant	Baz2a	116848	Transcript	XM_011243282.1	protein_coding	31/31	0	0	0	6152	5612	1871	R/H	cGc/cAc	0	0	1	0	EntrezGene	0	0	0	0	deleterious(0)	0	0	0	0
10_128126698_G/A	10:128126698-128126698	A	missense_variant	Baz2a	116848	Transcript	XM_006513114.1	protein_coding	30/30	0	0	0	5948	5609	1870	R/H	cGc/cAc	0	0	1	0	EntrezGene	0	0	0	0	deleterious(0)	0	0	0	0
10_128126698_G/A	10:128126698-128126698	A	missense_variant	Baz2a	116848	Transcript	XM_011243281.1	protein_coding	31/31	0	0	0	6230	5612	1871	R/H	cGc/cAc	0	0	1	0	EntrezGene	0	0	0	0	deleterious(0)	0	0	0	0
10_128126698_G/A	10:128126698-128126698	A	missense_variant	Baz2a	116848	Transcript	XM_011243285.1	protein_coding	31/31	0	0	0	6280	5609	1870	R/H	cGc/cAc	0	0	1	0	EntrezGene	0	0	0	0	deleterious(0)	0	0	0	0
10_128126698_G/A	10:128126698-128126698	A	missense_variant	Baz2a	116848	Transcript	XM_011243284.1	protein_coding	30/30	0	0	0	5892	5612	1871	R/H	cGc/cAc	0	0	1	0	EntrezGene	0	0	0	0	deleterious(0)	0	0	0	0
11_3135697_G/A	11:3135697-3135697	A	missense_variant	Sfi1	78887	Transcript	XM_006514897.2	protein_coding	27/33	0	0	0	3108	2531	844	T/M	aCg/aTg	0	0	-1	0	EntrezGene	0	0	0	0	0	0	0	0	-1
11_3135697_G/A	11:3135697-3135697	A	missense_variant	Sfi1	78887	Transcript	XM_006514901.2	protein_coding	26/32	0	0	0	2998	2141	714	T/M	aCg/aTg	0	0	-1	0	EntrezGene	0	0	0	0	0	0	0	0	-1
11_3135697_G/A	11:3135697-3135697	A	missense_variant	Sfi1	78887	Transcript	NM_030207.2	protein_coding	26/33	0	0	0	2824	2627	876	T/M	aCg/aTg	0	0	-1	0	EntrezGene	0	0	0	0	tolerated(1)	0	0	0	-1
11_3135697_G/A	11:3135697-3135697	A	missense_variant	Sfi1	78887	Transcript	XM_006514898.2	protein_coding	27/34	0	0	0	3108	2531	844	T/M	aCg/aTg	0	0	-1	0	EntrezGene	0	0	0	0	tolerated(1)	0	0	0	-1
11_3135697_G/A	11:3135697-3135697	A	missense_variant	Sfi1	78887	Transcript	XM_006514894.2	protein_coding	28/34	0	0	0	3212	2627	876	T/M	aCg/aTg	0	0	-1	0	EntrezGene	0	0	0	0	0	0	0	0	-1
11_3135697_G/A	11:3135697-3135697	A	missense_variant	Sfi1	78887	Transcript	XM_006514900.2	protein_coding	27/33	0	0	0	3088	2189	730	T/M	aCg/aTg	0	0	-1	0	EntrezGene	0	0	0	0	0	0	0	0	-1
11_3135697_G/A	11:3135697-3135697	A	missense_variant	Sfi1	78887	Transcript	XM_011243793.1	protein_coding	13/19	0	0	0	1414	1367	456	T/M	aCg/aTg	0	0	-1	0	EntrezGene	0	0	0	0	0	0	0	0	-1
11_3135697_G/A	11:3135697-3135697	A	missense_variant	Sfi1	78887	Transcript	XM_006514908.2	protein_coding	23/29	0	0	0	2684	1268	423	T/M	aCg/aTg	0	0	-1	0	EntrezGene	0	0	0	0	0	0	0	0	-1
11_3135697_G/A	11:3135697-3135697	A	missense_variant	Sfi1	78887	Transcript	XM_006514902.2	protein_coding	28/31	0	0	0	3217	2627	876	T/M	aCg/aTg	0	0	-1	0	EntrezGene	0	0	0	0	0	0	0	0	-1
11_3135697_G/A	11:3135697-3135697	A	missense_variant	Sfi1	78887	Transcript	XM_006514896.2	protein_coding	28/35	0	0	0	3213	2627	876	T/M	aCg/aTg	0	0	-1	0	EntrezGene	0	0	0	0	tolerated(1)	0	0	0	-1
11_3135697_G/A	11:3135697-3135697	A	missense_variant	Sfi1	78887	Transcript	XM_011243792.1	protein_coding	23/29	0	0	0	2672	1454	485	T/M	aCg/aTg	0	0	-1	0	EntrezGene	0	0	0	0	0	0	0	0	-1
11_3135697_G/A	11:3135697-3135697	A	missense_variant	Sfi1	78887	Transcript	XM_006514899.2	protein_coding	28/34	0	0	0	3267	2189	730	T/M	aCg/aTg	0	0	-1	0	EntrezGene	0	0	0	0	0	0	0	0	-1
11_3135697_G/A	11:3135697-3135697	A	missense_variant	Sfi1	78887	Transcript	XM_006514904.2	protein_coding	28/29	0	0	0	3223	2627	876	T/M	aCg/aTg	0	0	-1	0	EntrezGene	0	0	0	0	0	0	0	0	-1
11_3135697_G/A	11:3135697-3135697	A	missense_variant	Sfi1	78887	Transcript	XM_011243797.1	protein_coding	13/19	0	0	0	2437	1181	394	T/M	aCg/aTg	0	0	-1	0	EntrezGene	0	0	0	0	0	0	0	0	-1
11_3135697_G/A	11:3135697-3135697	A	missense_variant	Sfi1	78887	Transcript	XM_006514903.2	protein_coding	28/32	0	0	0	3218	2627	876	T/M	aCg/aTg	0	0	-1	0	EntrezGene	0	0	0	0	0	0	0	0	-1
11_3135697_G/A	11:3135697-3135697	A	missense_variant	Sfi1	78887	Transcript	XM_011243798.1	protein_coding	13/19	0	0	0	1308	1181	394	T/M	aCg/aTg	0	0	-1	0	EntrezGene	0	0	0	0	0	0	0	0	-1
11_3135697_G/A	11:3135697-3135697	A	missense_variant	Sfi1	78887	Transcript	XM_011243796.1	protein_coding	22/28	0	0	0	2617	1193	398	T/M	aCg/aTg	0	0	-1	0	EntrezGene	0	0	0	0	0	0	0	0	-1
11_3135697_G/A	11:3135697-3135697	A	missense_variant	Sfi1	78887	Transcript	XM_011243794.1	protein_coding	22/28	0	0	0	2574	1364	455	T/M	aCg/aTg	0	0	-1	0	EntrezGene	0	0	0	0	0	0	0	0	-1
11_3135697_G/A	11:3135697-3135697	A	missense_variant	Sfi1	78887	Transcript	XM_011243795.1	protein_coding	21/27	0	0	0	2507	1289	430	T/M	aCg/aTg	0	0	-1	0	EntrezGene	0	0	0	0	0	0	0	0	-1
11_3135697_G/A	11:3135697-3135697	A	missense_variant	Sfi1	78887	Transcript	XM_006514897.2	protein_coding	27/33	0	0	0	3108	2531	844	T/M	aCg/aTg	0	0	-1	0	EntrezGene	0	0	0	0	0	0	0	0	-1
11_3135697_G/A	11:3135697-3135697	A	missense_variant	Sfi1	78887	Transcript	XM_006514901.2	protein_coding	26/32	0	0	0	2998	2141	714	T/M	aCg/aTg	0	0	-1	0	EntrezGene	0	0	0	0	0	0	0	0	-1
11_3135697_G/A	11:3135697-3135697	A	missense_variant	Sfi1	78887	Transcript	NM_030207.2	protein_coding	26/33	0	0	0	2824	2627	876	T/M	aCg/aTg	0	0	-1	0	EntrezGene	0	0	0	0	tolerated(1)	0	0	0	-1
11_3135697_G/A	11:3135697-3135697	A	missense_variant	Sfi1	78887	Transcript	XM_006514898.2	protein_coding	27/34	0	0	0	3108	2531	844	T/M	aCg/aTg	0	0	-1	0	EntrezGene	0	0	0	0	tolerated(1)	0	0	0	-1
11_3135697_G/A	11:3135697-3135697	A	missense_variant	Sfi1	78887	Transcript	XM_006514894.2	protein_coding	28/34	0	0	0	3212	2627	876	T/M	aCg/aTg	0	0	-1	0	EntrezGene	0	0	0	0	0	0	0	0	-1
11_3135697_G/A	11:3135697-3135697	A	missense_variant	Sfi1	78887	Transcript	XM_006514900.2	protein_coding	27/33	0	0	0	3088	2189	730	T/M	aCg/aTg	0	0	-1	0	EntrezGene	0	0	0	0	0	0	0	0	-1
11_3135697_G/A	11:3135697-3135697	A	missense_variant	Sfi1	78887	Transcript	XM_011243793.1	protein_coding	13/19	0	0	0	1414	1367	456	T/M	aCg/aTg	0	0	-1	0	EntrezGene	0	0	0	0	0	0	0	0	-1
11_3135697_G/A	11:3135697-3135697	A	missense_variant	Sfi1	78887	Transcript	XM_006514908.2	protein_coding	23/29	0	0	0	2684	1268	423	T/M	aCg/aTg	0	0	-1	0	EntrezGene	0	0	0	0	0	0	0	0	-1
11_3135697_G/A	11:3135697-3135697	A	missense_variant	Sfi1	78887	Transcript	XM_006514902.2	protein_coding	28/31	0	0	0	3217	2627	876	T/M	aCg/aTg	0	0	-1	0	EntrezGene	0	0	0	0	0	0	0	0	-1
11_3135697_G/A	11:3135697-3135697	A	missense_variant	Sfi1	78887	Transcript	XM_006514896.2	protein_coding	28/35	0	0	0	3213	2627	876	T/M	aCg/aTg	0	0	-1	0	EntrezGene	0	0	0	0	tolerated(1)	0	0	0	-1
11_3135697_G/A	11:3135697-3135697	A	missense_variant	Sfi1	78887	Transcript	XM_011243792.1	protein_coding	23/29	0	0	0	2672	1454	485	T/M	aCg/aTg	0	0	-1	0	EntrezGene	0	0	0	0	0	0	0	0	-1
11_3135697_G/A	11:3135697-3135697	A	missense_variant	Sfi1	78887	Transcript	XM_006514899.2	protein_coding	28/34	0	0	0	3267	2189	730	T/M	aCg/aTg	0	0	-1	0	EntrezGene	0	0	0	0	0	0	0	0	-1
11_3135697_G/A	11:3135697-3135697	A	missense_variant	Sfi1	78887	Transcript	XM_006514904.2	protein_coding	28/29	0	0	0	3223	2627	876	T/M	aCg/aTg	0	0	-1	0	EntrezGene	0	0	0	0	0	0	0	0	-1
11_3135697_G/A	11:3135697-3135697	A	missense_variant	Sfi1	78887	Transcript	XM_011243797.1	protein_coding	13/19	0	0	0	2437	1181	394	T/M	aCg/aTg	0	0	-1	0	EntrezGene	0	0	0	0	0	0	0	0	-1
11_3135697_G/A	11:3135697-3135697	A	missense_variant	Sfi1	78887	Transcript	XM_006514903.2	protein_coding	28/32	0	0	0	3218	2627	876	T/M	aCg/aTg	0	0	-1	0	EntrezGene	0	0	0	0	0	0	0	0	-1
11_3135697_G/A	11:3135697-3135697	A	missense_variant	Sfi1	78887	Transcript	XM_011243798.1	protein_coding	13/19	0	0	0	1308	1181	394	T/M	aCg/aTg	0	0	-1	0	EntrezGene	0	0	0	0	0	0	0	0	-1
11_3135697_G/A	11:3135697-3135697	A	missense_variant	Sfi1	78887	Transcript	XM_011243796.1	protein_coding	22/28	0	0	0	2617	1193	398	T/M	aCg/aTg	0	0	-1	0	EntrezGene	0	0	0	0	0	0	0	0	-1
11_3135697_G/A	11:3135697-3135697	A	missense_variant	Sfi1	78887	Transcript	XM_011243794.1	protein_coding	22/28	0	0	0	2574	1364	455	T/M	aCg/aTg	0	0	-1	0	EntrezGene	0	0	0	0	0	0	0	0	-1
11_3135697_G/A	11:3135697-3135697	A	missense_variant	Sfi1	78887	Transcript	XM_011243795.1	protein_coding	21/27	0	0	0	2507	1289	430	T/M	aCg/aTg	0	0	-1	0	EntrezGene	0	0	0	0	0	0	0	0	-1
11_3142342_G/T	11:3142342-3142342	T	missense_variant	Sfi1	78887	Transcript	XM_006514897.2	protein_coding	22/33	0	0	0	2532	1955	652	A/E	gCa/gAa	0	0	-1	0	EntrezGene	0	0	0	0	0	0	0	0	-1
11_3142342_G/T	11:3142342-3142342	T	missense_variant	Sfi1	78887	Transcript	XM_006514901.2	protein_coding	21/32	0	0	0	2422	1565	522	A/E	gCa/gAa	0	0	-1	0	EntrezGene	0	0	0	0	0	0	0	0	-1
11_3142342_G/T	11:3142342-3142342	T	missense_variant	Sfi1	78887	Transcript	NM_030207.2	protein_coding	21/33	0	0	0	2248	2051	684	A/E	gCa/gAa	0	0	-1	0	EntrezGene	0	0	0	0	deleterious(0)	0	0	0	-1
11_3142342_G/T	11:3142342-3142342	T	missense_variant	Sfi1	78887	Transcript	XM_006514898.2	protein_coding	22/34	0	0	0	2532	1955	652	A/E	gCa/gAa	0	0	-1	0	EntrezGene	0	0	0	0	deleterious(0)	0	0	0	-1
11_3142342_G/T	11:3142342-3142342	T	missense_variant	Sfi1	78887	Transcript	XM_006514894.2	protein_coding	23/34	0	0	0	2636	2051	684	A/E	gCa/gAa	0	0	-1	0	EntrezGene	0	0	0	0	0	0	0	0	-1
11_3142342_G/T	11:3142342-3142342	T	missense_variant	Sfi1	78887	Transcript	XM_006514900.2	protein_coding	22/33	0	0	0	2512	1613	538	A/E	gCa/gAa	0	0	-1	0	EntrezGene	0	0	0	0	0	0	0	0	-1
11_3142342_G/T	11:3142342-3142342	T	missense_variant	Sfi1	78887	Transcript	XM_011243793.1	protein_coding	8/19	0	0	0	838	791	264	A/E	gCa/gAa	0	0	-1	0	EntrezGene	0	0	0	0	0	0	0	0	-1
11_3142342_G/T	11:3142342-3142342	T	missense_variant	Sfi1	78887	Transcript	XM_006514908.2	protein_coding	18/29	0	0	0	2108	692	231	A/E	gCa/gAa	0	0	-1	0	EntrezGene	0	0	0	0	0	0	0	0	-1
11_3142342_G/T	11:3142342-3142342	T	missense_variant	Sfi1	78887	Transcript	XM_006514902.2	protein_coding	23/31	0	0	0	2641	2051	684	A/E	gCa/gAa	0	0	-1	0	EntrezGene	0	0	0	0	0	0	0	0	-1
11_3142342_G/T	11:3142342-3142342	T	missense_variant	Sfi1	78887	Transcript	XM_006514896.2	protein_coding	23/35	0	0	0	2637	2051	684	A/E	gCa/gAa	0	0	-1	0	EntrezGene	0	0	0	0	deleterious(0)	0	0	0	-1
11_3142342_G/T	11:3142342-3142342	T	missense_variant	Sfi1	78887	Transcript	XM_011243792.1	protein_coding	18/29	0	0	0	2096	878	293	A/E	gCa/gAa	0	0	-1	0	EntrezGene	0	0	0	0	0	0	0	0	-1
11_3142342_G/T	11:3142342-3142342	T	missense_variant	Sfi1	78887	Transcript	XM_006514899.2	protein_coding	23/34	0	0	0	2691	1613	538	A/E	gCa/gAa	0	0	-1	0	EntrezGene	0	0	0	0	0	0	0	0	-1
11_3142342_G/T	11:3142342-3142342	T	missense_variant	Sfi1	78887	Transcript	XM_006514904.2	protein_coding	23/29	0	0	0	2647	2051	684	A/E	gCa/gAa	0	0	-1	0	EntrezGene	0	0	0	0	0	0	0	0	-1
11_3142342_G/T	11:3142342-3142342	T	missense_variant	Sfi1	78887	Transcript	XM_011243797.1	protein_coding	8/19	0	0	0	1861	605	202	A/E	gCa/gAa	0	0	-1	0	EntrezGene	0	0	0	0	0	0	0	0	-1
11_3142342_G/T	11:3142342-3142342	T	missense_variant	Sfi1	78887	Transcript	XM_006514903.2	protein_coding	23/32	0	0	0	2642	2051	684	A/E	gCa/gAa	0	0	-1	0	EntrezGene	0	0	0	0	0	0	0	0	-1
11_3142342_G/T	11:3142342-3142342	T	missense_variant	Sfi1	78887	Transcript	XM_011243798.1	protein_coding	8/19	0	0	0	732	605	202	A/E	gCa/gAa	0	0	-1	0	EntrezGene	0	0	0	0	0	0	0	0	-1
11_3142342_G/T	11:3142342-3142342	T	missense_variant	Sfi1	78887	Transcript	XM_011243796.1	protein_coding	17/28	0	0	0	2041	617	206	A/E	gCa/gAa	0	0	-1	0	EntrezGene	0	0	0	0	0	0	0	0	-1
11_3142342_G/T	11:3142342-3142342	T	missense_variant	Sfi1	78887	Transcript	XM_011243794.1	protein_coding	17/28	0	0	0	1998	788	263	A/E	gCa/gAa	0	0	-1	0	EntrezGene	0	0	0	0	0	0	0	0	-1
11_3142342_G/T	11:3142342-3142342	T	missense_variant	Sfi1	78887	Transcript	XM_006514909.2	protein_coding	23/25	0	0	0	2650	2051	684	A/E	gCa/gAa	0	0	-1	0	EntrezGene	0	0	0	0	0	0	0	0	-1
11_3142342_G/T	11:3142342-3142342	T	missense_variant	Sfi1	78887	Transcript	XM_011243795.1	protein_coding	16/27	0	0	0	1931	713	238	A/E	gCa/gAa	0	0	-1	0	EntrezGene	0	0	0	0	0	0	0	0	-1
11_3142342_G/T	11:3142342-3142342	T	missense_variant	Sfi1	78887	Transcript	XM_006514897.2	protein_coding	22/33	0	0	0	2532	1955	652	A/E	gCa/gAa	0	0	-1	0	EntrezGene	0	0	0	0	0	0	0	0	-1
11_3142342_G/T	11:3142342-3142342	T	missense_variant	Sfi1	78887	Transcript	XM_006514901.2	protein_coding	21/32	0	0	0	2422	1565	522	A/E	gCa/gAa	0	0	-1	0	EntrezGene	0	0	0	0	0	0	0	0	-1
11_3142342_G/T	11:3142342-3142342	T	missense_variant	Sfi1	78887	Transcript	NM_030207.2	protein_coding	21/33	0	0	0	2248	2051	684	A/E	gCa/gAa	0	0	-1	0	EntrezGene	0	0	0	0	deleterious(0)	0	0	0	-1
11_3142342_G/T	11:3142342-3142342	T	missense_variant	Sfi1	78887	Transcript	XM_006514898.2	protein_coding	22/34	0	0	0	2532	1955	652	A/E	gCa/gAa	0	0	-1	0	EntrezGene	0	0	0	0	deleterious(0)	0	0	0	-1
11_3142342_G/T	11:3142342-3142342	T	missense_variant	Sfi1	78887	Transcript	XM_006514894.2	protein_coding	23/34	0	0	0	2636	2051	684	A/E	gCa/gAa	0	0	-1	0	EntrezGene	0	0	0	0	0	0	0	0	-1
11_3142342_G/T	11:3142342-3142342	T	missense_variant	Sfi1	78887	Transcript	XM_006514900.2	protein_coding	22/33	0	0	0	2512	1613	538	A/E	gCa/gAa	0	0	-1	0	EntrezGene	0	0	0	0	0	0	0	0	-1
11_3142342_G/T	11:3142342-3142342	T	missense_variant	Sfi1	78887	Transcript	XM_011243793.1	protein_coding	8/19	0	0	0	838	791	264	A/E	gCa/gAa	0	0	-1	0	EntrezGene	0	0	0	0	0	0	0	0	-1
11_3142342_G/T	11:3142342-3142342	T	missense_variant	Sfi1	78887	Transcript	XM_006514908.2	protein_coding	18/29	0	0	0	2108	692	231	A/E	gCa/gAa	0	0	-1	0	EntrezGene	0	0	0	0	0	0	0	0	-1
11_3142342_G/T	11:3142342-3142342	T	missense_variant	Sfi1	78887	Transcript	XM_006514902.2	protein_coding	23/31	0	0	0	2641	2051	684	A/E	gCa/gAa	0	0	-1	0	EntrezGene	0	0	0	0	0	0	0	0	-1
11_3142342_G/T	11:3142342-3142342	T	missense_variant	Sfi1	78887	Transcript	XM_006514896.2	protein_coding	23/35	0	0	0	2637	2051	684	A/E	gCa/gAa	0	0	-1	0	EntrezGene	0	0	0	0	deleterious(0)	0	0	0	-1
11_3142342_G/T	11:3142342-3142342	T	missense_variant	Sfi1	78887	Transcript	XM_011243792.1	protein_coding	18/29	0	0	0	2096	878	293	A/E	gCa/gAa	0	0	-1	0	EntrezGene	0	0	0	0	0	0	0	0	-1
11_3142342_G/T	11:3142342-3142342	T	missense_variant	Sfi1	78887	Transcript	XM_006514899.2	protein_coding	23/34	0	0	0	2691	1613	538	A/E	gCa/gAa	0	0	-1	0	EntrezGene	0	0	0	0	0	0	0	0	-1
11_3142342_G/T	11:3142342-3142342	T	missense_variant	Sfi1	78887	Transcript	XM_006514904.2	protein_coding	23/29	0	0	0	2647	2051	684	A/E	gCa/gAa	0	0	-1	0	EntrezGene	0	0	0	0	0	0	0	0	-1
11_3142342_G/T	11:3142342-3142342	T	missense_variant	Sfi1	78887	Transcript	XM_011243797.1	protein_coding	8/19	0	0	0	1861	605	202	A/E	gCa/gAa	0	0	-1	0	EntrezGene	0	0	0	0	0	0	0	0	-1
11_3142342_G/T	11:3142342-3142342	T	missense_variant	Sfi1	78887	Transcript	XM_006514903.2	protein_coding	23/32	0	0	0	2642	2051	684	A/E	gCa/gAa	0	0	-1	0	EntrezGene	0	0	0	0	0	0	0	0	-1
11_3142342_G/T	11:3142342-3142342	T	missense_variant	Sfi1	78887	Transcript	XM_011243798.1	protein_coding	8/19	0	0	0	732	605	202	A/E	gCa/gAa	0	0	-1	0	EntrezGene	0	0	0	0	0	0	0	0	-1
11_3142342_G/T	11:3142342-3142342	T	missense_variant	Sfi1	78887	Transcript	XM_011243796.1	protein_coding	17/28	0	0	0	2041	617	206	A/E	gCa/gAa	0	0	-1	0	EntrezGene	0	0	0	0	0	0	0	0	-1
11_3142342_G/T	11:3142342-3142342	T	missense_variant	Sfi1	78887	Transcript	XM_011243794.1	protein_coding	17/28	0	0	0	1998	788	263	A/E	gCa/gAa	0	0	-1	0	EntrezGene	0	0	0	0	0	0	0	0	-1
11_3142342_G/T	11:3142342-3142342	T	missense_variant	Sfi1	78887	Transcript	XM_006514909.2	protein_coding	23/25	0	0	0	2650	2051	684	A/E	gCa/gAa	0	0	-1	0	EntrezGene	0	0	0	0	0	0	0	0	-1
11_3142342_G/T	11:3142342-3142342	T	missense_variant	Sfi1	78887	Transcript	XM_011243795.1	protein_coding	16/27	0	0	0	1931	713	238	A/E	gCa/gAa	0	0	-1	0	EntrezGene	0	0	0	0	0	0	0	0	-1
11_3142396_A/C	11:3142396-3142396	C	missense_variant	Sfi1	78887	Transcript	XM_006514897.2	protein_coding	22/33	0	0	0	2478	1901	634	L/R	cTc/cGc	0	0	-1	0	EntrezGene	0	0	0	0	0	0	0	0	-2
11_3142396_A/C	11:3142396-3142396	C	missense_variant	Sfi1	78887	Transcript	XM_006514901.2	protein_coding	21/32	0	0	0	2368	1511	504	L/R	cTc/cGc	0	0	-1	0	EntrezGene	0	0	0	0	0	0	0	0	-2
11_3142396_A/C	11:3142396-3142396	C	missense_variant	Sfi1	78887	Transcript	NM_030207.2	protein_coding	21/33	0	0	0	2194	1997	666	L/R	cTc/cGc	0	0	-1	0	EntrezGene	0	0	0	0	tolerated(1)	0	0	0	-2
11_3142396_A/C	11:3142396-3142396	C	missense_variant	Sfi1	78887	Transcript	XM_006514898.2	protein_coding	22/34	0	0	0	2478	1901	634	L/R	cTc/cGc	0	0	-1	0	EntrezGene	0	0	0	0	tolerated(1)	0	0	0	-2
11_3142396_A/C	11:3142396-3142396	C	missense_variant	Sfi1	78887	Transcript	XM_006514894.2	protein_coding	23/34	0	0	0	2582	1997	666	L/R	cTc/cGc	0	0	-1	0	EntrezGene	0	0	0	0	0	0	0	0	-2
11_3142396_A/C	11:3142396-3142396	C	missense_variant	Sfi1	78887	Transcript	XM_006514900.2	protein_coding	22/33	0	0	0	2458	1559	520	L/R	cTc/cGc	0	0	-1	0	EntrezGene	0	0	0	0	0	0	0	0	-2
11_3142396_A/C	11:3142396-3142396	C	missense_variant	Sfi1	78887	Transcript	XM_011243793.1	protein_coding	8/19	0	0	0	784	737	246	L/R	cTc/cGc	0	0	-1	0	EntrezGene	0	0	0	0	0	0	0	0	-2
11_3142396_A/C	11:3142396-3142396	C	missense_variant	Sfi1	78887	Transcript	XM_006514908.2	protein_coding	18/29	0	0	0	2054	638	213	L/R	cTc/cGc	0	0	-1	0	EntrezGene	0	0	0	0	0	0	0	0	-2
11_3142396_A/C	11:3142396-3142396	C	missense_variant	Sfi1	78887	Transcript	XM_006514902.2	protein_coding	23/31	0	0	0	2587	1997	666	L/R	cTc/cGc	0	0	-1	0	EntrezGene	0	0	0	0	0	0	0	0	-2
11_3142396_A/C	11:3142396-3142396	C	missense_variant	Sfi1	78887	Transcript	XM_006514896.2	protein_coding	23/35	0	0	0	2583	1997	666	L/R	cTc/cGc	0	0	-1	0	EntrezGene	0	0	0	0	tolerated(1)	0	0	0	-2
11_3142396_A/C	11:3142396-3142396	C	missense_variant	Sfi1	78887	Transcript	XM_011243792.1	protein_coding	18/29	0	0	0	2042	824	275	L/R	cTc/cGc	0	0	-1	0	EntrezGene	0	0	0	0	0	0	0	0	-2
11_3142396_A/C	11:3142396-3142396	C	missense_variant	Sfi1	78887	Transcript	XM_006514899.2	protein_coding	23/34	0	0	0	2637	1559	520	L/R	cTc/cGc	0	0	-1	0	EntrezGene	0	0	0	0	0	0	0	0	-2
11_3142396_A/C	11:3142396-3142396	C	missense_variant	Sfi1	78887	Transcript	XM_006514904.2	protein_coding	23/29	0	0	0	2593	1997	666	L/R	cTc/cGc	0	0	-1	0	EntrezGene	0	0	0	0	0	0	0	0	-2
11_3142396_A/C	11:3142396-3142396	C	missense_variant	Sfi1	78887	Transcript	XM_011243797.1	protein_coding	8/19	0	0	0	1807	551	184	L/R	cTc/cGc	0	0	-1	0	EntrezGene	0	0	0	0	0	0	0	0	-2
11_3142396_A/C	11:3142396-3142396	C	missense_variant	Sfi1	78887	Transcript	XM_006514903.2	protein_coding	23/32	0	0	0	2588	1997	666	L/R	cTc/cGc	0	0	-1	0	EntrezGene	0	0	0	0	0	0	0	0	-2
11_3142396_A/C	11:3142396-3142396	C	missense_variant	Sfi1	78887	Transcript	XM_011243798.1	protein_coding	8/19	0	0	0	678	551	184	L/R	cTc/cGc	0	0	-1	0	EntrezGene	0	0	0	0	0	0	0	0	-2
11_3142396_A/C	11:3142396-3142396	C	missense_variant	Sfi1	78887	Transcript	XM_011243796.1	protein_coding	17/28	0	0	0	1987	563	188	L/R	cTc/cGc	0	0	-1	0	EntrezGene	0	0	0	0	0	0	0	0	-2
11_3142396_A/C	11:3142396-3142396	C	missense_variant	Sfi1	78887	Transcript	XM_011243794.1	protein_coding	17/28	0	0	0	1944	734	245	L/R	cTc/cGc	0	0	-1	0	EntrezGene	0	0	0	0	0	0	0	0	-2
11_3142396_A/C	11:3142396-3142396	C	missense_variant	Sfi1	78887	Transcript	XM_006514909.2	protein_coding	23/25	0	0	0	2596	1997	666	L/R	cTc/cGc	0	0	-1	0	EntrezGene	0	0	0	0	0	0	0	0	-2
11_3142396_A/C	11:3142396-3142396	C	missense_variant	Sfi1	78887	Transcript	XM_011243795.1	protein_coding	16/27	0	0	0	1877	659	220	L/R	cTc/cGc	0	0	-1	0	EntrezGene	0	0	0	0	0	0	0	0	-2
11_3155445_C/T	11:3155445-3155445	T	missense_variant	Sfi1	78887	Transcript	XM_006514897.2	protein_coding	15/33	0	0	0	1805	1228	410	E/K	Gag/Aag	0	0	-1	0	EntrezGene	0	0	0	0	0	0	0	0	1
11_3155445_C/T	11:3155445-3155445	T	missense_variant	Sfi1	78887	Transcript	XM_006514901.2	protein_coding	13/32	0	0	0	1599	742	248	E/K	Gag/Aag	0	0	-1	0	EntrezGene	0	0	0	0	0	0	0	0	1
11_3155445_C/T	11:3155445-3155445	T	missense_variant	Sfi1	78887	Transcript	NM_030207.2	protein_coding	13/33	0	0	0	1425	1228	410	E/K	Gag/Aag	0	0	-1	0	EntrezGene	0	0	0	0	deleterious(0)	0	0	0	1
11_3155445_C/T	11:3155445-3155445	T	missense_variant	Sfi1	78887	Transcript	XM_006514898.2	protein_coding	15/34	0	0	0	1805	1228	410	E/K	Gag/Aag	0	0	-1	0	EntrezGene	0	0	0	0	deleterious(0)	0	0	0	1
11_3155445_C/T	11:3155445-3155445	T	missense_variant	Sfi1	78887	Transcript	XM_006514894.2	protein_coding	15/34	0	0	0	1813	1228	410	E/K	Gag/Aag	0	0	-1	0	EntrezGene	0	0	0	0	0	0	0	0	1
11_3155445_C/T	11:3155445-3155445	T	missense_variant	Sfi1	78887	Transcript	XM_006514900.2	protein_coding	14/33	0	0	0	1689	790	264	E/K	Gag/Aag	0	0	-1	0	EntrezGene	0	0	0	0	0	0	0	0	1
11_3155445_C/T	11:3155445-3155445	T	missense_variant	Sfi1	78887	Transcript	XM_006514902.2	protein_coding	15/31	0	0	0	1818	1228	410	E/K	Gag/Aag	0	0	-1	0	EntrezGene	0	0	0	0	0	0	0	0	1
11_3155445_C/T	11:3155445-3155445	T	missense_variant	Sfi1	78887	Transcript	XM_006514896.2	protein_coding	15/35	0	0	0	1814	1228	410	E/K	Gag/Aag	0	0	-1	0	EntrezGene	0	0	0	0	deleterious(0)	0	0	0	1
11_3155445_C/T	11:3155445-3155445	T	missense_variant	Sfi1	78887	Transcript	XM_011243792.1	protein_coding	10/29	0	0	0	1273	55	19	E/K	Gag/Aag	0	0	-1	0	EntrezGene	0	0	0	0	0	0	0	0	1
11_3155445_C/T	11:3155445-3155445	T	missense_variant	Sfi1	78887	Transcript	XM_006514899.2	protein_coding	15/34	0	0	0	1868	790	264	E/K	Gag/Aag	0	0	-1	0	EntrezGene	0	0	0	0	0	0	0	0	1
11_3155445_C/T	11:3155445-3155445	T	missense_variant	Sfi1	78887	Transcript	XM_006514904.2	protein_coding	15/29	0	0	0	1824	1228	410	E/K	Gag/Aag	0	0	-1	0	EntrezGene	0	0	0	0	0	0	0	0	1
11_3155445_C/T	11:3155445-3155445	T	missense_variant	Sfi1	78887	Transcript	XM_006514903.2	protein_coding	15/32	0	0	0	1819	1228	410	E/K	Gag/Aag	0	0	-1	0	EntrezGene	0	0	0	0	0	0	0	0	1
11_3155445_C/T	11:3155445-3155445	T	missense_variant	Sfi1	78887	Transcript	XM_006514909.2	protein_coding	15/25	0	0	0	1827	1228	410	E/K	Gag/Aag	0	0	-1	0	EntrezGene	0	0	0	0	0	0	0	0	1
11_3187373_G/T	11:3187373-3187373	T	missense_variant	Sfi1	78887	Transcript	XM_006514897.2	protein_coding	5/33	0	0	0	638	61	21	P/T	Cca/Aca	0	0	-1	0	EntrezGene	0	0	0	0	0	0	0	0	-1
11_3187373_G/T	11:3187373-3187373	T	missense_variant	Sfi1	78887	Transcript	NM_030207.2	protein_coding	3/33	0	0	0	258	61	21	P/T	Cca/Aca	0	0	-1	0	EntrezGene	0	0	0	0	deleterious(0.03)	0	0	0	-1
11_3187373_G/T	11:3187373-3187373	T	missense_variant	Sfi1	78887	Transcript	XM_006514898.2	protein_coding	5/34	0	0	0	638	61	21	P/T	Cca/Aca	0	0	-1	0	EntrezGene	0	0	0	0	deleterious(0.02)	0	0	0	-1
11_3187373_G/T	11:3187373-3187373	T	missense_variant	Sfi1	78887	Transcript	XM_006514894.2	protein_coding	5/34	0	0	0	646	61	21	P/T	Cca/Aca	0	0	-1	0	EntrezGene	0	0	0	0	0	0	0	0	-1
11_3187373_G/T	11:3187373-3187373	T	missense_variant	Sfi1	78887	Transcript	XM_006514902.2	protein_coding	5/31	0	0	0	651	61	21	P/T	Cca/Aca	0	0	-1	0	EntrezGene	0	0	0	0	0	0	0	0	-1
11_3187373_G/T	11:3187373-3187373	T	missense_variant	Sfi1	78887	Transcript	XM_006514896.2	protein_coding	5/35	0	0	0	647	61	21	P/T	Cca/Aca	0	0	-1	0	EntrezGene	0	0	0	0	deleterious(0.03)	0	0	0	-1
11_3187373_G/T	11:3187373-3187373	T	missense_variant	Sfi1	78887	Transcript	XM_006514904.2	protein_coding	5/29	0	0	0	657	61	21	P/T	Cca/Aca	0	0	-1	0	EntrezGene	0	0	0	0	0	0	0	0	-1
11_3187373_G/T	11:3187373-3187373	T	missense_variant	Sfi1	78887	Transcript	XM_006514903.2	protein_coding	5/32	0	0	0	652	61	21	P/T	Cca/Aca	0	0	-1	0	EntrezGene	0	0	0	0	0	0	0	0	-1
11_3187373_G/T	11:3187373-3187373	T	missense_variant	Sfi1	78887	Transcript	XM_006514909.2	protein_coding	5/25	0	0	0	660	61	21	P/T	Cca/Aca	0	0	-1	0	EntrezGene	0	0	0	0	0	0	0	0	-1
11_3923487_G/C	11:3923487-3923487	C	missense_variant	Tcn2	21452	Transcript	XM_006514610.2	protein_coding	7/10	0	0	0	1053	858	286	F/L	ttC/ttG	0	0	-1	0	EntrezGene	0	0	0	0	deleterious(0.04)	0	0	0	0
11_3923487_G/C	11:3923487-3923487	C	missense_variant	Tcn2	21452	Transcript	XM_006514611.2	protein_coding	7/10	0	0	0	1047	858	286	F/L	ttC/ttG	0	0	-1	0	EntrezGene	0	0	0	0	deleterious(0.04)	0	0	0	0
11_3923487_G/C	11:3923487-3923487	C	missense_variant	Tcn2	21452	Transcript	NM_015749.3	protein_coding	7/10	0	0	0	1058	858	286	F/L	ttC/ttG	0	0	-1	0	EntrezGene	0	0	0	0	deleterious(0.04)	0	0	0	0
11_3923487_G/C	11:3923487-3923487	C	missense_variant	Tcn2	21452	Transcript	XM_006514612.2	protein_coding	7/10	0	0	0	1061	858	286	F/L	ttC/ttG	0	0	-1	0	EntrezGene	0	0	0	0	deleterious(0.04)	0	0	0	0
11_3923487_G/C	11:3923487-3923487	C	missense_variant	Tcn2	21452	Transcript	NM_001130458.1	protein_coding	7/10	0	0	0	1055	858	286	F/L	ttC/ttG	0	0	-1	0	EntrezGene	0	0	0	0	deleterious(0.04)	0	0	0	0
11_3923487_G/C	11:3923487-3923487	C	missense_variant	Tcn2	21452	Transcript	NM_001130459.1	protein_coding	7/10	0	0	0	1024	858	286	F/L	ttC/ttG	0	0	-1	0	EntrezGene	0	0	0	0	deleterious(0.04)	0	0	0	0
11_3923487_G/C	11:3923487-3923487	C	missense_variant	Tcn2	21452	Transcript	XM_006514613.2	protein_coding	7/10	0	0	0	1061	858	286	F/L	ttC/ttG	0	0	-1	0	EntrezGene	0	0	0	0	deleterious(0.04)	0	0	0	0
11_3923487_G/C	11:3923487-3923487	C	missense_variant	Tcn2	21452	Transcript	XM_006514610.2	protein_coding	7/10	0	0	0	1053	858	286	F/L	ttC/ttG	0	0	-1	0	EntrezGene	0	0	0	0	deleterious(0.04)	0	0	0	0
11_3923487_G/C	11:3923487-3923487	C	missense_variant	Tcn2	21452	Transcript	XM_006514611.2	protein_coding	7/10	0	0	0	1047	858	286	F/L	ttC/ttG	0	0	-1	0	EntrezGene	0	0	0	0	deleterious(0.04)	0	0	0	0
11_3923487_G/C	11:3923487-3923487	C	missense_variant	Tcn2	21452	Transcript	NM_015749.3	protein_coding	7/10	0	0	0	1058	858	286	F/L	ttC/ttG	0	0	-1	0	EntrezGene	0	0	0	0	deleterious(0.04)	0	0	0	0
11_3923487_G/C	11:3923487-3923487	C	missense_variant	Tcn2	21452	Transcript	XM_006514612.2	protein_coding	7/10	0	0	0	1061	858	286	F/L	ttC/ttG	0	0	-1	0	EntrezGene	0	0	0	0	deleterious(0.04)	0	0	0	0
11_3923487_G/C	11:3923487-3923487	C	missense_variant	Tcn2	21452	Transcript	NM_001130458.1	protein_coding	7/10	0	0	0	1055	858	286	F/L	ttC/ttG	0	0	-1	0	EntrezGene	0	0	0	0	deleterious(0.04)	0	0	0	0
11_3923487_G/C	11:3923487-3923487	C	missense_variant	Tcn2	21452	Transcript	NM_001130459.1	protein_coding	7/10	0	0	0	1024	858	286	F/L	ttC/ttG	0	0	-1	0	EntrezGene	0	0	0	0	deleterious(0.04)	0	0	0	0
11_3923487_G/C	11:3923487-3923487	C	missense_variant	Tcn2	21452	Transcript	XM_006514613.2	protein_coding	7/10	0	0	0	1061	858	286	F/L	ttC/ttG	0	0	-1	0	EntrezGene	0	0	0	0	deleterious(0.04)	0	0	0	0
11_3923487_G/C	11:3923487-3923487	C	missense_variant	Tcn2	21452	Transcript	XM_006514610.2	protein_coding	7/10	0	0	0	1053	858	286	F/L	ttC/ttG	0	0	-1	0	EntrezGene	0	0	0	0	deleterious(0.04)	0	0	0	0
11_3923487_G/C	11:3923487-3923487	C	missense_variant	Tcn2	21452	Transcript	XM_006514611.2	protein_coding	7/10	0	0	0	1047	858	286	F/L	ttC/ttG	0	0	-1	0	EntrezGene	0	0	0	0	deleterious(0.04)	0	0	0	0
11_3923487_G/C	11:3923487-3923487	C	missense_variant	Tcn2	21452	Transcript	NM_015749.3	protein_coding	7/10	0	0	0	1058	858	286	F/L	ttC/ttG	0	0	-1	0	EntrezGene	0	0	0	0	deleterious(0.04)	0	0	0	0
11_3923487_G/C	11:3923487-3923487	C	missense_variant	Tcn2	21452	Transcript	XM_006514612.2	protein_coding	7/10	0	0	0	1061	858	286	F/L	ttC/ttG	0	0	-1	0	EntrezGene	0	0	0	0	deleterious(0.04)	0	0	0	0
11_3923487_G/C	11:3923487-3923487	C	missense_variant	Tcn2	21452	Transcript	NM_001130458.1	protein_coding	7/10	0	0	0	1055	858	286	F/L	ttC/ttG	0	0	-1	0	EntrezGene	0	0	0	0	deleterious(0.04)	0	0	0	0
11_3923487_G/C	11:3923487-3923487	C	missense_variant	Tcn2	21452	Transcript	NM_001130459.1	protein_coding	7/10	0	0	0	1024	858	286	F/L	ttC/ttG	0	0	-1	0	EntrezGene	0	0	0	0	deleterious(0.04)	0	0	0	0
11_3923487_G/C	11:3923487-3923487	C	missense_variant	Tcn2	21452	Transcript	XM_006514613.2	protein_coding	7/10	0	0	0	1061	858	286	F/L	ttC/ttG	0	0	-1	0	EntrezGene	0	0	0	0	deleterious(0.04)	0	0	0	0
11_4075493_C/A	11:4075493-4075493	A	missense_variant	Sec14l3	380683	Transcript	XM_011243730.1	protein_coding	11/12	0	0	0	1018	854	285	T/N	aCc/aAc	0	0	1	0	EntrezGene	0	0	0	0	0	0	0	0	0
11_4075493_C/A	11:4075493-4075493	A	missense_variant	Sec14l3	380683	Transcript	NM_001029937.2	protein_coding	11/12	0	0	0	1115	1016	339	T/N	aCc/aAc	0	0	1	0	EntrezGene	0	0	0	0	deleterious(0)	0	0	0	0
11_4075493_C/A	11:4075493-4075493	A	missense_variant	Sec14l3	380683	Transcript	XM_011243730.1	protein_coding	11/12	0	0	0	1018	854	285	T/N	aCc/aAc	0	0	1	0	EntrezGene	0	0	0	0	0	0	0	0	0
11_4075493_C/A	11:4075493-4075493	A	missense_variant	Sec14l3	380683	Transcript	NM_001029937.2	protein_coding	11/12	0	0	0	1115	1016	339	T/N	aCc/aAc	0	0	1	0	EntrezGene	0	0	0	0	deleterious(0)	0	0	0	0
11_4075493_C/A	11:4075493-4075493	A	missense_variant	Sec14l3	380683	Transcript	XM_011243730.1	protein_coding	11/12	0	0	0	1018	854	285	T/N	aCc/aAc	0	0	1	0	EntrezGene	0	0	0	0	0	0	0	0	0
11_4075493_C/A	11:4075493-4075493	A	missense_variant	Sec14l3	380683	Transcript	NM_001029937.2	protein_coding	11/12	0	0	0	1115	1016	339	T/N	aCc/aAc	0	0	1	0	EntrezGene	0	0	0	0	deleterious(0)	0	0	0	0
11_4146246_C/T	11:4146246-4146246	T	missense_variant	Ccdc157	216516	Transcript	NM_001164620.1	protein_coding	9/12	0	0	0	1963	1669	557	A/T	Gcc/Acc	0	0	-1	0	EntrezGene	0	0	0	0	tolerated(0.72)	0	0	0	0
11_4146246_C/T	11:4146246-4146246	T	missense_variant	Ccdc157	216516	Transcript	XM_011243675.1	protein_coding	9/12	0	0	0	1911	1669	557	A/T	Gcc/Acc	0	0	-1	0	EntrezGene	0	0	0	0	0	0	0	0	0
11_4146246_C/T	11:4146246-4146246	T	missense_variant	Ccdc157	216516	Transcript	XM_011243674.1	protein_coding	10/13	0	0	0	2089	1702	568	A/T	Gcc/Acc	0	0	-1	0	EntrezGene	0	0	0	0	0	0	0	0	0
11_4146246_C/T	11:4146246-4146246	T	missense_variant	Ccdc157	216516	Transcript	XM_011243673.1	protein_coding	9/12	0	0	0	1956	1702	568	A/T	Gcc/Acc	0	0	-1	0	EntrezGene	0	0	0	0	0	0	0	0	0
11_4146246_C/T	11:4146246-4146246	T	missense_variant	Ccdc157	216516	Transcript	NM_177616.3	protein_coding	10/13	0	0	0	2099	1363	455	A/T	Gcc/Acc	0	0	-1	0	EntrezGene	0	0	0	0	tolerated(0.67)	0	0	0	0
11_4146246_C/T	11:4146246-4146246	T	missense_variant	Ccdc157	216516	Transcript	XM_006514618.2	protein_coding	9/12	0	0	0	1956	1702	568	A/T	Gcc/Acc	0	0	-1	0	EntrezGene	0	0	0	0	0	0	0	0	0
11_4146246_C/T	11:4146246-4146246	T	missense_variant	Ccdc157	216516	Transcript	XM_011243676.1	protein_coding	10/13	0	0	0	2015	1363	455	A/T	Gcc/Acc	0	0	-1	0	EntrezGene	0	0	0	0	0	0	0	0	0
11_4146246_C/T	11:4146246-4146246	T	missense_variant	Ccdc157	216516	Transcript	XM_011243677.1	protein_coding	7/10	0	0	0	1510	1363	455	A/T	Gcc/Acc	0	0	-1	0	EntrezGene	0	0	0	0	0	0	0	0	0
11_4146246_C/T	11:4146246-4146246	T	missense_variant	Ccdc157	216516	Transcript	XM_011243678.1	protein_coding	7/10	0	0	0	1519	1363	455	A/T	Gcc/Acc	0	0	-1	0	EntrezGene	0	0	0	0	0	0	0	0	0
11_4146246_C/T	11:4146246-4146246	T	missense_variant	Ccdc157	216516	Transcript	NM_001164620.1	protein_coding	9/12	0	0	0	1963	1669	557	A/T	Gcc/Acc	0	0	-1	0	EntrezGene	0	0	0	0	tolerated(0.72)	0	0	0	0
11_4146246_C/T	11:4146246-4146246	T	missense_variant	Ccdc157	216516	Transcript	XM_011243675.1	protein_coding	9/12	0	0	0	1911	1669	557	A/T	Gcc/Acc	0	0	-1	0	EntrezGene	0	0	0	0	0	0	0	0	0
11_4146246_C/T	11:4146246-4146246	T	missense_variant	Ccdc157	216516	Transcript	XM_011243674.1	protein_coding	10/13	0	0	0	2089	1702	568	A/T	Gcc/Acc	0	0	-1	0	EntrezGene	0	0	0	0	0	0	0	0	0
11_4146246_C/T	11:4146246-4146246	T	missense_variant	Ccdc157	216516	Transcript	XM_011243673.1	protein_coding	9/12	0	0	0	1956	1702	568	A/T	Gcc/Acc	0	0	-1	0	EntrezGene	0	0	0	0	0	0	0	0	0
11_4146246_C/T	11:4146246-4146246	T	missense_variant	Ccdc157	216516	Transcript	NM_177616.3	protein_coding	10/13	0	0	0	2099	1363	455	A/T	Gcc/Acc	0	0	-1	0	EntrezGene	0	0	0	0	tolerated(0.67)	0	0	0	0
11_4146246_C/T	11:4146246-4146246	T	missense_variant	Ccdc157	216516	Transcript	XM_006514618.2	protein_coding	9/12	0	0	0	1956	1702	568	A/T	Gcc/Acc	0	0	-1	0	EntrezGene	0	0	0	0	0	0	0	0	0
11_4146246_C/T	11:4146246-4146246	T	missense_variant	Ccdc157	216516	Transcript	XM_011243676.1	protein_coding	10/13	0	0	0	2015	1363	455	A/T	Gcc/Acc	0	0	-1	0	EntrezGene	0	0	0	0	0	0	0	0	0
11_4146246_C/T	11:4146246-4146246	T	missense_variant	Ccdc157	216516	Transcript	XM_011243677.1	protein_coding	7/10	0	0	0	1510	1363	455	A/T	Gcc/Acc	0	0	-1	0	EntrezGene	0	0	0	0	0	0	0	0	0
11_4146246_C/T	11:4146246-4146246	T	missense_variant	Ccdc157	216516	Transcript	XM_011243678.1	protein_coding	7/10	0	0	0	1519	1363	455	A/T	Gcc/Acc	0	0	-1	0	EntrezGene	0	0	0	0	0	0	0	0	0
11_4146246_C/T	11:4146246-4146246	T	missense_variant	Ccdc157	216516	Transcript	NM_001164620.1	protein_coding	9/12	0	0	0	1963	1669	557	A/T	Gcc/Acc	0	0	-1	0	EntrezGene	0	0	0	0	tolerated(0.72)	0	0	0	0
11_4146246_C/T	11:4146246-4146246	T	missense_variant	Ccdc157	216516	Transcript	XM_011243675.1	protein_coding	9/12	0	0	0	1911	1669	557	A/T	Gcc/Acc	0	0	-1	0	EntrezGene	0	0	0	0	0	0	0	0	0
[truncated: 756 more rows]

## Sheet: MSig - Gene List (Figure 6A)
Strelka Gene list (Deleterious SNV)
TTLL4
PID1
ATG16L1
INHBB
ACMSD
PPP2R5A
D10BWG1379E
TRPM2
BSG
BAZ2A
SFI1
TCN2
[truncated: 90 more rows]

## Sheet: MSig - Result (Figure 6B)
Gene Set Name	# Genes in Gene Set (K)	Description	# Genes in Overlap (k)	k/K	p-value	FDR q-value
[truncated: 104 more rows]
