# Supplementary material for: Monoallelic Heb/Tcf12 Deletion Reduces the Requirement for NOTCH1 Hyperactivation in T-Cell Acute Lymphoblastic Leukemia
Source: Front Immunol. 2022 Mar 24;13:867443. doi: 10.3389/fimmu.2022.867443 (PMC8987207; doi:10.3389/fimmu.2022.867443)
Supplement: Supplementary file 9 [file Table_1.xls]

## Sheet: Sheet1
Sequencing
Notch1 Fw 4775	CCGGCTGCCTCTTTGATG
Notch1 Rv 5852	AATCATGAGGGGTGTGAAGC
Notch1 Fw 6321	GGTGAACAATGTGGATGCTG
Notch1 Rv 6419	CAGTCTCATAGCTGCCCTCAC
Notch1 Fw 7241	ATAGCATGATGGGGCCACTA
Notch1 Rv 7708	ACTGGTCAGGGGACTCAGG
Notch1 Rv 7881	ACTGGAAAGGACTCCCAACA
RT-PCR
Gene	Forward	Reverse
Cdkn1a	AACTTTGACTTCGTCACGGAGA	AATCTGCGCTTGGAGTGATAGA
Rps16	AGGAGCGATTTGCTGGTGTGA	GCTACCAGGGCCTTTGAGATG
Bact	TTCCTTCTTGGGTATGGAA	CCACGATCCACACAGAGTA
Chromatin immunoprecipitation
Gene	Forward	Reverse
Acmsd	CCCTGTCTCGAAAAACCAAA	CAGGGACAAATTTGGAGCAT
Apc	CTGAGGTGCATCTGAGGACA	GTAACCCAGGCTGACCTTGA
Apoo	ATCACCATGCTTCCCACTTC	TCTCCAGACCCTGAGGAGAA
Atg16l1	CCAGAATAATTTCCGGCAGA	AACCTCACCTTCCCACACAG
Baz2a	TTGTCCACTTGGGGTAGAGC	TTTCCCAGAGCCCTTTAGGT
Calm1	TGACCAATTTCTTCCCCAAG	AGGAGATCTAGGGGCTGAGG
Cdkn1a	GGTCAGGGACAGACCCATAA	GGGCTATTCTCTTGTCAGGC
Chl1	GACACATCCTGCCCTCACTT	GGCTCAAGGCTGTTAGTTCG
Csf3r	CTCTGGGAACAGGAGCTGAG	GCAGGGAGTAAGCCTGTCTG
Dlgap1	CCGTTCTTGTGGGACAGTTT	GAAGTCAGCCAGCCCTACAG
Fxr1	TGCGTCGCTGAAAAGTTATG	GCCAACTTCTGAAAGCAAGG
Gca	CATCCACACGACACAGAACC	CCCACCAGGTGATGACTTCT
Greb1l	CTAGGGGGCAATCCTTCTTC	CAGGAGGATGATGTGTGTGG
Kcnh3	AGAATCGAACTCCGCGACTA	CCACGCATTTCCTCAAGTTT
Kcnk5	CGGTTTCCTGCTCAGACTTC	CACTTCCCAAGTGCTGGAAT
Lamb2	GCGTCCTAAACCTTTCCACA	CCCAGGGTTACAGCATCAGT
Lmo1	AGGCTGAAAGCTGTGTCGTT	GGGGGAAGAGAGGATCAGAG
Map1a	GCCAACCACTATCCTTGGAA	CAGTATTGGAGGGGACAGGA
Mybbp1a	TTAGCCAAGGCCTTACTCCA	TCAGAGAGTGCAGGGAGGAT
Mylk	CTTGATGGAGTGGGTGGACT	AGAGGCAAGTGTCCCTCTGA
Nedd4l	ACCATGACACTGGCATTCAA	ATACCCAGTGACAGCCCAAG
Nefh	TCAGCTAGCGAAGCACAGAA	GTCCCTCAGTAGGCAGCAAG
Nphp4	AATCCTTGGACTCGGGTTCT	GATACCGCTCACTCAGCACA
Plcb3	GATGGAGAGAGATGGGGTGA	TTAGGGGACACAGACCCTTG
Plec	TAATCAGTTCCTGGGGTTGC	CCACCACCCAATACTCCAAC
Ptcra	AAGTGCTCTTCAGACAGGGAG	TGGAGAAGCATGACCCAGTTG
Rag1	CACCCTGAATGTTTCTGCAC	TCCTTGCTCTCTTGTCCCATA
Rag2	CGTCTGAGCCTTGGAAAG	CGGACAGAGGGTAAGGAGAA
Ryk	CTGGCAGGGGATACAGGTAA	GTGACCCGTTCACTGACCTT
Sin3a	TAGCTGCTGAGTGCTCCAGA	TAGTATTACCCGCCGTGGAG
Slc35f2	TGTGTTTGTGTGTGCCATTG	CACACGAGGTAGGGGTAGGA
Tbc1d4	GGAGGGACCACTAAGGCTTC	CCCTAAGTCGCACCTCTGAC
Ttll4	TCCAGCGACATCTGAAACAG	TGGGCTTCGAGTGAGAACTT
Ulk2	CTTTGTGCCACTTCTGTGGA	CATGTGTTTGCTGGGATTTG
